# Supplementary material for: Deciphering Sequence Determinants of Zygotic Genome Activation Genes: Insights From Machine Learning and the ZGAExplorer Platform
Source: Cell Prolif. 2025 Apr 18;58(12):e70039. doi: 10.1111/cpr.70039 (PMC12686121; doi:10.1111/cpr.70039)
Supplement: Supplementary file 2 — Table S1. List of ZGA genes in mouse, human, pig, bovine and goat. [file CPR-58-e70039-s003.xlsx]

## Sheet: Sheet1
Supplementary Table 1. List of ZGA genes in mouse, human, pig, bovine and goat
Mouse ZGA gene ID	Mouse ZGA gene name		Human ZGA gene ID	Human ZGA gene name		Pig ZGA gene ID	Pig ZGA gene name		Bovine ZGA gene ID	Bovine ZGA gene name		Goat ZGA gene ID	Goat ZGA gene name
ENSMUSG00000000049	Apoh		ENSG00000000003	TSPAN6		ENSSSCG00000000003	TTC38		ENSBTAG00000000011	TDH		ENSCHIG00000000012
ENSMUSG00000000058	Cav2		ENSG00000002822	MAD1L1		ENSSSCG00000000006	PPARA		ENSBTAG00000000033	PHOSPHO1		ENSCHIG00000000036
ENSMUSG00000000093	Tbx2		ENSG00000002933	TMEM176A		ENSSSCG00000000007	TRMU		ENSBTAG00000000042	PYCR1		ENSCHIG00000000040
ENSMUSG00000000103	Zfy2		ENSG00000003400	CASP10		ENSSSCG00000000018	KIAA0930		ENSBTAG00000000054	SNAPC4		ENSCHIG00000000042
ENSMUSG00000000120	Ngfr		ENSG00000004838	ZMYND10		ENSSSCG00000000029	SCUBE1		ENSBTAG00000000057	THBS3		ENSCHIG00000000043
ENSMUSG00000000167	Pih1d2		ENSG00000004939	SLC4A1		ENSSSCG00000000046	CYP2D6		ENSBTAG00000000060	PRDM14		ENSCHIG00000000044
ENSMUSG00000000184	Ccnd2		ENSG00000005187	ACSM3		ENSSSCG00000000050	NAGA		ENSBTAG00000000061	PCDH7		ENSCHIG00000000051
ENSMUSG00000000275	Trim25		ENSG00000005206	SPPL2B		ENSSSCG00000000079	FAM83F		ENSBTAG00000000070	F13B		ENSCHIG00000000053
ENSMUSG00000000409	Lck		ENSG00000005238	ATOSB		ENSSSCG00000000082	CACNA1I		ENSBTAG00000000078	GLIPR2		ENSCHIG00000000061	RTL9
ENSMUSG00000000411	Tssk3		ENSG00000005844	ITGAL		ENSSSCG00000000092	NPTXR		ENSBTAG00000000082	KCNJ14		ENSCHIG00000000062
ENSMUSG00000000530	Acvrl1		ENSG00000005961	ITGA2B		ENSSSCG00000000103	DMC1		ENSBTAG00000000102	GPR75		ENSCHIG00000000081
ENSMUSG00000000531	Tamalin		ENSG00000006016	CRLF1		ENSSSCG00000000105	KDELR3		ENSBTAG00000000109	NPTXR		ENSCHIG00000000084	ZFP92
ENSMUSG00000000561	Wdr77		ENSG00000006062	MAP3K14		ENSSSCG00000000111	BAIAP2L2		ENSBTAG00000000128	FGF18		ENSCHIG00000000086
ENSMUSG00000000567	Sox9		ENSG00000006128	TAC1		ENSSSCG00000000113	SLC16A8		ENSBTAG00000000130	TNFSF13		ENSCHIG00000000089
ENSMUSG00000000617	Grm6		ENSG00000006194	ZNF263		ENSSSCG00000000138	PVALB		ENSBTAG00000000133	CD68		ENSCHIG00000000094
ENSMUSG00000000627	Sema4f		ENSG00000006210	CX3CL1		ENSSSCG00000000139	IFT27		ENSBTAG00000000157	CCDC138		ENSCHIG00000000095
ENSMUSG00000000682	Cd52		ENSG00000006283	CACNA1G		ENSSSCG00000000142	FOXRED2		ENSBTAG00000000170			ENSCHIG00000000097
ENSMUSG00000000686	Abhd15		ENSG00000006606	CCL26		ENSSSCG00000000145	MYH9		ENSBTAG00000000185	SLC6A14		ENSCHIG00000000098	SRPX2
ENSMUSG00000000690	Hoxb6		ENSG00000006611	USH1C		ENSSSCG00000000182	WNT10B		ENSBTAG00000000188	HS3ST5		ENSCHIG00000000109	ENOSF1
ENSMUSG00000000706	Btn1a1		ENSG00000006704	GTF2IRD1		ENSSSCG00000000183	WNT1		ENSBTAG00000000224	TSPAN15		ENSCHIG00000000110	MSS51
ENSMUSG00000000708	Kat2b		ENSG00000007216	SLC13A2		ENSSSCG00000000189	LMBR1L		ENSBTAG00000000237			ENSCHIG00000000112	CNDP2
ENSMUSG00000000724	Cryba1		ENSG00000007314	SCN4A		ENSSSCG00000000197	C1QL4		ENSBTAG00000000243	HEBP2		ENSCHIG00000000119	SHOX
ENSMUSG00000000739	Sult5a1		ENSG00000007372	PAX6		ENSSSCG00000000206	FAIM2		ENSBTAG00000000244	NRXN2		ENSCHIG00000000120
ENSMUSG00000000753	Serpinf1		ENSG00000007516	BAIAP3		ENSSSCG00000000207			ENSBTAG00000000261	FAM228A		ENSCHIG00000000121	GTPBP6
ENSMUSG00000000766	Oprm1		ENSG00000008300	CELSR3		ENSSSCG00000000209	NCKAP5L		ENSBTAG00000000284	NAALAD2		ENSCHIG00000000122	PPM1F
ENSMUSG00000000869	Il4		ENSG00000008323	PLEKHG6		ENSSSCG00000000212	AQP6		ENSBTAG00000000286	PFKM		ENSCHIG00000000126
ENSMUSG00000000881	Dlg3		ENSG00000008710	PKD1		ENSSSCG00000000232	ACVRL1		ENSBTAG00000000300	NEXMIF		ENSCHIG00000000127	CD99L2
ENSMUSG00000000934	Top1mt		ENSG00000009709	PAX7		ENSSSCG00000000252	KRT8		ENSBTAG00000000310	MFAP5		ENSCHIG00000000129	SEPTIN5
ENSMUSG00000000948	Gm38393		ENSG00000009724	MASP2		ENSSSCG00000000253	KRT18		ENSBTAG00000000317	MAPK8IP1		ENSCHIG00000000132	ARHGEF6
ENSMUSG00000001021	S100a3		ENSG00000010310	GIPR		ENSSSCG00000000260	SOAT2		ENSBTAG00000000330	ALDH16A1		ENSCHIG00000000144	DIPK1C
ENSMUSG00000001053	N4bp3		ENSG00000010327	STAB1		ENSSSCG00000000264	MFSD5		ENSBTAG00000000342	PLOD3		ENSCHIG00000000146	RAB31
ENSMUSG00000001076	C1ql4		ENSG00000010379	SLC6A13		ENSSSCG00000000279	HOXC13		ENSBTAG00000000345	CLDN15		ENSCHIG00000000153
ENSMUSG00000001095	Slc13a2		ENSG00000010626	LRRC23		ENSSSCG00000000291	GPR84		ENSBTAG00000000376	P2RX3		ENSCHIG00000000154
ENSMUSG00000001128	Cfp		ENSG00000010671	BTK		ENSSSCG00000000293	ITGA5		ENSBTAG00000000377	BMX		ENSCHIG00000000160
ENSMUSG00000001131	Timp1		ENSG00000010704	HFE		ENSSSCG00000000298			ENSBTAG00000000389	ZNF212		ENSCHIG00000000164	TNMD
ENSMUSG00000001138	Cnnm3		ENSG00000010932	FMO1		ENSSSCG00000000299	TESPA1		ENSBTAG00000000395	ADAMTS20		ENSCHIG00000000168	CD40LG
ENSMUSG00000001281	Itgb7		ENSG00000011422	PLAUR		ENSSSCG00000000363	GDF11		ENSBTAG00000000413	NRTN		ENSCHIG00000000181	STK32C
ENSMUSG00000001313	Rnd2		ENSG00000012211	PRICKLE3		ENSSSCG00000000367			ENSBTAG00000000419	PHEX		ENSCHIG00000000183
ENSMUSG00000001333	Sync		ENSG00000012223	LTF		ENSSSCG00000000370	DGKA		ENSBTAG00000000432			ENSCHIG00000000184
ENSMUSG00000001435	Col18a1		ENSG00000013293	SLC7A14		ENSSSCG00000000386	ANKRD52		ENSBTAG00000000434	CRYAB		ENSCHIG00000000186
ENSMUSG00000001444	Tbx21		ENSG00000013297	CLDN11		ENSSSCG00000000411	NAB2		ENSBTAG00000000436	TNFAIP3		ENSCHIG00000000190
ENSMUSG00000001497	Pax9		ENSG00000015479	MATR3		ENSSSCG00000000415	SDR9C7		ENSBTAG00000000448	BDH1		ENSCHIG00000000197	SLC38A5
ENSMUSG00000001504	Irx2		ENSG00000015532	XYLT2		ENSSSCG00000000431	MBD6		ENSBTAG00000000457	CCDC89		ENSCHIG00000000208
ENSMUSG00000001506	Col1a1		ENSG00000018280	SLC11A1		ENSSSCG00000000439	KIF5A		ENSBTAG00000000476	THPO		ENSCHIG00000000209
ENSMUSG00000001510	Dlx3		ENSG00000019549	SNAI2		ENSSSCG00000000464	C12orf56		ENSBTAG00000000483	HYAL1		ENSCHIG00000000219	CRLF2
ENSMUSG00000001555	Fkbp10		ENSG00000019582	CD74		ENSSSCG00000000482	IL22		ENSBTAG00000000484	HYAL2		ENSCHIG00000000221
ENSMUSG00000001558	Klhl10		ENSG00000022267	FHL1		ENSSSCG00000000492	LYZ		ENSBTAG00000000494	PDE4D		ENSCHIG00000000222
ENSMUSG00000001583	Tnk1		ENSG00000023171	GRAMD1B		ENSSSCG00000000516	KCNC2		ENSBTAG00000000540	RNF112		ENSCHIG00000000223	ELFN1
ENSMUSG00000001666	Ddt		ENSG00000023839	ABCC2		ENSSSCG00000000523	BBS10		ENSBTAG00000000541	NKX2-1		ENSCHIG00000000227
ENSMUSG00000001700	Gramd2b		ENSG00000023892	DEF6		ENSSSCG00000000531	BICD1		ENSBTAG00000000559	PLTP		ENSCHIG00000000229	MAFK
ENSMUSG00000001750	Tcirg1		ENSG00000025039	RRAGD		ENSSSCG00000000577	GYS2		ENSBTAG00000000570	RET		ENSCHIG00000000232	CACNA1F
ENSMUSG00000001761	Smo		ENSG00000025708	TYMP		ENSSSCG00000000601	PTPRO		ENSBTAG00000000575	TNC		ENSCHIG00000000234	GP1BB
ENSMUSG00000001773	Folh1		ENSG00000026103	FAS		ENSSSCG00000000602	RERG		ENSBTAG00000000582			ENSCHIG00000000237
ENSMUSG00000001815	Evx2		ENSG00000029534	ANK1		ENSSSCG00000000619	FAM234B		ENSBTAG00000000593	ST8SIA1		ENSCHIG00000000246	RENBP
ENSMUSG00000001827	Folr1		ENSG00000030110	BAK1		ENSSSCG00000000634	STYK1		ENSBTAG00000000602	RXRB		ENSCHIG00000000251	HRH4
ENSMUSG00000001864	Aif1l		ENSG00000031081	ARHGAP31		ENSSSCG00000000642	KLRD1		ENSBTAG00000000603	JAM2		ENSCHIG00000000259
ENSMUSG00000001918	Slc1a5		ENSG00000035664	DAPK2		ENSSSCG00000000659			ENSBTAG00000000621	CATSPERG		ENSCHIG00000000260
ENSMUSG00000001988	Npas1		ENSG00000035681	NSMAF		ENSSSCG00000000665	RIMKLB		ENSBTAG00000000626	STK32A		ENSCHIG00000000266
ENSMUSG00000002006	Pdzd4		ENSG00000039523	RIPOR1		ENSSSCG00000000667	AICDA		ENSBTAG00000000639	APRT		ENSCHIG00000000267
ENSMUSG00000002032	Tmem25		ENSG00000040731	CDH10		ENSSSCG00000000668	APOBEC1		ENSBTAG00000000648	ADAMTS5		ENSCHIG00000000271
ENSMUSG00000002058	Unc119		ENSG00000041988	THAP3		ENSSSCG00000000672	CLSTN3		ENSBTAG00000000650	TUBGCP6		ENSCHIG00000000274
ENSMUSG00000002083	Bbc3		ENSG00000042286	AIFM2		ENSSSCG00000000682	GNB3		ENSBTAG00000000658	WDR97		ENSCHIG00000000276
ENSMUSG00000002108	Nr1h3		ENSG00000042493	CAPG		ENSSSCG00000000691	COPS7A		ENSBTAG00000000667			ENSCHIG00000000281	SCARF2
ENSMUSG00000002111	Spi1		ENSG00000042832	TG		ENSSSCG00000000695	IFFO1		ENSBTAG00000000684	ARHGEF10L		ENSCHIG00000000288	GALR1
ENSMUSG00000002228	Ppm1j		ENSG00000043591	ADRB1		ENSSSCG00000000702	ZNF384		ENSBTAG00000000690	THEM5		ENSCHIG00000000291
ENSMUSG00000002233	Rhoc		ENSG00000044090	CUL7		ENSSSCG00000000703			ENSBTAG00000000698	MYO18B		ENSCHIG00000000297
ENSMUSG00000002325	Irf9		ENSG00000048140	TSPAN17		ENSSSCG00000000712	VWF		ENSBTAG00000000706	ADAMTS1		ENSCHIG00000000300
ENSMUSG00000002326	Gmpr2		ENSG00000048342	CC2D2A		ENSSSCG00000000716	KCNA1		ENSBTAG00000000707	CCN4		ENSCHIG00000000304	ATP11A
ENSMUSG00000002341	Ncan		ENSG00000048462	TNFRSF17		ENSSSCG00000000720	AKAP3		ENSBTAG00000000711	NDRG1		ENSCHIG00000000306	SUSD2
ENSMUSG00000002343	Armc6		ENSG00000049089	COL9A2		ENSSSCG00000000721	DYRK4		ENSBTAG00000000720	CTSL		ENSCHIG00000000318
ENSMUSG00000002346	Slc25a42		ENSG00000049130	KITLG		ENSSSCG00000000728	PARP11		ENSBTAG00000000736	LRP8		ENSCHIG00000000320	INTS6L
ENSMUSG00000002396	Ocel1		ENSG00000049192	ADAMTS6		ENSSSCG00000000736	TEAD4		ENSBTAG00000000751	RRH		ENSCHIG00000000326
ENSMUSG00000002500	Rpl3l		ENSG00000049247	UTS2		ENSSSCG00000000740	TEX52		ENSBTAG00000000754	PPP2R5A		ENSCHIG00000000328	CSF2RA
ENSMUSG00000002550	Uck1		ENSG00000049449	RCN1		ENSSSCG00000000742	ITFG2		ENSBTAG00000000755	ZFR2		ENSCHIG00000000331	FGFRL1
ENSMUSG00000002664	Pspn		ENSG00000050165	DKK3		ENSSSCG00000000749	SLC6A12		ENSBTAG00000000764	GIPC1		ENSCHIG00000000335
ENSMUSG00000002731	Prkra		ENSG00000050555	LAMC3		ENSSSCG00000000764	HDHD5		ENSBTAG00000000772			ENSCHIG00000000337
ENSMUSG00000002732	Fkbp7		ENSG00000050730	TNIP3		ENSSSCG00000000769	BID		ENSBTAG00000000795	NMNAT2		ENSCHIG00000000339
ENSMUSG00000002763	Pex6		ENSG00000051523	CYBA		ENSSSCG00000000774	USP18		ENSBTAG00000000804	MOB3B		ENSCHIG00000000345
ENSMUSG00000002771	Grin2d		ENSG00000051620	HEBP2		ENSSSCG00000000781	ABCD2		ENSBTAG00000000809	IRX1		ENSCHIG00000000357
ENSMUSG00000002791	Pdxk-ps		ENSG00000053328	METTL24		ENSSSCG00000000789	CNTN1		ENSBTAG00000000820	GNG11		ENSCHIG00000000358
ENSMUSG00000002803	Btbd6		ENSG00000054219	LY75		ENSSSCG00000000810	AMIGO2		ENSBTAG00000000824	TSEN54		ENSCHIG00000000367
ENSMUSG00000002820	Atg4d		ENSG00000054277	OPN3		ENSSSCG00000000847	TDG		ENSBTAG00000000828	CAPN6		ENSCHIG00000000369	YDJC
ENSMUSG00000002831	Plin4		ENSG00000054356	PTPRN		ENSSSCG00000000857	IGF1		ENSBTAG00000000841	LZTS1		ENSCHIG00000000370	LRRC74B
ENSMUSG00000002930	Ppp1r17		ENSG00000055732	MCOLN3		ENSSSCG00000000867	SPIC		ENSBTAG00000000861	ETV3L		ENSCHIG00000000372
ENSMUSG00000002963	Pnkp		ENSG00000055955	ITIH4		ENSSSCG00000000892	HAL		ENSBTAG00000000873	SLC13A3		ENSCHIG00000000378
ENSMUSG00000002980	Bcam		ENSG00000057657	PRDM1		ENSSSCG00000000894	CCDC38		ENSBTAG00000000879	C8orf33		ENSCHIG00000000383	NODAL
ENSMUSG00000003153	Slc2a3		ENSG00000058404	CAMK2B		ENSSSCG00000000896	NTN4		ENSBTAG00000000898	F2RL2		ENSCHIG00000000393	CYP2E1
ENSMUSG00000003206	Ebi3		ENSG00000058453	CROCC		ENSSSCG00000000916	LUM		ENSBTAG00000000899	TMEM17		ENSCHIG00000000397	PFKL
ENSMUSG00000003271	Sult2b1		ENSG00000059804	SLC2A3		ENSSSCG00000000918	EPYC		ENSBTAG00000000917	BMP1		ENSCHIG00000000400
ENSMUSG00000003283	Hck		ENSG00000060656	PTPRU		ENSSSCG00000000932	NTS		ENSBTAG00000000924	HOXC12		ENSCHIG00000000401
ENSMUSG00000003355	Fkbp11		ENSG00000060718	COL11A1		ENSSSCG00000000943	OTOGL		ENSBTAG00000000928	SPECC1		ENSCHIG00000000407	CRIP1
ENSMUSG00000003379	Cd79a		ENSG00000060982	BCAT1		ENSSSCG00000000955	TBC1D22A		ENSBTAG00000000951	JAKMIP3		ENSCHIG00000000408
ENSMUSG00000003420	Fcgrt		ENSG00000061273	HDAC7		ENSSSCG00000000958	DYRK2		ENSBTAG00000000959	ZSWIM1		ENSCHIG00000000412
ENSMUSG00000003452	Bicd1		ENSG00000061455	PRDM6		ENSSSCG00000000963	SYCE3		ENSBTAG00000000966			ENSCHIG00000000415
ENSMUSG00000003469	Phyhip		ENSG00000061656	SPAG4		ENSSSCG00000000964	LMF2		ENSBTAG00000000981	KLHDC8B		ENSCHIG00000000423	MEP1B
ENSMUSG00000003484	Cyp4f18		ENSG00000062582	MRPS24		ENSSSCG00000000965	NCAPH2		ENSBTAG00000000986	USH1C		ENSCHIG00000000427
ENSMUSG00000003518	Dusp3		ENSG00000063176	SPHK2		ENSSSCG00000000968	SBF1		ENSBTAG00000000987	OTOG		ENSCHIG00000000429	NRBP2
ENSMUSG00000003541	Ier3		ENSG00000063180	CA11		ENSSSCG00000000971	HDAC10		ENSBTAG00000000995	TENT5A		ENSCHIG00000000433	SYP
ENSMUSG00000003545	Fosb		ENSG00000063761	ADCK1		ENSSSCG00000000972	TUBGCP6		ENSBTAG00000001000	CA13		ENSCHIG00000000436
ENSMUSG00000003555	Cyp17a1		ENSG00000064195	DLX3		ENSSSCG00000000973	SELENOO		ENSBTAG00000001001	ANKRD55		ENSCHIG00000000443	GGT5
ENSMUSG00000003573	Homer3		ENSG00000064666	CNN2		ENSSSCG00000000975	PANX2		ENSBTAG00000001003	CKMT2		ENSCHIG00000000449
ENSMUSG00000003752	Itpkc		ENSG00000064726	BTBD1		ENSSSCG00000001000	ECI2		ENSBTAG00000001004	ESAM		ENSCHIG00000000453
ENSMUSG00000003812	Dnase2a		ENSG00000064886	CHI3L2		ENSSSCG00000001036	TFAP2A		ENSBTAG00000001006	HMX3		ENSCHIG00000000463
ENSMUSG00000003847	Nfat5		ENSG00000065183	WDR3		ENSSSCG00000001042	MAK		ENSBTAG00000001009	HCLS1		ENSCHIG00000000464	DSEL
ENSMUSG00000003949	Hlf		ENSG00000065325	GLP2R		ENSSSCG00000001085	DCDC2		ENSBTAG00000001021	CYP1A1		ENSCHIG00000000472	JMJD8
ENSMUSG00000003974	Grm3		ENSG00000065357	DGKA		ENSSSCG00000001090	ALDH5A1		ENSBTAG00000001027	SERPINH1		ENSCHIG00000000477
ENSMUSG00000004031	Brinp2		ENSG00000065361	ERBB3		ENSSSCG00000001099	CMAH		ENSBTAG00000001052	ADCY10		ENSCHIG00000000480	PLAU
ENSMUSG00000004098	Col5a3		ENSG00000065621	GSTO2		ENSSSCG00000001105			ENSBTAG00000001066	PILRA		ENSCHIG00000000486	C1orf198
ENSMUSG00000004113	Cacna1b		ENSG00000066735	KIF26A		ENSSSCG00000001131			ENSBTAG00000001082	SH2D5		ENSCHIG00000000503	CRYBG2
ENSMUSG00000004187	Kifc2		ENSG00000067048	DDX3Y		ENSSSCG00000001132	BTN1A1		ENSBTAG00000001093	KLHL23		ENSCHIG00000000505
ENSMUSG00000004221	Ikbkg		ENSG00000067113	PLPP1		ENSSSCG00000001156	ZNF322		ENSBTAG00000001102	SERPINB10		ENSCHIG00000000514	POFUT2
ENSMUSG00000004263	Atn1		ENSG00000067177	PHKA1		ENSSSCG00000001203	ZSCAN9		ENSBTAG00000001112	SMOX		ENSCHIG00000000527	PTGS1
ENSMUSG00000004267	Eno2		ENSG00000068078	FGFR3		ENSSSCG00000001214	GPX5		ENSBTAG00000001117	ANKRD50		ENSCHIG00000000536	HEBP1
ENSMUSG00000004371	Il11		ENSG00000068079	IFI35		ENSSSCG00000001232			ENSBTAG00000001131	SLC12A9		ENSCHIG00000000542
ENSMUSG00000004473	Clec11a		ENSG00000068137	PLEKHH3		ENSSSCG00000001233	TRIM26		ENSBTAG00000001143	GBP1		ENSCHIG00000000548
ENSMUSG00000004500	Zfp324		ENSG00000068831	RASGRP2		ENSSSCG00000001242	GABBR1		ENSBTAG00000001146	HIVEP2		ENSCHIG00000000551
ENSMUSG00000004542	Psg19		ENSG00000068985	PAGE1		ENSSSCG00000001341			ENSBTAG00000001150	KCNE1		ENSCHIG00000000553
ENSMUSG00000004562	Arhgef40		ENSG00000069399	BCL3		ENSSSCG00000001362	MDC1		ENSBTAG00000001153	TLE2		ENSCHIG00000000554
ENSMUSG00000004665	Cnn2		ENSG00000069431	ABCC9		ENSSSCG00000001372	GNL1		ENSBTAG00000001156	ST3GAL1		ENSCHIG00000000556
ENSMUSG00000004837	Grap		ENSG00000069812	HES2		ENSSSCG00000001384	VARS2		ENSBTAG00000001163	MACROH2A2		ENSCHIG00000000558
ENSMUSG00000004891	Nes		ENSG00000070388	FGF22		ENSSSCG00000001388	C6orf15		ENSBTAG00000001164	ACAD10		ENSCHIG00000000565	SNORD65
ENSMUSG00000004892	Bcan		ENSG00000070729	CNGB1		ENSSSCG00000001392	TCF19		ENSBTAG00000001165	AIFM2		ENSCHIG00000000577
ENSMUSG00000004933	Matk		ENSG00000070831	CDC42		ENSSSCG00000001394			ENSBTAG00000001173	PLXNA2		ENSCHIG00000000589
ENSMUSG00000005043	Sgsh		ENSG00000071967	CYBRD1		ENSSSCG00000001395			ENSBTAG00000001178	USPL1		ENSCHIG00000000595
ENSMUSG00000005057	Sh2b2		ENSG00000072182	ASIC4		ENSSSCG00000001396			ENSBTAG00000001179	TEP1		ENSCHIG00000000597
ENSMUSG00000005125	Ndrg1		ENSG00000072315	TRPC5		ENSSSCG00000001398			ENSBTAG00000001188	ROM1		ENSCHIG00000000599	GMFG
ENSMUSG00000005148	Klf5		ENSG00000072818	ACAP1		ENSSSCG00000001401	ATP6V1G2		ENSBTAG00000001195	KCNH4		ENSCHIG00000000618
ENSMUSG00000005202	Shbg		ENSG00000073146	MOV10L1		ENSSSCG00000001402	NFKBIL1		ENSBTAG00000001207	SERPINB8		ENSCHIG00000000622
ENSMUSG00000005320	Fgfr4		ENSG00000073331	ALPK1		ENSSSCG00000001409	PRRC2A		ENSBTAG00000001247	LECT2		ENSCHIG00000000632
ENSMUSG00000005640	Insrr		ENSG00000073605	GSDMB		ENSSSCG00000001418	NEU1		ENSBTAG00000001250	TFAP2A		ENSCHIG00000000637	SNORD92
ENSMUSG00000005677	Nr1i3		ENSG00000073734	ABCB11		ENSSSCG00000001419	SLC44A4		ENSBTAG00000001271	PLG		ENSCHIG00000000638	U6
ENSMUSG00000005681	Apoa2		ENSG00000073910	FRY		ENSSSCG00000001423	NELFE		ENSBTAG00000001286	ELMO3		ENSCHIG00000000646
ENSMUSG00000005705	Agrp		ENSG00000074047	GLI2		ENSSSCG00000001430	ATF6B		ENSBTAG00000001288	MAOB		ENSCHIG00000000653
ENSMUSG00000005883	Spo11		ENSG00000074416	MGLL		ENSSSCG00000001431	FKBPL		ENSBTAG00000001292	LTF		ENSCHIG00000000656	SNORD53
ENSMUSG00000005893	Nr2c2		ENSG00000074660	SCARF1		ENSSSCG00000001459	HLA-DOB		ENSBTAG00000001299	CYP7B1		ENSCHIG00000000664
ENSMUSG00000005947	Itgae		ENSG00000074803	SLC12A1		ENSSSCG00000001463	PSMB9		ENSBTAG00000001310	RHO		ENSCHIG00000000667
ENSMUSG00000005950	P2rx5		ENSG00000074966	TXK		ENSSSCG00000001469	SLA-DMB		ENSBTAG00000001321	IL1B		ENSCHIG00000000669
ENSMUSG00000005951	Shpk		ENSG00000075388	FGF4		ENSSSCG00000001474	RXRB		ENSBTAG00000001353	PMPCA		ENSCHIG00000000675	SNORD72
ENSMUSG00000005958	Ephb3		ENSG00000075618	FSCN1		ENSSSCG00000001479	HMGCLL1		ENSBTAG00000001368	LGALS3BP		ENSCHIG00000000682
ENSMUSG00000005980	Dnase1		ENSG00000075891	PAX2		ENSSSCG00000001483	FAM83B		ENSBTAG00000001374	METTL27		ENSCHIG00000000685
ENSMUSG00000006056	Calcoco2		ENSG00000076258	FMO4		ENSSSCG00000001498	BEND6		ENSBTAG00000001376	RAD21L1		ENSCHIG00000000703	SPSB1
ENSMUSG00000006154	Eps8l1		ENSG00000076356	PLXNA2		ENSSSCG00000001503	B3GALT4		ENSBTAG00000001385	ZSCAN2		ENSCHIG00000000705	GDF11
ENSMUSG00000006179	Prss16		ENSG00000076716	GPC4		ENSSSCG00000001504	WDR46		ENSBTAG00000001387	WDR73		ENSCHIG00000000712
ENSMUSG00000006218	Fam131c		ENSG00000076770	MBNL3		ENSSSCG00000001507	TAPBP		ENSBTAG00000001412	N6AMT1		ENSCHIG00000000713
ENSMUSG00000006219	Fblim1		ENSG00000076928	ARHGEF1		ENSSSCG00000001513	SYNGAP1		ENSBTAG00000001416	GABRR3		ENSCHIG00000000714
ENSMUSG00000006241	Ccdc159		ENSG00000077264	PAK3		ENSSSCG00000001516			ENSBTAG00000001425	FBXO11		ENSCHIG00000000721	LY86
ENSMUSG00000006289	Osgep		ENSG00000077454	LRCH4		ENSSSCG00000001518	ITPR3		ENSBTAG00000001432			ENSCHIG00000000724
ENSMUSG00000006360	Crip1		ENSG00000077522	ACTN2		ENSSSCG00000001523	GRM4		ENSBTAG00000001444	TNXB		ENSCHIG00000000730	EPYC
ENSMUSG00000006369	Fbln1		ENSG00000077713	SLC25A43		ENSSSCG00000001532	BLTP3A		ENSBTAG00000001450	APBB3		ENSCHIG00000000738
ENSMUSG00000006389	Mpl		ENSG00000077984	CST7		ENSSSCG00000001536	SCUBE3		ENSBTAG00000001468	SAMD4A		ENSCHIG00000000744
ENSMUSG00000006435	Neurl1a		ENSG00000078018	MAP2		ENSSSCG00000001555	SLC26A8		ENSBTAG00000001473	ARVCF		ENSCHIG00000000760
ENSMUSG00000006464	Bbs1		ENSG00000078795	PKD2L2		ENSSSCG00000001560	BNIP5		ENSBTAG00000001476			ENSCHIG00000000762	OGFOD2
ENSMUSG00000006519	Cyba		ENSG00000079150	FKBP7		ENSSSCG00000001561	ETV7		ENSBTAG00000001478	DESI2		ENSCHIG00000000763	RINL
ENSMUSG00000006575	Rundc3a		ENSG00000079215	SLC1A3		ENSSSCG00000001576	TMEM217		ENSBTAG00000001481	IGSF9		ENSCHIG00000000767	U4
ENSMUSG00000006576	Slc4a3		ENSG00000079257	LXN		ENSSSCG00000001582	MDGA1		ENSBTAG00000001488	OTC		ENSCHIG00000000768
ENSMUSG00000006675	P4htm		ENSG00000079308	TNS1		ENSSSCG00000001589	GLP1R		ENSBTAG00000001491	NWD2		ENSCHIG00000000779	5S_rRNA
ENSMUSG00000006731	B4galnt1		ENSG00000079385	CEACAM1		ENSSSCG00000001597	LRFN2		ENSBTAG00000001492	FYB1		ENSCHIG00000000786
ENSMUSG00000006931	P3h4		ENSG00000079432	CIC		ENSSSCG00000001612			ENSBTAG00000001513	PDIK1L		ENSCHIG00000000789
ENSMUSG00000007038	Neu1		ENSG00000079841	RIMS1		ENSSSCG00000001618			ENSBTAG00000001517	KRT18		ENSCHIG00000000791
ENSMUSG00000007039	Ddah2		ENSG00000080493	SLC4A4		ENSSSCG00000001624	FRS3		ENSBTAG00000001518	ISG20L2		ENSCHIG00000000792
ENSMUSG00000007041	Clic1		ENSG00000080573	COL5A3		ENSSSCG00000001629	USP49		ENSBTAG00000001519	METTL25B		ENSCHIG00000000794
ENSMUSG00000007122	Casq1		ENSG00000081148	IMPG2		ENSSSCG00000001637	GUCA1B		ENSBTAG00000001527	TMEM213		ENSCHIG00000000805	AGTR2
ENSMUSG00000007279	Scube2		ENSG00000081189	MEF2C		ENSSSCG00000001639	TRERF1		ENSBTAG00000001545	SLC34A2		ENSCHIG00000000807	DAPP1
ENSMUSG00000007594	Hapln4		ENSG00000081479	LRP2		ENSSSCG00000001651	CNPY3		ENSBTAG00000001557	CCL28		ENSCHIG00000000808
ENSMUSG00000007653	Gabrb2		ENSG00000081692	JMJD4		ENSSSCG00000001661	SRF		ENSBTAG00000001562	NFE2		ENSCHIG00000000809
ENSMUSG00000007682	Dio2		ENSG00000081818	PCDHB4		ENSSSCG00000001664	TTBK1		ENSBTAG00000001576	TMEM140		ENSCHIG00000000812
ENSMUSG00000007944	Ttc9b		ENSG00000081853	PCDHGA2		ENSSSCG00000001691	RSPH9		ENSBTAG00000001585	WIPF1		ENSCHIG00000000816
ENSMUSG00000007950	Abhd8		ENSG00000082293	COL19A1		ENSSSCG00000001692	MRPS18A		ENSBTAG00000001595			ENSCHIG00000000821
ENSMUSG00000008028	1700008O03Rik		ENSG00000082482	KCNK2		ENSSSCG00000001703	NFKBIE		ENSBTAG00000001599	SV2A		ENSCHIG00000000831
ENSMUSG00000008090	Fgfrl1		ENSG00000082684	SEMA5B		ENSSSCG00000001706	AARS2		ENSBTAG00000001602	IL4R		ENSCHIG00000000837
ENSMUSG00000008153	Clstn3		ENSG00000083814	ZNF671		ENSSSCG00000001710	RUNX2		ENSBTAG00000001609	MAP2K6		ENSCHIG00000000841	U4
ENSMUSG00000008206	Cers4		ENSG00000083844	ZNF264		ENSSSCG00000001715	ENPP5		ENSBTAG00000001610	SLC4A1		ENSCHIG00000000851
ENSMUSG00000008307	1700109H08Rik		ENSG00000085265	FCN1		ENSSSCG00000001718	CYP39A1		ENSBTAG00000001614	ZNF174		ENSCHIG00000000852
ENSMUSG00000008482	Rnf151		ENSG00000085491	SLC25A24		ENSSSCG00000001723	PLA2G7		ENSBTAG00000001615	RUNDC3A		ENSCHIG00000000853	WNT8A
ENSMUSG00000008822	Acyp1		ENSG00000085644	ZNF213		ENSSSCG00000001727	TNFRSF21		ENSBTAG00000001617	G2E3		ENSCHIG00000000857	SNORD121A
ENSMUSG00000008845	Cd163		ENSG00000085719	CPNE3		ENSSSCG00000001746	PKHD1		ENSBTAG00000001694	TYRO3		ENSCHIG00000000863
ENSMUSG00000008855	Hdac5		ENSG00000086159	AQP6		ENSSSCG00000001775	MINAR1		ENSBTAG00000001702	TMEM107		ENSCHIG00000000868
ENSMUSG00000008976	Gabpa		ENSG00000086205	FOLH1		ENSSSCG00000001788	STARD5		ENSBTAG00000001704			ENSCHIG00000000880
ENSMUSG00000009070	Rsph14		ENSG00000086544	ITPKC		ENSSSCG00000001789	TMC3		ENSBTAG00000001711	BORCS6		ENSCHIG00000000887	STAC3
ENSMUSG00000009075	Cabp7		ENSG00000086696	HSD17B2		ENSSSCG00000001818	FES		ENSBTAG00000001724	PTGR3		ENSCHIG00000000892	SNORD5
ENSMUSG00000009114	2610028H24Rik		ENSG00000087076	HSD17B14		ENSSSCG00000001821	UNC45A		ENSBTAG00000001725	CXCL10		ENSCHIG00000000897
ENSMUSG00000009145	Dqx1		ENSG00000087088	BAX		ENSSSCG00000001838	POLG		ENSBTAG00000001727	PRXL2B		ENSCHIG00000000905
ENSMUSG00000009216	Fam163b		ENSG00000087128	TMPRSS11E		ENSSSCG00000001844	PLIN1		ENSBTAG00000001735	ADAM11		ENSCHIG00000000907	5S_rRNA
ENSMUSG00000009248	Ascl2		ENSG00000087152	ATXN7L3		ENSSSCG00000001849	ANPEP		ENSBTAG00000001739	CDH20		ENSCHIG00000000911
ENSMUSG00000009292	Trpm2		ENSG00000087245	MMP2		ENSSSCG00000001872	LINGO1		ENSBTAG00000001740	HAPLN3		ENSCHIG00000000916
ENSMUSG00000009394	Syn2		ENSG00000087253	LPCAT2		ENSSSCG00000001875	SNX33		ENSBTAG00000001744	BET1L		ENSCHIG00000000919
ENSMUSG00000009585	Apobec3		ENSG00000087884	AAMDC		ENSSSCG00000001885	C15orf39		ENSBTAG00000001745	LUM		ENSCHIG00000000923
ENSMUSG00000009596	Taf7l		ENSG00000088053	GP6		ENSSSCG00000001888	RPP25		ENSBTAG00000001752	FUCA2		ENSCHIG00000000928	SNORA66
ENSMUSG00000009614	Sardh		ENSG00000088280	ASAP3		ENSSSCG00000001899	LMAN1L		ENSBTAG00000001755	NEUROD1		ENSCHIG00000000929
ENSMUSG00000009630	Ppp2cb		ENSG00000088451	TGDS		ENSSSCG00000001912	PML		ENSBTAG00000001764	NCAN		ENSCHIG00000000934
ENSMUSG00000009687	Fxyd5		ENSG00000088726	TMEM40		ENSSSCG00000001927	HEXA		ENSBTAG00000001765	HAPLN4		ENSCHIG00000000938	5S_rRNA
ENSMUSG00000009731	Kcnd1		ENSG00000088756	ARHGAP28		ENSSSCG00000001945	NKX2-1		ENSBTAG00000001770	ST8SIA5		ENSCHIG00000000944
ENSMUSG00000009739	Pou6f1		ENSG00000088899	LZTS3		ENSSSCG00000001983	SDR39U1		ENSBTAG00000001775	RINL		ENSCHIG00000000947
ENSMUSG00000009772	Nuak2		ENSG00000089041	P2RX7		ENSSSCG00000001986	NFATC4		ENSBTAG00000001796	CATSPERD		ENSCHIG00000000948
ENSMUSG00000009876	Cox4i2		ENSG00000089050	RBBP9		ENSSSCG00000001988	ADCY4		ENSBTAG00000001805	TWSG1		ENSCHIG00000000950	5S_rRNA
ENSMUSG00000009941	Nxf2		ENSG00000089250	NOS1		ENSSSCG00000001989	CIDEB		ENSBTAG00000001806	IQCD		ENSCHIG00000000956
ENSMUSG00000010064	Slc38a3		ENSG00000089327	FXYD5		ENSSSCG00000002000	IPO4		ENSBTAG00000001823	STC2		ENSCHIG00000000962
ENSMUSG00000010175	Prox1		ENSG00000089692	LAG3		ENSSSCG00000002008	DCAF11		ENSBTAG00000001828	SCRN2		ENSCHIG00000000964	FOXD2
ENSMUSG00000010358	Ifi35		ENSG00000089775	ZBTB25		ENSSSCG00000002013	DHRS4		ENSBTAG00000001839	OCIAD2		ENSCHIG00000000968	5S_rRNA
ENSMUSG00000010492	Uckl1os		ENSG00000089820	ARHGAP4		ENSSSCG00000002014	JPH4		ENSBTAG00000001840	INO80B		ENSCHIG00000000972
ENSMUSG00000010538	Tsacc		ENSG00000090097	PCBP4		ENSSSCG00000002016	THTPA		ENSBTAG00000001843	WBP1		ENSCHIG00000000973
ENSMUSG00000010660	Plcd1		ENSG00000090376	IRAK3		ENSSSCG00000002029	MYH6		ENSBTAG00000001844	MOGS		ENSCHIG00000000982	5S_rRNA
ENSMUSG00000010663	Fads1		ENSG00000090554	FLT3LG		ENSSSCG00000002037	CDH24		ENSBTAG00000001852	BREH1		ENSCHIG00000000992
ENSMUSG00000010751	Tnfrsf22		ENSG00000090565	RAB11FIP3		ENSSSCG00000002039	MMP14		ENSBTAG00000001867	SACS		ENSCHIG00000000999
ENSMUSG00000011263	Exoc3l2		ENSG00000090975	PITPNM2		ENSSSCG00000002105	OR4E1		ENSBTAG00000001868	PCYT2		ENSCHIG00000001009
ENSMUSG00000011350	Gm5893		ENSG00000091106	NLRC4		ENSSSCG00000002142	TEP1		ENSBTAG00000001882	CD79A		ENSCHIG00000001027	FZD9
ENSMUSG00000011486	Slc25a41		ENSG00000091138	SLC26A3		ENSSSCG00000002235	LPCAT4		ENSBTAG00000001899	KCNH7		ENSCHIG00000001032	MIR135A2
ENSMUSG00000011751	Sptbn4		ENSG00000091428	RAPGEF4		ENSSSCG00000002241	NUTM1		ENSBTAG00000001901			ENSCHIG00000001036
ENSMUSG00000012123	Crybg2		ENSG00000091482	SMPX		ENSSSCG00000002265	FAM174B		ENSBTAG00000001911			ENSCHIG00000001037
ENSMUSG00000012126	Ubxn11		ENSG00000091513	TF		ENSSSCG00000002268	AKAP5		ENSBTAG00000001959	TFAP2E		ENSCHIG00000001043	U6
ENSMUSG00000012187	Mogat1		ENSG00000091844	RGS17		ENSSSCG00000002276	PLEKHG3		ENSBTAG00000001966	PDGFRL		ENSCHIG00000001050
ENSMUSG00000012396	Nanog		ENSG00000092051	JPH4		ENSSSCG00000002310	CCDC177		ENSBTAG00000001975	DRP2		ENSCHIG00000001051
ENSMUSG00000012889	Podnl1		ENSG00000092094	OSGEP		ENSSSCG00000002313	SLC10A1		ENSBTAG00000001979	TAF7L		ENSCHIG00000001065	U6
ENSMUSG00000013083	2200002J24Rik		ENSG00000092096	SLC22A17		ENSSSCG00000002329	MAP3K9		ENSBTAG00000001981	SLC6A17		ENSCHIG00000001067
ENSMUSG00000013091	Tmem190		ENSG00000092098	RNF31		ENSSSCG00000002341	PAPLN		ENSBTAG00000001998	ST6GALNAC1		ENSCHIG00000001068
ENSMUSG00000013150	Gfod2		ENSG00000092377	TBL1Y		ENSSSCG00000002361	VRTN		ENSBTAG00000002034	MFSD2B		ENSCHIG00000001070	FCRL4
ENSMUSG00000013415	Igf2bp1		ENSG00000092421	SEMA6A		ENSSSCG00000002377	EIF2B2		ENSBTAG00000002036	CACNB1		ENSCHIG00000001071
ENSMUSG00000013483	Card14		ENSG00000092607	TBX15		ENSSSCG00000002381	NEK9		ENSBTAG00000002041	SASH3		ENSCHIG00000001078
ENSMUSG00000013611	Snx31		ENSG00000092621	PHGDH		ENSSSCG00000002383	FOS		ENSBTAG00000002051	ARAP1		ENSCHIG00000001079	MIR92A
ENSMUSG00000013646	Sh3bp5l		ENSG00000092969	TGFB2		ENSSSCG00000002385	TGFB3		ENSBTAG00000002052	PLOD1		ENSCHIG00000001080
ENSMUSG00000013698	Pea15a		ENSG00000093134	VNN3P		ENSSSCG00000002389	VASH1		ENSBTAG00000002062	TRPA1		ENSCHIG00000001084
ENSMUSG00000013707	Tnfaip8l2		ENSG00000094631	HDAC6		ENSSSCG00000002399	NGB		ENSBTAG00000002065	TFAP2C		ENSCHIG00000001092	5S_rRNA
ENSMUSG00000013787	Ehmt2		ENSG00000095059	DHPS		ENSSSCG00000002423	KCNK10		ENSBTAG00000002066	MYL7		ENSCHIG00000001095
ENSMUSG00000013846	St3gal1		ENSG00000095303	PTGS1		ENSSSCG00000002436	TTC7B		ENSBTAG00000002069			ENSCHIG00000001100
ENSMUSG00000013936	Myl2		ENSG00000095370	SH2D3C		ENSSSCG00000002456	CHGA		ENSBTAG00000002070	KLC3		ENSCHIG00000001105
ENSMUSG00000014039	Prdm15		ENSG00000095587	TLL2		ENSSSCG00000002517	WDR25		ENSBTAG00000002080	CCN3		ENSCHIG00000001106
ENSMUSG00000014198	Zfp385c		ENSG00000095752	IL11		ENSSSCG00000002632	SLC28A1		ENSBTAG00000002092	PI16		ENSCHIG00000001113
ENSMUSG00000014303	Glis2		ENSG00000099194	SCD		ENSSSCG00000002633	GAS8		ENSBTAG00000002096	FCGR3A		ENSCHIG00000001114
ENSMUSG00000014351	Gip		ENSG00000099326	MZF1		ENSSSCG00000002645	GALNS		ENSBTAG00000002107	FZD1		ENSCHIG00000001115
ENSMUSG00000014602	Kif1a		ENSG00000099377	HSD3B7		ENSSSCG00000002646	TRAPPC2L		ENSBTAG00000002113	ZNF41		ENSCHIG00000001120
ENSMUSG00000014609	Chrne		ENSG00000099385	BCL7C		ENSSSCG00000002650			ENSBTAG00000002115	C13H20orf96		ENSCHIG00000001129
ENSMUSG00000014747	Ankrd53		ENSG00000099399	MAGEB2		ENSSSCG00000002651	CDT1		ENSBTAG00000002125	GNAL		ENSCHIG00000001132
ENSMUSG00000014773	Dll1		ENSG00000099617	EFNA2		ENSSSCG00000002666	KIAA0513		ENSBTAG00000002128	MPPE1		ENSCHIG00000001133	ARHGEF17
ENSMUSG00000014776	Nol3		ENSG00000099725	PRKY		ENSSSCG00000002669	CRISPLD2		ENSBTAG00000002134	INSYN2B		ENSCHIG00000001136
ENSMUSG00000014782	Plekhg4		ENSG00000099812	MISP		ENSSSCG00000002672	MEAK7		ENSBTAG00000002135	CD69		ENSCHIG00000001139
ENSMUSG00000014791	Elmo3		ENSG00000099821	POLRMT		ENSSSCG00000002675	DNAAF1		ENSBTAG00000002144	ADRB2		ENSCHIG00000001145
ENSMUSG00000014813	Stc1		ENSG00000099860	GADD45B		ENSSSCG00000002680	TAF1C		ENSBTAG00000002166	CRISP2		ENSCHIG00000001150	HNF4G
ENSMUSG00000014852	Adamts13		ENSG00000099864	PALM		ENSSSCG00000002697	NUDT7		ENSBTAG00000002174	RERG		ENSCHIG00000001159	5S_rRNA
ENSMUSG00000014856	Tmem208		ENSG00000099866	MADCAM1		ENSSSCG00000002700			ENSBTAG00000002189			ENSCHIG00000001163
ENSMUSG00000015053	Gata2		ENSG00000099910	KLHL22		ENSSSCG00000002718	FA2H		ENSBTAG00000002192	VXN		ENSCHIG00000001164
ENSMUSG00000015133	Lrrk1		ENSG00000099949	LZTR1		ENSSSCG00000002729			ENSBTAG00000002194	MYZAP		ENSCHIG00000001165	SLC38A1
ENSMUSG00000015214	Mtmr1		ENSG00000099977	DDT		ENSSSCG00000002755	NFAT5		ENSBTAG00000002206	ZC3H12B		ENSCHIG00000001170
ENSMUSG00000015247	Nipsnap3b		ENSG00000099984	GSTT2		ENSSSCG00000002764	SMPD3		ENSBTAG00000002219	ATAD3A		ENSCHIG00000001171	TDO2
ENSMUSG00000015314	Slamf6		ENSG00000099994	SUSD2		ENSSSCG00000002767	TSNAXIP1		ENSBTAG00000002232	TRPC1		ENSCHIG00000001187
ENSMUSG00000015337	Endog		ENSG00000099998	GGT5		ENSSSCG00000002782	PLEKHG4		ENSBTAG00000002247			ENSCHIG00000001208	CCDC136
ENSMUSG00000015363	Trabd		ENSG00000100003	SEC14L2		ENSSSCG00000002783	SLC9A5		ENSBTAG00000002248	SAC3D1		ENSCHIG00000001227
ENSMUSG00000015377	Dennd6b		ENSG00000100031	GGT1		ENSSSCG00000002795	CDH11		ENSBTAG00000002257	KLK11		ENSCHIG00000001231	U6
ENSMUSG00000015467	Egfl8		ENSG00000100034	PPM1F		ENSSSCG00000002808	ZNF319		ENSBTAG00000002272	KCTD18		ENSCHIG00000001233
ENSMUSG00000015484	Fam163a		ENSG00000100060	MFNG		ENSSSCG00000002820	RSPRY1		ENSBTAG00000002283	FZD7		ENSCHIG00000001240
ENSMUSG00000015665	Awat1		ENSG00000100170	SLC5A1		ENSSSCG00000002825			ENSBTAG00000002296	STING1		ENSCHIG00000001242
ENSMUSG00000015702	Anxa9		ENSG00000100197	CYP2D6		ENSSSCG00000002829	MMP2		ENSBTAG00000002299	SEL1L3		ENSCHIG00000001248	GJB3
ENSMUSG00000015787	Abo		ENSG00000100234	TIMP3		ENSSSCG00000002830	IRX6		ENSBTAG00000002317	PTN		ENSCHIG00000001250
ENSMUSG00000015850	Adamtsl4		ENSG00000100241	SBF1		ENSSSCG00000002835	TOX3		ENSBTAG00000002333	HOPX		ENSCHIG00000001251	ATP1B4
ENSMUSG00000015889	Lta4h		ENSG00000100242	SUN2		ENSSSCG00000002836	SALL1		ENSBTAG00000002335	HAND1		ENSCHIG00000001260
ENSMUSG00000015942	Gtf2ird2		ENSG00000100302	RASD2		ENSSSCG00000002888	GAPDHS		ENSBTAG00000002344	ORAI3		ENSCHIG00000001262
ENSMUSG00000015950	Ncf1		ENSG00000100311	PDGFB		ENSSSCG00000002908	ZBTB32		ENSBTAG00000002349	STX1B		ENSCHIG00000001263
ENSMUSG00000015957	Wnt11		ENSG00000100314	CABP7		ENSSSCG00000002910	ALKBH6		ENSBTAG00000002355			ENSCHIG00000001264
ENSMUSG00000016255	Tubb1		ENSG00000100342	APOL1		ENSSSCG00000002944			ENSBTAG00000002357	TICAM2		ENSCHIG00000001265	ABHD13
ENSMUSG00000016356	Col20a1		ENSG00000100433	KCNK10		ENSSSCG00000002952	YIF1B		ENSBTAG00000002367	HCFC1R1		ENSCHIG00000001268	OR4A47
ENSMUSG00000016458	Wt1		ENSG00000100441	KHNYN		ENSSSCG00000002955	CATSPERG		ENSBTAG00000002374	ARMC5		ENSCHIG00000001269	TMEM59L
ENSMUSG00000016495	Plgrkt		ENSG00000100448	CTSG		ENSSSCG00000002957	GGN		ENSBTAG00000002390	CCDC184		ENSCHIG00000001285	SCARNA14
ENSMUSG00000016496	Cd274		ENSG00000100478	AP4S1		ENSSSCG00000002971	ACP7		ENSBTAG00000002414	KCNJ10		ENSCHIG00000001288
ENSMUSG00000016528	Mapkapk2		ENSG00000100577	GSTZ1		ENSSSCG00000002972	SARS2		ENSBTAG00000002416			ENSCHIG00000001301
ENSMUSG00000016624	Phf21b		ENSG00000100612	DHRS7		ENSSSCG00000002987	DLL3		ENSBTAG00000002430	COL17A1		ENSCHIG00000001306
ENSMUSG00000017009	Sdc4		ENSG00000100626	GALNT16		ENSSSCG00000002996	RAB4B		ENSBTAG00000002469	KANK3		ENSCHIG00000001309	KCNJ10
ENSMUSG00000017057	Il13ra1		ENSG00000100739	BDKRB1		ENSSSCG00000003006			ENSBTAG00000002472	CASP9		ENSCHIG00000001315
ENSMUSG00000017176	Nt5c3b		ENSG00000100802	C14orf93		ENSSSCG00000003013	B9D2		ENSBTAG00000002479	PANK4		ENSCHIG00000001317	DNHD1
ENSMUSG00000017204	Gsdma		ENSG00000100867	DHRS2		ENSSSCG00000003018	LIPE		ENSBTAG00000002480	NUDT1		ENSCHIG00000001322
ENSMUSG00000017309	Cd300lg		ENSG00000100890	PRORP		ENSSSCG00000003040	ARHGEF1		ENSBTAG00000002484	CIAO3		ENSCHIG00000001330
ENSMUSG00000017390	Aldoc		ENSG00000100908	EMC9		ENSSSCG00000003045	ATP1A3		ENSBTAG00000002485	TNS1		ENSCHIG00000001343
ENSMUSG00000017400	Stac2		ENSG00000100911	PSME2		ENSSSCG00000003047			ENSBTAG00000002500	FBXL15		ENSCHIG00000001347
ENSMUSG00000017417	Plxdc1		ENSG00000100918	REC8		ENSSSCG00000003052	TEX101		ENSBTAG00000002518	NKX6-1		ENSCHIG00000001352
ENSMUSG00000017453	Pipox		ENSG00000100985	MMP9		ENSSSCG00000003059	ZNF428		ENSBTAG00000002522	SYT5		ENSCHIG00000001354
ENSMUSG00000017493	Igfbp4		ENSG00000101017	CD40		ENSSSCG00000003063	PHLDB3		ENSBTAG00000002526	BDH2		ENSCHIG00000001356
ENSMUSG00000017607	Tns4		ENSG00000101076	HNF4A		ENSSSCG00000003068	SMG9		ENSBTAG00000002542	KRCC1		ENSCHIG00000001359
ENSMUSG00000017652	Cd40		ENSG00000101198	NKAIN4		ENSSSCG00000003071	ZNF404		ENSBTAG00000002545			ENSCHIG00000001365
ENSMUSG00000017692	Rhbdl3		ENSG00000101200	AVP		ENSSSCG00000003078	CEACAM19		ENSBTAG00000002559	MIOX		ENSCHIG00000001383
ENSMUSG00000017713	Tha1		ENSG00000101213	PTK6		ENSSSCG00000003079			ENSBTAG00000002562	PRAF2		ENSCHIG00000001386
ENSMUSG00000017723	Wfdc2		ENSG00000101251	SEL1L2		ENSSSCG00000003081	CEACAM16		ENSBTAG00000002565			ENSCHIG00000001387
ENSMUSG00000017734	Dbndd2		ENSG00000101255	TRIB3		ENSSSCG00000003089	TOMM40		ENSBTAG00000002574	MYOZ2		ENSCHIG00000001402
ENSMUSG00000017754	Pltp		ENSG00000101265	RASSF2		ENSSSCG00000003090			ENSBTAG00000002576	GLDN		ENSCHIG00000001404	U6
ENSMUSG00000017767	Spata25		ENSG00000101306	MYLK2		ENSSSCG00000003093	SYMPK		ENSBTAG00000002580	MYH14		ENSCHIG00000001406	U3
ENSMUSG00000017830	Dhx58		ENSG00000101438	SLC32A1		ENSSSCG00000003108	NPAS1		ENSBTAG00000002593	GDAP1L1		ENSCHIG00000001410
ENSMUSG00000017868	Sgk2		ENSG00000101439	CST3		ENSSSCG00000003109	TMEM160		ENSBTAG00000002595	ABCB5		ENSCHIG00000001412
ENSMUSG00000017943	Gdap1l1		ENSG00000101440	ASIP		ENSSSCG00000003112	BBC3		ENSBTAG00000002599	MGARP		ENSCHIG00000001423
ENSMUSG00000017950	Hnf4a		ENSG00000101470	TNNC2		ENSSSCG00000003133	GRIN2D		ENSBTAG00000002615	LONRF3		ENSCHIG00000001433
ENSMUSG00000018168	Ikzf3		ENSG00000101493	ZNF516		ENSSSCG00000003134	GRWD1		ENSBTAG00000002626	ARHGAP6		ENSCHIG00000001442
ENSMUSG00000018196	Glrx2		ENSG00000101605	MYOM1		ENSSSCG00000003135	KCNJ14		ENSBTAG00000002632	CSN2		ENSCHIG00000001447
ENSMUSG00000018387	Shroom1		ENSG00000101638	ST8SIA5		ENSSSCG00000003136	CYTH2		ENSBTAG00000002635	PGLYRP1		ENSCHIG00000001462
ENSMUSG00000018398	Septin8		ENSG00000101680	LAMA1		ENSSSCG00000003137	PLEKHA4		ENSBTAG00000002668	ZNF711		ENSCHIG00000001465
ENSMUSG00000018451	6330403K07Rik		ENSG00000101842	VSIG1		ENSSSCG00000003143	MAMSTR		ENSBTAG00000002669	RASSF4		ENSCHIG00000001470
ENSMUSG00000018459	Slc13a3		ENSG00000101945	SUV39H1		ENSSSCG00000003149	TULP2		ENSBTAG00000002683	PFKP		ENSCHIG00000001475
ENSMUSG00000018479	Chct1		ENSG00000101986	ABCD1		ENSSSCG00000003150	NUCB1		ENSBTAG00000002687	TSHZ3		ENSCHIG00000001479
ENSMUSG00000018507	Trpv2		ENSG00000102003	SYP		ENSSSCG00000003152	RUVBL2		ENSBTAG00000002705	REC8		ENSCHIG00000001500
ENSMUSG00000018537	Pcgf2		ENSG00000102024	PLS3		ENSSSCG00000003154	GYS1		ENSBTAG00000002710	TSSK4		ENSCHIG00000001501
ENSMUSG00000018566	Slc2a4		ENSG00000102032	RENBP		ENSSSCG00000003161	PRRG2		ENSBTAG00000002751	VSTM5		ENSCHIG00000001510	ATG16L2
ENSMUSG00000018570	2810408A11Rik		ENSG00000102034	ELF4		ENSSSCG00000003170	SLC17A7		ENSBTAG00000002757	IL20		ENSCHIG00000001516
ENSMUSG00000018599	Mief2		ENSG00000102038	SMARCA1		ENSSSCG00000003177			ENSBTAG00000002770	TCN2		ENSCHIG00000001521
ENSMUSG00000018752	Tnfsfm13		ENSG00000102053	ZC3H12B		ENSSSCG00000003178	IRF3		ENSBTAG00000002796	KLHL3		ENSCHIG00000001536	VAX1
ENSMUSG00000018761	Mpdu1		ENSG00000102055	PPP1R2C		ENSSSCG00000003183	RRAS		ENSBTAG00000002799	SLC39A5		ENSCHIG00000001545
ENSMUSG00000018820	Zfyve27		ENSG00000102109	PCSK1N		ENSSSCG00000003192	IL4I1		ENSBTAG00000002816	SARM1		ENSCHIG00000001550
ENSMUSG00000018844	Fndc8		ENSG00000102125	TAFAZZIN		ENSSSCG00000003193	TBC1D17		ENSBTAG00000002844	PPFIA3		ENSCHIG00000001552	RHOV
ENSMUSG00000018845	Unc45b		ENSG00000102128	RAB40AL		ENSSSCG00000003194	AKT1S1		ENSBTAG00000002845	CDH10		ENSCHIG00000001557	CCDC80
ENSMUSG00000018861	Fdxr		ENSG00000102265	TIMP1		ENSSSCG00000003195	PNKP		ENSBTAG00000002850	HEATR9		ENSCHIG00000001576
ENSMUSG00000018906	P4ha2		ENSG00000102287	GABRE		ENSSSCG00000003198	FUZ		ENSBTAG00000002853	HRC		ENSCHIG00000001582	SNORD42
ENSMUSG00000018907	Alox12e		ENSG00000102359	SRPX2		ENSSSCG00000003199	AP2A1		ENSBTAG00000002878	CHRD		ENSCHIG00000001604
ENSMUSG00000018909	Arrb1		ENSG00000102390	PBDC1		ENSSSCG00000003201	ATF5		ENSBTAG00000002881	AP4M1		ENSCHIG00000001607	TMPRSS11A
ENSMUSG00000018919	Tm4sf5		ENSG00000102401	ARMCX3		ENSSSCG00000003204	VRK3		ENSBTAG00000002894	TNFSF4		ENSCHIG00000001609	CYP2A13
ENSMUSG00000018920	Cxcl16		ENSG00000102409	BEX4		ENSSSCG00000003212	NAPSA		ENSBTAG00000002904	ZNF787		ENSCHIG00000001617
ENSMUSG00000018925	Heatr9		ENSG00000102445	RUBCNL		ENSSSCG00000003228	VSIG10L		ENSBTAG00000002910	ECHDC2		ENSCHIG00000001633
ENSMUSG00000018995	Nars2		ENSG00000102539	MLNR		ENSSSCG00000003229	ETFB		ENSBTAG00000002917	PRKAG2		ENSCHIG00000001635	ZBTB7C
ENSMUSG00000019080	Mfsd3		ENSG00000102575	ACP5		ENSSSCG00000003247			ENSBTAG00000002923	CX3CR1		ENSCHIG00000001638	SNORA9
ENSMUSG00000019088	Dnase1l1		ENSG00000102780	DGKH		ENSSSCG00000003248			ENSBTAG00000002929	IRF4		ENSCHIG00000001643
ENSMUSG00000019143	Hars2		ENSG00000102871	TRADD		ENSSSCG00000003256	PRKCG		ENSBTAG00000002934	ADGRF4		ENSCHIG00000001644
ENSMUSG00000019158	Tmem160		ENSG00000102879	CORO1A		ENSSSCG00000003259	OSCAR		ENSBTAG00000002938	CPED1		ENSCHIG00000001652
ENSMUSG00000019178	Styxl1		ENSG00000102904	TSNAXIP1		ENSSSCG00000003263	PRPF31		ENSBTAG00000002941	FES		ENSCHIG00000001660	OR10D3
ENSMUSG00000019230	Lhx9		ENSG00000102962	CCL22		ENSSSCG00000003268	TSEN34		ENSBTAG00000002942	SLC2A10		ENSCHIG00000001663
ENSMUSG00000019232	Etnppl		ENSG00000102996	MMP15		ENSSSCG00000003271	TTYH1		ENSBTAG00000002952	TBX19		ENSCHIG00000001667	SNORA44
ENSMUSG00000019235	Rps6kl1		ENSG00000103023	PRSS54		ENSSSCG00000003278			ENSBTAG00000002962	PPM1M		ENSCHIG00000001672	SLC27A5
ENSMUSG00000019254	Ppp1r12c		ENSG00000103066	PLA2G15		ENSSSCG00000003289	ISOC2		ENSBTAG00000002979	PIK3R3		ENSCHIG00000001681	U2
ENSMUSG00000019326	Aoc3		ENSG00000103067	ESRP2		ENSSSCG00000003301	PPP6R1		ENSBTAG00000002981	PIMREG		ENSCHIG00000001685
ENSMUSG00000019368	Sec14l4		ENSG00000103241	FOXF1		ENSSSCG00000003306	HELZ2		ENSBTAG00000002982	PITPNM3		ENSCHIG00000001690	CA6
ENSMUSG00000019467	Arhgef25		ENSG00000103245	CIAO3		ENSSSCG00000003311			ENSBTAG00000002998	MELTF		ENSCHIG00000001692	IL5
ENSMUSG00000019518	Ap4m1		ENSG00000103249	CLCN7		ENSSSCG00000003332	SDF4		ENSBTAG00000003000	TOMT		ENSCHIG00000001698
ENSMUSG00000019539	Rcn3		ENSG00000103264	FBXO31		ENSSSCG00000003338	PUSL1		ENSBTAG00000003012	TRAF1		ENSCHIG00000001699
ENSMUSG00000019731	Slc35e1		ENSG00000103313	MEFV		ENSSSCG00000003339	INTS11		ENSBTAG00000003017	TTC38		ENSCHIG00000001712
ENSMUSG00000019756	Prl8a1		ENSG00000103449	SALL1		ENSSSCG00000003341	TAS1R3		ENSBTAG00000003027	EMX2		ENSCHIG00000001714
ENSMUSG00000019774	Mtrf1l		ENSG00000103472	RRN3P2		ENSSSCG00000003344	VWA1		ENSBTAG00000003033	GADD45G		ENSCHIG00000001715
ENSMUSG00000019791	Hint3		ENSG00000103710	RASL12		ENSSSCG00000003350	MIB2		ENSBTAG00000003038			ENSCHIG00000001719	MIR1-2
ENSMUSG00000019808	Adat2		ENSG00000103855	CD276		ENSSSCG00000003377	ACOT7		ENSBTAG00000003049	MICALL2		ENSCHIG00000001726
ENSMUSG00000019810	Fuca2		ENSG00000103876	FAH		ENSSSCG00000003382	TAS1R1		ENSBTAG00000003054	INSRR		ENSCHIG00000001727	SNORD59A
ENSMUSG00000019822	Smpd2		ENSG00000104435	STMN2		ENSSSCG00000003383	ZBTB48		ENSBTAG00000003060	NTRK1		ENSCHIG00000001736	U2
ENSMUSG00000019863	Qrsl1		ENSG00000104518	GSDMD		ENSSSCG00000003391	CA6		ENSBTAG00000003078	COL10A1		ENSCHIG00000001738
ENSMUSG00000019872	Smpdl3a		ENSG00000104689	TNFRSF10A		ENSSSCG00000003395	PIK3CD		ENSBTAG00000003079	TIGD3		ENSCHIG00000001740
ENSMUSG00000019893	Ros1		ENSG00000104818	CGB2		ENSSSCG00000003399	RBP7		ENSBTAG00000003100	SMTN		ENSCHIG00000001741
ENSMUSG00000019900	Rfx6		ENSG00000104827	CGB3		ENSSSCG00000003417	DISP3		ENSBTAG00000003107	LHX5		ENSCHIG00000001742
ENSMUSG00000019987	Arg1		ENSG00000104833	TUBB4A		ENSSSCG00000003421			ENSBTAG00000003126	PEX16		ENSCHIG00000001743
ENSMUSG00000019997	Ccn2		ENSG00000104866	PPP1R37		ENSSSCG00000003428	MTHFR		ENSBTAG00000003143	TBCCD1		ENSCHIG00000001753	CCDC85B
ENSMUSG00000020009	Ifngr1		ENSG00000104879	CKM		ENSSSCG00000003429	CLCN6		ENSBTAG00000003155			ENSCHIG00000001758	U2
ENSMUSG00000020027	Socs2		ENSG00000104883	PEX11G		ENSSSCG00000003433	PLOD1		ENSBTAG00000003165	ADAMTS9		ENSCHIG00000001762
ENSMUSG00000020042	Abtb3		ENSG00000104889	RNASEH2A		ENSSSCG00000003444			ENSBTAG00000003166	AXL		ENSCHIG00000001774
ENSMUSG00000020052	Ascl1		ENSG00000104936	DMPK		ENSSSCG00000003451	PDPN		ENSBTAG00000003183	NTN4		ENSCHIG00000001775	SLITRK5
ENSMUSG00000020056	Washc3		ENSG00000104964	TLE5		ENSSSCG00000003460	CASP9		ENSBTAG00000003191	FSCN1		ENSCHIG00000001777
ENSMUSG00000020057	Dram1		ENSG00000105135	ILVBL		ENSSSCG00000003470	FAM131C		ENSBTAG00000003192	TBC1D16		ENSCHIG00000001778
ENSMUSG00000020061	Mybpc1		ENSG00000105204	DYRK1B		ENSSSCG00000003472	ARHGEF19		ENSBTAG00000003207	SP5		ENSCHIG00000001779	ABCC11
ENSMUSG00000020067	Mypn		ENSG00000105205	CLC		ENSSSCG00000003476			ENSBTAG00000003212	NNAT		ENSCHIG00000001791
ENSMUSG00000020080	Hkdc1		ENSG00000105227	PRX		ENSSSCG00000003491	AKR7A2		ENSBTAG00000003220	ACKR1		ENSCHIG00000001792
ENSMUSG00000020086	Macroh2a2		ENSG00000105327	BBC3		ENSSSCG00000003498	UBXN10		ENSBTAG00000003232	RAB29		ENSCHIG00000001803
ENSMUSG00000020092	Pald1		ENSG00000105339	DENND3		ENSSSCG00000003514	HSPG2		ENSBTAG00000003238	MEOX2		ENSCHIG00000001818
ENSMUSG00000020097	Sgpl1		ENSG00000105369	CD79A		ENSSSCG00000003527	EPHB2		ENSBTAG00000003240	C8H9orf152		ENSCHIG00000001820
ENSMUSG00000020099	Unc5b		ENSG00000105370	LIM2		ENSSSCG00000003541	STPG1		ENSBTAG00000003267	ZNF132		ENSCHIG00000001822	U3
ENSMUSG00000020101	Vsir		ENSG00000105376	ICAM5		ENSSSCG00000003554	SELENON		ENSBTAG00000003291	RIMKLB		ENSCHIG00000001829
ENSMUSG00000020102	Slc16a7		ENSG00000105392	CRX		ENSSSCG00000003569	SLC9A1		ENSBTAG00000003295	GORAB		ENSCHIG00000001834
ENSMUSG00000020131	Pcsk4		ENSG00000105398	SULT2A1		ENSSSCG00000003570	WDTC1		ENSBTAG00000003297	OASL		ENSCHIG00000001837
ENSMUSG00000020135	Apc2		ENSG00000105429	MEGF8		ENSSSCG00000003573	MAP3K6		ENSBTAG00000003304	HOXC4		ENSCHIG00000001842
ENSMUSG00000020142	Slc1a4		ENSG00000105464	GRIN2D		ENSSSCG00000003578	FGR		ENSBTAG00000003305	NCF1		ENSCHIG00000001850
ENSMUSG00000020182	Ddc		ENSG00000105519	CAPS		ENSSSCG00000003582	SMPDL3B		ENSBTAG00000003312	CHST15		ENSCHIG00000001858	U6
ENSMUSG00000020185	E2f7		ENSG00000105610	KLF1		ENSSSCG00000003584	THEMIS2		ENSBTAG00000003322	TTLL7		ENSCHIG00000001868
ENSMUSG00000020226	Slc5a4b		ENSG00000105641	SLC5A5		ENSSSCG00000003585	GJB5		ENSBTAG00000003326	NAIP		ENSCHIG00000001869
ENSMUSG00000020227	Irak3		ENSG00000105642	KCNN1		ENSSSCG00000003603	COL16A1		ENSBTAG00000003329	FST		ENSCHIG00000001872
ENSMUSG00000020256	Aldh1l2		ENSG00000105643	ARRDC2		ENSSSCG00000003604	ADGRB2		ENSBTAG00000003334	ADAP2		ENSCHIG00000001876
ENSMUSG00000020279	Il9r		ENSG00000105664	COMP		ENSSSCG00000003621	ZSCAN20		ENSBTAG00000003345	FAT4		ENSCHIG00000001879
ENSMUSG00000020311	Erlec1		ENSG00000105697	HAMP		ENSSSCG00000003644	FHL3		ENSBTAG00000003353	SLC6A2		ENSCHIG00000001880
ENSMUSG00000020312	Shc2		ENSG00000105737	GRIK5		ENSSSCG00000003662	NT5C1A		ENSBTAG00000003382	RIMS4		ENSCHIG00000001881
ENSMUSG00000020317	Spmap2		ENSG00000105825	TFPI2		ENSSSCG00000003702	GATA6		ENSBTAG00000003387	PIP5KL1		ENSCHIG00000001898	U6
ENSMUSG00000020327	Fgf22		ENSG00000105880	DLX5		ENSSSCG00000003708	ANKRD29		ENSBTAG00000003403	PADI2		ENSCHIG00000001904
ENSMUSG00000020331	Hcn2		ENSG00000105976	MET		ENSSSCG00000003719	KCTD1		ENSBTAG00000003417	PHKG2		ENSCHIG00000001905
ENSMUSG00000020357	Flt4		ENSG00000105988	NHP2P1		ENSSSCG00000003729	RNF125		ENSBTAG00000003444	SYDE2		ENSCHIG00000001907
ENSMUSG00000020364	Zfp354a		ENSG00000106003	LFNG		ENSSSCG00000003746			ENSBTAG00000003446	EPHB4		ENSCHIG00000001912	SNORA63
ENSMUSG00000020374	Rasgef1c		ENSG00000106004	HOXA5		ENSSSCG00000003748	CELF4		ENSBTAG00000003449	KCP		ENSCHIG00000001921	MAN2B1
ENSMUSG00000020389	Cdkl3		ENSG00000106006	HOXA6		ENSSSCG00000003781			ENSBTAG00000003457	ATF5		ENSCHIG00000001922	TGFB3
ENSMUSG00000020399	Havcr2		ENSG00000106009	BRAT1		ENSSSCG00000003783	FPGT		ENSBTAG00000003476	FEM1A		ENSCHIG00000001924
ENSMUSG00000020427	Igfbp3		ENSG00000106031	HOXA13		ENSSSCG00000003788	PTGER3		ENSBTAG00000003505	DCN		ENSCHIG00000001925
ENSMUSG00000020437	Myo1g		ENSG00000106302	HYAL4		ENSSSCG00000003793	LRRC7		ENSBTAG00000003514	HSF4		ENSCHIG00000001926
ENSMUSG00000020439	Smtn		ENSG00000106404	CLDN15		ENSSSCG00000003794	RPE65		ENSBTAG00000003519	NOL3		ENSCHIG00000001948
ENSMUSG00000020447	Npc1l1		ENSG00000106588	PSMA2		ENSSSCG00000003799	IL12RB2		ENSBTAG00000003521	MATCAP1		ENSCHIG00000001954
ENSMUSG00000020473	Aebp1		ENSG00000106633	GCK		ENSSSCG00000003803	C1orf141		ENSBTAG00000003526	SYNE3		ENSCHIG00000001960	VASN
ENSMUSG00000020475	Pgam2		ENSG00000106714	CNTNAP3		ENSSSCG00000003839	PLPP3		ENSBTAG00000003544	S1PR5		ENSCHIG00000001961
ENSMUSG00000020484	Xbp1		ENSG00000106868	SUSD1		ENSSSCG00000003854	ECHDC2		ENSBTAG00000003550	C29H11orf54		ENSCHIG00000001962
ENSMUSG00000020520	Galnt10		ENSG00000106952	TNFSF8		ENSSSCG00000003876	CDKN2C		ENSBTAG00000003551	OR2T11		ENSCHIG00000001963
ENSMUSG00000020600	Slc7a15		ENSG00000106976	DNM1		ENSSSCG00000003881	SPATA6		ENSBTAG00000003556	ZFYVE21		ENSCHIG00000001974
ENSMUSG00000020609	Apob		ENSG00000107147	KCNT1		ENSSSCG00000003891			ENSBTAG00000003575	ZKSCAN4		ENSCHIG00000001978
ENSMUSG00000020622	Nt5c1b		ENSG00000107159	CA9		ENSSSCG00000003897	MOB3C		ENSBTAG00000003580	PSD		ENSCHIG00000001981	U6
ENSMUSG00000020636	Allc		ENSG00000107187	LHX3		ENSSSCG00000003901	FAAH		ENSBTAG00000003581	SETD7		ENSCHIG00000001985
ENSMUSG00000020668	Kif3c		ENSG00000107485	GATA3		ENSSSCG00000003904	LRRC41		ENSBTAG00000003598	P3H3		ENSCHIG00000001989	5S_rRNA
ENSMUSG00000020674	Pxdn		ENSG00000107551	RASSF4		ENSSSCG00000003923	HECTD3		ENSBTAG00000003601	ZMAT1		ENSCHIG00000001997
ENSMUSG00000020682	Mmp28		ENSG00000107593	PKD2L1		ENSSSCG00000003940	HYI		ENSBTAG00000003604	ADAMTSL4		ENSCHIG00000002002
ENSMUSG00000020695	Mrc2		ENSG00000107614	TRDMT1		ENSSSCG00000003941	SZT2		ENSBTAG00000003617	ALKBH4		ENSCHIG00000002005	SNORD86
ENSMUSG00000020698	Cct6b		ENSG00000107731	UNC5B		ENSSSCG00000003965			ENSBTAG00000003621	MOXD2		ENSCHIG00000002008	P2RY10
ENSMUSG00000020700	Map3k3		ENSG00000107742	SPOCK2		ENSSSCG00000003967	ZMYND12		ENSBTAG00000003624	CNTF		ENSCHIG00000002014
ENSMUSG00000020702	Ccl1		ENSG00000107821	KAZALD1		ENSSSCG00000003987			ENSBTAG00000003629	ASPA		ENSCHIG00000002016
ENSMUSG00000020709	Adap2		ENSG00000107831	FGF8		ENSSSCG00000003990			ENSBTAG00000003635	SLC35C2		ENSCHIG00000002021	MIR34C
ENSMUSG00000020718	Polg2		ENSG00000107897	ACBD5		ENSSSCG00000003998			ENSBTAG00000003645	FSIP2		ENSCHIG00000002027
ENSMUSG00000020773	Trim47		ENSG00000107968	MAP3K8		ENSSSCG00000004008	WDR27		ENSBTAG00000003651	OTOP1		ENSCHIG00000002030
ENSMUSG00000020774	Aspa		ENSG00000108175	ZMIZ1		ENSSSCG00000004009	DYNLT2		ENSBTAG00000003661			ENSCHIG00000002035
ENSMUSG00000020798	Spns3		ENSG00000108176	DNAJC12		ENSSSCG00000004010	ERMARD		ENSBTAG00000003676			ENSCHIG00000002041	chi-mir-19b
ENSMUSG00000020808	Pimreg		ENSG00000108231	LGI1		ENSSSCG00000004013	SMOC2		ENSBTAG00000003682	DNAJB13		ENSCHIG00000002042
ENSMUSG00000020812	Snhg16		ENSG00000108352	RAPGEFL1		ENSSSCG00000004022	RPS6KA2		ENSBTAG00000003684	LRFN5		ENSCHIG00000002043	U6
ENSMUSG00000020829	Slc46a1		ENSG00000108515	ENO3		ENSSSCG00000004024			ENSBTAG00000003701	VASH2		ENSCHIG00000002045
ENSMUSG00000020843	Timm22		ENSG00000108590	MED31		ENSSSCG00000004053	TAGAP		ENSBTAG00000003705	FAM83G		ENSCHIG00000002049
ENSMUSG00000020846	Rflnb		ENSG00000108797	CNTNAP1		ENSSSCG00000004071	CNKSR3		ENSBTAG00000003709	ITGB8		ENSCHIG00000002054
ENSMUSG00000020857	Nme2		ENSG00000108798	ABI3		ENSSSCG00000004075	RGS17		ENSBTAG00000003741	NEURL1		ENSCHIG00000002061
ENSMUSG00000020868	Xylt2		ENSG00000108813	DLX4		ENSSSCG00000004082			ENSBTAG00000003749	KCNMB4		ENSCHIG00000002063	5S_rRNA
ENSMUSG00000020877	Scrn2		ENSG00000108821	COL1A1		ENSSSCG00000004094	PPP1R14C		ENSBTAG00000003776	MSANTD1		ENSCHIG00000002066
ENSMUSG00000020882	Cacnb1		ENSG00000108840	HDAC5		ENSSSCG00000004096			ENSBTAG00000003777	TIE1		ENSCHIG00000002076	POU3F4
ENSMUSG00000020884	Asgr1		ENSG00000108924	HLF		ENSSSCG00000004132	PHACTR2		ENSBTAG00000003786	GCGR		ENSCHIG00000002077
ENSMUSG00000020886	Dlg4		ENSG00000108932	SLC16A6		ENSSSCG00000004139	ADGRG6		ENSBTAG00000003806	ECM1		ENSCHIG00000002084
ENSMUSG00000020892	Aloxe3		ENSG00000108950	FAM20A		ENSSSCG00000004142	CITED2		ENSBTAG00000003809	PLCD4		ENSCHIG00000002088
ENSMUSG00000020911	Krt19		ENSG00000109061	MYH1		ENSSSCG00000004147	ECT2L		ENSBTAG00000003810			ENSCHIG00000002089
ENSMUSG00000020926	Adam11		ENSG00000109063	MYH3		ENSSSCG00000004150			ENSBTAG00000003822	CROCC		ENSCHIG00000002092
ENSMUSG00000020932	Gfap		ENSG00000109099	PMP22		ENSSSCG00000004154	TNFAIP3		ENSBTAG00000003832	MFAP2		ENSCHIG00000002093
ENSMUSG00000020937	Plcd3		ENSG00000109113	RAB34		ENSSSCG00000004159	SLC35D3		ENSBTAG00000003864	SLC13A4		ENSCHIG00000002096	F2RL2
ENSMUSG00000020941	Map3k14		ENSG00000109424	UCP1		ENSSSCG00000004167	MYB		ENSBTAG00000003886	BSP3		ENSCHIG00000002097
ENSMUSG00000020950	Foxg1		ENSG00000109654	TRIM2		ENSSSCG00000004179			ENSBTAG00000003898	HMGCS2		ENSCHIG00000002099	OR2G6
ENSMUSG00000020973	Dnaaf2		ENSG00000109680	TBC1D19		ENSSSCG00000004192	CCN2		ENSBTAG00000003910	SH2D4B		ENSCHIG00000002104
ENSMUSG00000021040	Slirp		ENSG00000109705	NKX3-2		ENSSSCG00000004195	ARG1		ENSBTAG00000003915	LARP6		ENSCHIG00000002109
ENSMUSG00000021047	Nova1		ENSG00000109743	BST1		ENSSSCG00000004202	SAMD3		ENSBTAG00000003920	TGM1		ENSCHIG00000002115	MEPE
ENSMUSG00000021057	Akap5		ENSG00000109787	KLF3		ENSSSCG00000004207			ENSBTAG00000003923	GPBAR1		ENSCHIG00000002116	chi-mir-196b
ENSMUSG00000021061	Sptb		ENSG00000109846	CRYAB		ENSSSCG00000004218	RSPO3		ENSBTAG00000003946	NECAB3		ENSCHIG00000002119
ENSMUSG00000021062	Rab15		ENSG00000109991	P2RX3		ENSSSCG00000004225	TPD52L1		ENSBTAG00000003953	ZNF316		ENSCHIG00000002124
ENSMUSG00000021094	Dhrs7		ENSG00000110013	SIAE		ENSSSCG00000004250	SLC35F1		ENSBTAG00000003957			ENSCHIG00000002127
ENSMUSG00000021098	4930447C04Rik		ENSG00000110057	UNC93B1		ENSSSCG00000004255	VGLL2		ENSBTAG00000003963	FER1L5		ENSCHIG00000002128
ENSMUSG00000021118	Plek2		ENSG00000110074	FOXRED1		ENSSSCG00000004274	COL9A1		ENSBTAG00000003989			ENSCHIG00000002129
ENSMUSG00000021127	Zfp36l1		ENSG00000110092	CCND1		ENSSSCG00000004309	CNR1		ENSBTAG00000004010	PAPPA		ENSCHIG00000002132
ENSMUSG00000021135	Slc10a1		ENSG00000110203	FOLR3		ENSSSCG00000004317	UBE2J1		ENSBTAG00000004048	MCHR1		ENSCHIG00000002134
ENSMUSG00000021136	Smoc1		ENSG00000110446	SLC15A3		ENSSSCG00000004349	COQ3		ENSBTAG00000004061	PP2D1		ENSCHIG00000002135	SNORD29
ENSMUSG00000021148	Idi2l		ENSG00000110628	SLC22A18		ENSSSCG00000004356	MCHR2		ENSBTAG00000004063	SERPINA5		ENSCHIG00000002136	ABHD16B
ENSMUSG00000021187	Tc2n		ENSG00000110719	TCIRG1		ENSSSCG00000004384	NR2E1		ENSBTAG00000004066	PARP8		ENSCHIG00000002142
ENSMUSG00000021200	Asb2		ENSG00000110723	EXPH5		ENSSSCG00000004399	SLC22A16		ENSBTAG00000004086	SPINT1		ENSCHIG00000002146
ENSMUSG00000021209	Ppp4r4		ENSG00000110876	SELPLG		ENSSSCG00000004408	SMPD2		ENSBTAG00000004092	AK8		ENSCHIG00000002151	SNORA13
ENSMUSG00000021210	Akr1c6		ENSG00000110934	BIN2		ENSSSCG00000004412	MICAL1		ENSBTAG00000004097	A2ML1		ENSCHIG00000002158
ENSMUSG00000021223	Papln		ENSG00000111052	LIN7A		ENSSSCG00000004420	TRAF3IP2		ENSBTAG00000004098	ARMT1		ENSCHIG00000002159	HSD17B2
ENSMUSG00000021260	Hhipl1		ENSG00000111186	WNT5B		ENSSSCG00000004433	HS3ST5		ENSBTAG00000004099	CCDC170		ENSCHIG00000002167	5S_rRNA
ENSMUSG00000021265	Slc25a29		ENSG00000111218	PRMT8		ENSSSCG00000004434	FRK		ENSBTAG00000004104	RUNX2		ENSCHIG00000002169
ENSMUSG00000021278	Amn		ENSG00000111245	MYL2		ENSSSCG00000004464	TENT5A		ENSBTAG00000004112	GAMT		ENSCHIG00000002170
ENSMUSG00000021294	Kif26a		ENSG00000111262	KCNA1		ENSSSCG00000004477	IMPG1		ENSBTAG00000004120	HEMK1		ENSCHIG00000002172
ENSMUSG00000021327	Zkscan3		ENSG00000111275	ALDH2		ENSSSCG00000004490	SETBP1		ENSBTAG00000004140	STKLD1		ENSCHIG00000002173
ENSMUSG00000021340	Gpld1		ENSG00000111305	GSG1		ENSSSCG00000004491	SLC14A2		ENSBTAG00000004148	SLPI		ENSCHIG00000002174
ENSMUSG00000021356	Irf4		ENSG00000111321	LTBR		ENSSSCG00000004493	SIGLEC15		ENSBTAG00000004150	NRG1		ENSCHIG00000002179
ENSMUSG00000021411	Pxdc1		ENSG00000111344	RASAL1		ENSSSCG00000004506	CTIF		ENSBTAG00000004154	SKIL		ENSCHIG00000002184
ENSMUSG00000021457	Syk		ENSG00000111424	VDR		ENSSSCG00000004507	SMAD7		ENSBTAG00000004159	SIX2		ENSCHIG00000002185
ENSMUSG00000021464	Ror2		ENSG00000111432	FZD10		ENSSSCG00000004509	LIPG		ENSBTAG00000004167	TTC29		ENSCHIG00000002187
ENSMUSG00000021469	Msx2		ENSG00000111536	IL26		ENSSSCG00000004534	CCDC68		ENSBTAG00000004175	HPD		ENSCHIG00000002195	5S_rRNA
ENSMUSG00000021476	Habp4		ENSG00000111641	NOP2		ENSSSCG00000004547	PLEKHO2		ENSBTAG00000004176	PDC		ENSCHIG00000002197
ENSMUSG00000021477	Ctsl		ENSG00000111671	SPSB2		ENSSSCG00000004548	PIF1		ENSBTAG00000004178	ACOX2		ENSCHIG00000002201	MIR761
ENSMUSG00000021482	Prxl2c		ENSG00000111674	ENO2		ENSSSCG00000004554	PCLAF		ENSBTAG00000004191	JMJD4		ENSCHIG00000002206	5S_rRNA
ENSMUSG00000021485	Mxd3		ENSG00000111684	LPCAT3		ENSSSCG00000004573			ENSBTAG00000004192	LRRC43		ENSCHIG00000002207	CLDN9
ENSMUSG00000021495	Fam193b		ENSG00000111704	NANOG		ENSSSCG00000004576	RORA		ENSBTAG00000004200	GTPBP3		ENSCHIG00000002212
ENSMUSG00000021504	B4galt7		ENSG00000111716	LDHB		ENSSSCG00000004597	AQP9		ENSBTAG00000004211	TNFRSF1A		ENSCHIG00000002217
ENSMUSG00000021506	Pitx1		ENSG00000111732	AICDA		ENSSSCG00000004662	SLC24A5		ENSBTAG00000004215	RARRES2		ENSCHIG00000002218	U3
ENSMUSG00000021514	Zfp369		ENSG00000111816	FRK		ENSSSCG00000004666	SQOR		ENSBTAG00000004222	SAT2		ENSCHIG00000002226
ENSMUSG00000021545	1700067P10Rik		ENSG00000111817	DSE		ENSSSCG00000004671	AFG2B		ENSBTAG00000004226	SHBG		ENSCHIG00000002233
ENSMUSG00000021565	Slc6a19		ENSG00000111846	GCNT2		ENSSSCG00000004673	SLC28A2		ENSBTAG00000004231	GPM6A		ENSCHIG00000002234
ENSMUSG00000021567	Nkd2		ENSG00000112041	TULP1		ENSSSCG00000004674	SHF		ENSBTAG00000004241	G6PC2		ENSCHIG00000002238
ENSMUSG00000021573	Tppp		ENSG00000112077	RHAG		ENSSSCG00000004675	DUOX1		ENSBTAG00000004243			ENSCHIG00000002243	SNORD70B
ENSMUSG00000021583	Erap1		ENSG00000112183	RBM24		ENSSSCG00000004676	DUOXA2		ENSBTAG00000004269	SGK1		ENSCHIG00000002247
ENSMUSG00000021678	F2rl1		ENSG00000112195	TREML2		ENSSSCG00000004681	TRIM69		ENSBTAG00000004281	ACSS1		ENSCHIG00000002249
ENSMUSG00000021704	Mtx3		ENSG00000112238	PRDM13		ENSSSCG00000004687			ENSBTAG00000004287	EVC		ENSCHIG00000002255	MIR323A
ENSMUSG00000021719	Rgs7bp		ENSG00000112242	E2F3		ENSSSCG00000004698	SERINC4		ENSBTAG00000004322	FOS		ENSCHIG00000002260	5S_rRNA
ENSMUSG00000021731	Mrps30		ENSG00000112245	PTP4A1		ENSSSCG00000004699	ELL3		ENSBTAG00000004343	CCS		ENSCHIG00000002271
ENSMUSG00000021752	Kctd6		ENSG00000112246	SIM1		ENSSSCG00000004705	MAP1A		ENSBTAG00000004351	IL31RA		ENSCHIG00000002277
ENSMUSG00000021790	Dydc1		ENSG00000112280	COL9A1		ENSSSCG00000004709	ZSCAN29		ENSBTAG00000004355	ROBO3		ENSCHIG00000002281	U6
ENSMUSG00000021797	9230112D13Rik		ENSG00000112343	TRIM38		ENSSSCG00000004713	TGM5		ENSBTAG00000004356	ROBO4		ENSCHIG00000002287
ENSMUSG00000021809	Nudt13		ENSG00000112378	PERP		ENSSSCG00000004719	CDAN1		ENSBTAG00000004362	SERPINC1		ENSCHIG00000002291	U6
ENSMUSG00000021815	Mss51		ENSG00000112473	SLC39A7		ENSSSCG00000004755	DLL4		ENSBTAG00000004364	THNSL2		ENSCHIG00000002294
ENSMUSG00000021831	Ero1a		ENSG00000112763	BTN2A1		ENSSSCG00000004757	VPS18		ENSBTAG00000004375	ESRP2		ENSCHIG00000002302
ENSMUSG00000021835	Bmp4		ENSG00000112852	PCDHB2		ENSSSCG00000004758	RHOV		ENSBTAG00000004405	IQUB		ENSCHIG00000002320
ENSMUSG00000021876	Rnase4		ENSG00000113070	HBEGF		ENSSSCG00000004759	SPINT1		ENSBTAG00000004406	MSI2		ENSCHIG00000002322	RNASE10
ENSMUSG00000021922	Itih4		ENSG00000113100	CDH9		ENSSSCG00000004772	BAHD1		ENSBTAG00000004407	KCNK2		ENSCHIG00000002330
ENSMUSG00000021950	Anxa8		ENSG00000113119	TMCO6		ENSSSCG00000004787	GPR176		ENSBTAG00000004421	CHST14		ENSCHIG00000002335
ENSMUSG00000021951	Eef1akmt1		ENSG00000113196	HAND1		ENSSSCG00000004789	THBS1		ENSBTAG00000004430	SGPP1		ENSCHIG00000002339
ENSMUSG00000022037	Clu		ENSG00000113205	PCDHB3		ENSSSCG00000004822	ALDH1A3		ENSBTAG00000004459	TMEM45A		ENSCHIG00000002342	ZNF296
ENSMUSG00000022054	Nefm		ENSG00000113211	PCDHB6		ENSSSCG00000004827	GABRA5		ENSBTAG00000004490	TRIM31		ENSCHIG00000002343
ENSMUSG00000022074	Tnfrsf10b		ENSG00000113248	PCDHB15		ENSSSCG00000004830			ENSBTAG00000004494	B4GALNT1		ENSCHIG00000002344
ENSMUSG00000022094	Slc39a14		ENSG00000113303	BTNL8		ENSSSCG00000004836			ENSBTAG00000004511	VAV2		ENSCHIG00000002349	U6
ENSMUSG00000022096	Hr		ENSG00000113361	CDH6		ENSSSCG00000004839			ENSBTAG00000004518	GRHL2		ENSCHIG00000002352	SCARNA7
ENSMUSG00000022101	Fgf17		ENSG00000113389	NPR3		ENSSSCG00000004843	TRPM1		ENSBTAG00000004538	PRDM9		ENSCHIG00000002358
ENSMUSG00000022102	Dok2		ENSG00000113492	AGXT2		ENSSSCG00000004849	APBA2		ENSBTAG00000004542	FAM78A		ENSCHIG00000002360	U2
ENSMUSG00000022113	Trim52		ENSG00000113494	PRLR		ENSSSCG00000004856	NFATC1		ENSBTAG00000004547	OLR1		ENSCHIG00000002370
ENSMUSG00000022114	Spry2		ENSG00000113657	DPYSL3		ENSSSCG00000004889	SERPINB10		ENSBTAG00000004551	RHOT2		ENSCHIG00000002372
ENSMUSG00000022129	Dct		ENSG00000113758	DBN1		ENSSSCG00000004911			ENSBTAG00000004565			ENSCHIG00000002382
ENSMUSG00000022148	Fyb1		ENSG00000113790	EHHADH		ENSSSCG00000004947	LCTL		ENSBTAG00000004568	GALNS		ENSCHIG00000002384
ENSMUSG00000022157	Mcpt8		ENSG00000113946	CLDN16		ENSSSCG00000004957	CLN6		ENSBTAG00000004580	MS4A1		ENSCHIG00000002391
ENSMUSG00000022176	Rem2		ENSG00000114019	AMOTL2		ENSSSCG00000004966	NOX5		ENSBTAG00000004598	GOLGA5		ENSCHIG00000002396
ENSMUSG00000022178	Ajuba		ENSG00000114166	KAT2B		ENSSSCG00000004971	TLE3		ENSBTAG00000004613	CSGALNACT1		ENSCHIG00000002397	U2
ENSMUSG00000022194	Pabpn1		ENSG00000114374	USP9Y		ENSSSCG00000005025	TRIM9		ENSBTAG00000004630	COMP		ENSCHIG00000002402	SNORD45A
ENSMUSG00000022199	Slc22a17		ENSG00000114378	HYAL1		ENSSSCG00000005089	SIX4		ENSBTAG00000004637	MARCHF10		ENSCHIG00000002403	U2
ENSMUSG00000022203	Efs		ENSG00000114487	MORC1		ENSSSCG00000005102	AEN		ENSBTAG00000004645	ADAMTSL3		ENSCHIG00000002421
ENSMUSG00000022216	Psme1		ENSG00000114698	PLSCR4		ENSSSCG00000005106	NTRK3		ENSBTAG00000004650	ZNF516		ENSCHIG00000002424
ENSMUSG00000022217	Emc9		ENSG00000114757	PEX5L		ENSSSCG00000005131	DMRTA1		ENSBTAG00000004662	SLC16A12		ENSCHIG00000002426	U2
ENSMUSG00000022218	Tgm1		ENSG00000114771	AADAC		ENSSSCG00000005150	KLHL9		ENSBTAG00000004663	TRUB2		ENSCHIG00000002432
ENSMUSG00000022221	Ripk3		ENSG00000114841	DNAH1		ENSSSCG00000005203	IL33		ENSBTAG00000004676	TMEM184A		ENSCHIG00000002441	U6
ENSMUSG00000022223	Sdr39u1		ENSG00000114853	ZBTB47		ENSSSCG00000005266	TMC1		ENSBTAG00000004721	GSG1		ENSCHIG00000002448	U6
ENSMUSG00000022229	Atp12a		ENSG00000114923	SLC4A3		ENSSSCG00000005267	ANXA1		ENSBTAG00000004741	IL12B		ENSCHIG00000002449	C8orf33
ENSMUSG00000022245	Skor1		ENSG00000114993	RTKN		ENSSSCG00000005297	DNAJB5		ENSBTAG00000004742	RUNX1		ENSCHIG00000002451
ENSMUSG00000022297	Fzd6		ENSG00000115155	OTOF		ENSSSCG00000005301	ATOSB		ENSBTAG00000004751	SPTBN4		ENSCHIG00000002456
ENSMUSG00000022324	Matn2		ENSG00000115257	PCSK4		ENSSSCG00000005303	PIGO		ENSBTAG00000004757	LTBP4		ENSCHIG00000002457
ENSMUSG00000022346	Myc		ENSG00000115353	TACR1		ENSSSCG00000005309	CIMIP2B		ENSBTAG00000004770	SCN4A		ENSCHIG00000002462	MIR129
ENSMUSG00000022367	Has2		ENSG00000115474	KCNJ13		ENSSSCG00000005310	TESK1		ENSBTAG00000004775	GRIA2		ENSCHIG00000002466
ENSMUSG00000022378	Cyrib		ENSG00000115507	OTX1		ENSSSCG00000005313	CCDC107		ENSBTAG00000004783	CORO1B		ENSCHIG00000002470	U6
ENSMUSG00000022382	Wnt7b		ENSG00000115592	PRKAG3		ENSSSCG00000005316	TPM2		ENSBTAG00000004788	SDR39U1		ENSCHIG00000002473
ENSMUSG00000022389	Tef		ENSG00000115641	FHL2		ENSSSCG00000005317	TLN1		ENSBTAG00000004792	CHMP4C		ENSCHIG00000002478
ENSMUSG00000022415	Syngr1		ENSG00000115828	QPCT		ENSSSCG00000005319	GBA2		ENSBTAG00000004796	GRP		ENSCHIG00000002479	7SK
ENSMUSG00000022421	Nptxr		ENSG00000115844	DLX2		ENSSSCG00000005322	NPR2		ENSBTAG00000004797	TRMT44		ENSCHIG00000002480	SNORA3A
ENSMUSG00000022431	Ribc2		ENSG00000116017	ARID3A		ENSSSCG00000005324	FAM221B		ENSBTAG00000004813	SUSD1		ENSCHIG00000002490
ENSMUSG00000022435	Upk3a		ENSG00000116254	CHD5		ENSSSCG00000005360	IGFBPL1		ENSBTAG00000004815			ENSCHIG00000002491	MIR29C
ENSMUSG00000022453	Naga		ENSG00000116299	ELAPOR1		ENSSSCG00000005373	NANS		ENSBTAG00000004824	REEP1		ENSCHIG00000002493	U6
ENSMUSG00000022462	Slc38a2		ENSG00000116329	OPRD1		ENSSSCG00000005378	ANKS6		ENSBTAG00000004826	ACP5		ENSCHIG00000002507
ENSMUSG00000022464	Slc38a4		ENSG00000116544	DLGAP3		ENSSSCG00000005385	NR4A3		ENSBTAG00000004829	YIF1A		ENSCHIG00000002512
ENSMUSG00000022483	Col2a1		ENSG00000116584	ARHGEF2		ENSSSCG00000005452	C9orf152		ENSBTAG00000004832	KIF21A		ENSCHIG00000002517	Telomerase-vert
ENSMUSG00000022503	Nubp1		ENSG00000116711	PLA2G4A		ENSSSCG00000005480			ENSBTAG00000004848	OLFML2A		ENSCHIG00000002522
ENSMUSG00000022504	Ciita		ENSG00000116721	PRAMEF1		ENSSSCG00000005487	COL27A1		ENSBTAG00000004854	SLC24A5		ENSCHIG00000002528
ENSMUSG00000022528	Hes1		ENSG00000116726	PRAMEF12		ENSSSCG00000005498	PAPPA		ENSBTAG00000004893	ACOX3		ENSCHIG00000002532
ENSMUSG00000022537	Tmem44		ENSG00000116962	NID1		ENSSSCG00000005511	TRAF1		ENSBTAG00000004903	KRT15		ENSCHIG00000002543	TAAR2
ENSMUSG00000022543	Dnaaf8		ENSG00000116981	NT5C1A		ENSSSCG00000005518			ENSBTAG00000004936	TMIGD2		ENSCHIG00000002546
ENSMUSG00000022546	Gpt		ENSG00000116983	HPCAL4		ENSSSCG00000005529	MORN5		ENSBTAG00000004940	CELF4		ENSCHIG00000002547	TPBG
ENSMUSG00000022550	Adck5		ENSG00000116990	MYCL		ENSSSCG00000005588	NR5A1		ENSBTAG00000004948	LRATD1		ENSCHIG00000002557	PTER
ENSMUSG00000022562	Oplah		ENSG00000117013	KCNQ4		ENSSSCG00000005609	GARNL3		ENSBTAG00000004950	BRB		ENSCHIG00000002560
ENSMUSG00000022574	Naprt		ENSG00000117114	ADGRL2		ENSSSCG00000005618	CFAP157		ENSBTAG00000004952	MFSD4A		ENSCHIG00000002562
ENSMUSG00000022575	Gsdmd		ENSG00000117242	PINK1-AS		ENSSSCG00000005626	FPGS		ENSBTAG00000004958	PTPRN2		ENSCHIG00000002569
ENSMUSG00000022610	Mapk12		ENSG00000117266	CDK18		ENSSSCG00000005628	ST6GALNAC4		ENSBTAG00000004969	LRRC14		ENSCHIG00000002570
ENSMUSG00000022615	Tymp		ENSG00000117308	GALE		ENSSSCG00000005629	PIP5KL1		ENSBTAG00000004970	LRRC24		ENSCHIG00000002581	HPS6
ENSMUSG00000022619	Mapk8ip2		ENSG00000117472	TSPAN1		ENSSSCG00000005636	SLC25A25		ENSBTAG00000004971	GRAMD1C		ENSCHIG00000002586
ENSMUSG00000022620	Arsa		ENSG00000117507	FMO6P		ENSSSCG00000005641	DNM1		ENSBTAG00000004988	CCKAR		ENSCHIG00000002587
ENSMUSG00000022658	Tagln3		ENSG00000117586	TNFSF4		ENSSSCG00000005646	COQ4		ENSBTAG00000005031	DOC2A		ENSCHIG00000002598
ENSMUSG00000022659	Gcsam		ENSG00000118162	KPTN		ENSSSCG00000005648	SLC27A4		ENSBTAG00000005033	TLCD3B		ENSCHIG00000002603	SNORD45B
ENSMUSG00000022687	Boc		ENSG00000118242	MREG		ENSSSCG00000005655	DYNC2I2		ENSBTAG00000005034	CAPN5		ENSCHIG00000002604
ENSMUSG00000022705	Drd3		ENSG00000118407	FILIP1		ENSSSCG00000005657	PKN3		ENSBTAG00000005055	TXK		ENSCHIG00000002615	7SK
ENSMUSG00000022756	Slc7a4		ENSG00000118432	CNR1		ENSSSCG00000005659	ZER1		ENSBTAG00000005077	CXCL12		ENSCHIG00000002619
ENSMUSG00000022759	Lrrc74b		ENSG00000118473	SGIP1		ENSSSCG00000005662	SPOUT1		ENSBTAG00000005085	TRIM63		ENSCHIG00000002621
ENSMUSG00000022761	Lztr1		ENSG00000118513	MYB		ENSSSCG00000005665	PHYHD1		ENSBTAG00000005091	DGKG		ENSCHIG00000002631
ENSMUSG00000022763	Aifm3		ENSG00000118514	ALDH8A1		ENSSSCG00000005671	CRAT		ENSBTAG00000005092	ROR2		ENSCHIG00000002633
ENSMUSG00000022766	Serpind1		ENSG00000118762	PKD2		ENSSSCG00000005689	FNBP1		ENSBTAG00000005099			ENSCHIG00000002639	SNORD21
ENSMUSG00000022768	Ccdc116		ENSG00000118785	SPP1		ENSSSCG00000005699	HMCN2		ENSBTAG00000005103	FEZF1		ENSCHIG00000002653	TNFRSF18
ENSMUSG00000022799	Arhgap31		ENSG00000118946	PCDH17		ENSSSCG00000005701	ASS1		ENSBTAG00000005105	PAFAH2		ENSCHIG00000002658
ENSMUSG00000022836	Mylk		ENSG00000118972	FGF23		ENSSSCG00000005703	PRDM12		ENSBTAG00000005108	SLIT2		ENSCHIG00000002660	SNORD38A
ENSMUSG00000022838	Eaf2		ENSG00000119121	TRPM6		ENSSSCG00000005716	POMT1		ENSBTAG00000005111	BMP2		ENSCHIG00000002661
ENSMUSG00000022853	Ehhadh		ENSG00000119138	KLF9		ENSSSCG00000005899	MFSD3		ENSBTAG00000005149	AQP10		ENSCHIG00000002663	ADRA2A
ENSMUSG00000022875	Kng1		ENSG00000119139	TJP2		ENSSSCG00000005901			ENSBTAG00000005154	APCDD1		ENSCHIG00000002664
ENSMUSG00000022878	Adipoq		ENSG00000119280	C1orf198		ENSSSCG00000005902	FOXH1		ENSBTAG00000005162	STX19		ENSCHIG00000002665	HSPB3
ENSMUSG00000022905	Kpna1		ENSG00000119403	PHF19		ENSSSCG00000005907	ADCK5		ENSBTAG00000005163	S100A1		ENSCHIG00000002666
ENSMUSG00000022952	Runx1		ENSG00000119508	NR4A3		ENSSSCG00000005908			ENSBTAG00000005169	RGS7BP		ENSCHIG00000002672
ENSMUSG00000022965	Ifngr2		ENSG00000119547	ONECUT2		ENSSSCG00000005909	FBXL6		ENSBTAG00000005170	ADGRG5		ENSCHIG00000002673
ENSMUSG00000022971	Ifnar2		ENSG00000119630	PGF		ENSSSCG00000005912	GPAA1		ENSBTAG00000005176	GDNF		ENSCHIG00000002677	ADARB2
ENSMUSG00000022987	Zfp641		ENSG00000119699	TGFB3		ENSSSCG00000005914	SHARPIN		ENSBTAG00000005182			ENSCHIG00000002683	SNORA73
ENSMUSG00000022993	Spmip11		ENSG00000119714	GPR68		ENSSSCG00000005920	BOP1		ENSBTAG00000005186	DBNDD2		ENSCHIG00000002686	5_8S_rRNA
ENSMUSG00000023009	Nckap5l		ENSG00000119737	GPR75		ENSSSCG00000005925	EXOSC4		ENSBTAG00000005189	SPACA9		ENSCHIG00000002698
ENSMUSG00000023017	Asic1		ENSG00000119866	BCL11A		ENSSSCG00000005943	ST3GAL1		ENSBTAG00000005196	TYW3		ENSCHIG00000002700
ENSMUSG00000023018	Smarcd1		ENSG00000119900	OGFRL1		ENSSSCG00000005944	NDRG1		ENSBTAG00000005198	FGF1		ENSCHIG00000002701	SNORA73
ENSMUSG00000023019	Gpd1		ENSG00000120054	CPN1		ENSSSCG00000005948	TG		ENSBTAG00000005200	WDR64		ENSCHIG00000002717
ENSMUSG00000023034	Nr4a1		ENSG00000120057	SFRP5		ENSSSCG00000005951	TMEM71		ENSBTAG00000005228	CNGA4		ENSCHIG00000002734
ENSMUSG00000023039	Krt7		ENSG00000120075	HOXB5		ENSSSCG00000005961			ENSBTAG00000005236	CCKBR		ENSCHIG00000002741
ENSMUSG00000023043	Krt18		ENSG00000120093	HOXB3		ENSSSCG00000005962			ENSBTAG00000005251			ENSCHIG00000002751
ENSMUSG00000023045	Soat2		ENSG00000120129	DUSP1		ENSSSCG00000005965	MYC		ENSBTAG00000005257	PEX13		ENSCHIG00000002757	SERPINH1
ENSMUSG00000023047	Amhr2		ENSG00000120217	CD274		ENSSSCG00000005994	SNTB1		ENSBTAG00000005261	FCGBP		ENSCHIG00000002762
ENSMUSG00000023064	Sncg		ENSG00000120251	GRIA2		ENSSSCG00000006002	CCN3		ENSBTAG00000005272	DOHH		ENSCHIG00000002765
ENSMUSG00000023092	Fhl1		ENSG00000120322	PCDHB8		ENSSSCG00000006025	PKHD1L1		ENSBTAG00000005278	WEE1		ENSCHIG00000002768
ENSMUSG00000023120	Ldc1		ENSG00000120327	PCDHB14		ENSSSCG00000006039	LRP12		ENSBTAG00000005288	GFRA3		ENSCHIG00000002771	SNORD31
ENSMUSG00000023191	P3h3		ENSG00000120328	PCDHB12		ENSSSCG00000006116	SLC26A7		ENSBTAG00000005310	GPR180		ENSCHIG00000002773
ENSMUSG00000023210	Lcn9		ENSG00000120458	MSANTD2		ENSSSCG00000006140	CA2		ENSBTAG00000005313	EPHB3		ENSCHIG00000002774
ENSMUSG00000023224	Serping1		ENSG00000120500	ARR3		ENSSSCG00000006141	CA3		ENSBTAG00000005330	KRTDAP		ENSCHIG00000002777
ENSMUSG00000023236	Scg5		ENSG00000120555	SEPTIN7P9		ENSSSCG00000006149	RALYL		ENSBTAG00000005352	CRYBA1		ENSCHIG00000002782	SAG
ENSMUSG00000023247	Guca2a		ENSG00000120693	SMAD9		ENSSSCG00000006164	WNT8B		ENSBTAG00000005363	GGN		ENSCHIG00000002792
ENSMUSG00000023249	Parp3		ENSG00000120875	DUSP4		ENSSSCG00000006172	PI15		ENSBTAG00000005372	DLGAP1		ENSCHIG00000002804	BDKRB1
ENSMUSG00000023266	Frs3		ENSG00000120949	TNFRSF8		ENSSSCG00000006185	KCNB2		ENSBTAG00000005392	KBTBD3		ENSCHIG00000002808
ENSMUSG00000023333	Gcm1		ENSG00000120952	PRAMEF2		ENSSSCG00000006195	PRDM14		ENSBTAG00000005410	RGS7		ENSCHIG00000002809	U6
ENSMUSG00000023393	Slc17a9		ENSG00000121270	ABCC11		ENSSSCG00000006197	SULF1		ENSBTAG00000005425	GATA4		ENSCHIG00000002820
ENSMUSG00000023443	Esx1		ENSG00000121297	TSHZ3		ENSSSCG00000006199	PREX2		ENSBTAG00000005431	LMCD1		ENSCHIG00000002831	SNORD116
ENSMUSG00000023473	Celsr3		ENSG00000121316	PLBD1		ENSSSCG00000006217	DNAJC5B		ENSBTAG00000005434	PLVAP		ENSCHIG00000002833
ENSMUSG00000023484	Prph		ENSG00000121446	RGSL1		ENSSSCG00000006233	CA8		ENSBTAG00000005442	DNAI4		ENSCHIG00000002841	SNORA57
ENSMUSG00000023795	Pisd-ps2		ENSG00000121570	DPPA4		ENSSSCG00000006235	TOX		ENSBTAG00000005448			ENSCHIG00000002843
ENSMUSG00000023827	Agpat4		ENSG00000121634	GJA8		ENSSSCG00000006240	FAM110B		ENSBTAG00000005454	FUT10		ENSCHIG00000002844
ENSMUSG00000023911	Flywch2		ENSG00000121716	PILRB		ENSSSCG00000006243	PENK		ENSBTAG00000005475	TCAF2		ENSCHIG00000002847
ENSMUSG00000023918	Adgrf4		ENSG00000121895	TMEM156		ENSSSCG00000006281	NTMT2		ENSBTAG00000005479	LIPC		ENSCHIG00000002850	SNORD63
ENSMUSG00000023935	Spats1		ENSG00000121898	CPXM2		ENSSSCG00000006299	TBX19		ENSBTAG00000005490	P4HTM		ENSCHIG00000002853
ENSMUSG00000023949	Tcte1		ENSG00000121933	TMIGD3		ENSSSCG00000006307	RCSD1		ENSBTAG00000005523	XYLT1		ENSCHIG00000002854	BAHCC1
ENSMUSG00000023972	Ptk7		ENSG00000121966	CXCR4		ENSSSCG00000006345	OLFML2B		ENSBTAG00000005525	LHX6		ENSCHIG00000002857
ENSMUSG00000023978	Prph2		ENSG00000122188	LAX1		ENSSSCG00000006354	TOMM40L		ENSBTAG00000005534	ENO3		ENSCHIG00000002860
ENSMUSG00000023979	Guca1b		ENSG00000122367	LDB3		ENSSSCG00000006355	APOA2		ENSBTAG00000005540			ENSCHIG00000002861	UBE2QL1
ENSMUSG00000023982	Guca1a		ENSG00000122420	PTGFR		ENSSSCG00000006359	ADAMTS4		ENSBTAG00000005548	HYAL4		ENSCHIG00000002871
ENSMUSG00000023984	Gm20517		ENSG00000122432	SPATA1		ENSSSCG00000006361	PPOX		ENSBTAG00000005570	WNT8A		ENSCHIG00000002874
ENSMUSG00000023990	Tfeb		ENSG00000122490	SLC66A2		ENSSSCG00000006372	ARHGAP30		ENSBTAG00000005572	ZNF205		ENSCHIG00000002895
ENSMUSG00000023991	Foxp4		ENSG00000122728	TAF1L		ENSSSCG00000006374	CD244		ENSBTAG00000005576	CLEC11A		ENSCHIG00000002902	KRTAP11-1
ENSMUSG00000023993	Treml1		ENSG00000122733	PHF24		ENSSSCG00000006383	VANGL2		ENSBTAG00000005588	DXO		ENSCHIG00000002904	SNORD8
ENSMUSG00000024013	Fgd2		ENSG00000122786	CALD1		ENSSSCG00000006394	CFAP45		ENSBTAG00000005658	ECE2		ENSCHIG00000002905	Y_RNA
ENSMUSG00000024018	Ccdc167		ENSG00000122787	AKR1D1		ENSSSCG00000006395			ENSBTAG00000005666	LRRC20		ENSCHIG00000002909	ZNF8
ENSMUSG00000024019	Cmtr1		ENSG00000122861	PLAU		ENSSSCG00000006398	SLAMF8		ENSBTAG00000005667			ENSCHIG00000002912	Y_RNA
ENSMUSG00000024036	Slc37a1		ENSG00000123096	SSPN		ENSSSCG00000006413	FCER1A		ENSBTAG00000005668	SLC39A8		ENSCHIG00000002919	SNORD9
ENSMUSG00000024037	Wdr4		ENSG00000123165	ACTRT1		ENSSSCG00000006418			ENSBTAG00000005670	ARHGEF19		ENSCHIG00000002934	FOXQ1
ENSMUSG00000024039	Cbs		ENSG00000123201	GUCY1B2		ENSSSCG00000006461	ARHGEF11		ENSBTAG00000005672	CDH22		ENSCHIG00000002941	Y_RNA
ENSMUSG00000024055	Cyp4f13		ENSG00000123338	NCKAP1L		ENSSSCG00000006465	INSRR		ENSBTAG00000005675	SLC44A4		ENSCHIG00000002944	INSM1
ENSMUSG00000024063	Lbh		ENSG00000123358	NR4A1		ENSSSCG00000006466	SH2D2A		ENSBTAG00000005710	NCAM1		ENSCHIG00000002948	CLEC12A
ENSMUSG00000024074	Crim1		ENSG00000123360	PDE1B		ENSSSCG00000006470	METTL25B		ENSBTAG00000005714	ACTC1		ENSCHIG00000002957	SNORD28
ENSMUSG00000024114	Prss41		ENSG00000123405	NFE2		ENSSSCG00000006471	ISG20L2		ENSBTAG00000005717	GJB5		ENSCHIG00000002958	HAND1
ENSMUSG00000024140	Epas1		ENSG00000123407	HOXC12		ENSSSCG00000006472	CRABP2		ENSBTAG00000005725	IDO2		ENSCHIG00000002966
ENSMUSG00000024160	Spsb3		ENSG00000123496	IL13RA2		ENSSSCG00000006477	BCAN		ENSBTAG00000005734	GATA6		ENSCHIG00000002967
ENSMUSG00000024186	Rgs11		ENSG00000123609	NMI		ENSSSCG00000006478	HAPLN2		ENSBTAG00000005736	ADGRF3		ENSCHIG00000002972	ATP6V1E2
ENSMUSG00000024207	Acsbg2		ENSG00000123992	DNPEP		ENSSSCG00000006482	MEF2D		ENSBTAG00000005751	CDAN1		ENSCHIG00000002982	SCARNA13
ENSMUSG00000024209	Acsbg3		ENSG00000124067	SLC12A4		ENSSSCG00000006495	SEMA4A		ENSBTAG00000005766	IL4I1		ENSCHIG00000002985	MOCS3
ENSMUSG00000024225	Clps		ENSG00000124107	SLPI		ENSSSCG00000006500	UBQLN4		ENSBTAG00000005774	VRTN		ENSCHIG00000002990
ENSMUSG00000024232	Bambi		ENSG00000124145	SDC4		ENSSSCG00000006502	ARHGEF2		ENSBTAG00000005776	ZNF185		ENSCHIG00000002992	HSPA12A
ENSMUSG00000024254	Abcg8		ENSG00000124194	GDAP1L1		ENSSSCG00000006511	RUSC1		ENSBTAG00000005799	KIRREL1		ENSCHIG00000003011
ENSMUSG00000024268	Celf4		ENSG00000124217	MOCS3		ENSSSCG00000006522	GBA1		ENSBTAG00000005858	KCNJ13		ENSCHIG00000003019
ENSMUSG00000024298	Zfp871		ENSG00000124232	RBPJL		ENSSSCG00000006526	TRIM46		ENSBTAG00000005859	LALBA		ENSCHIG00000003021
ENSMUSG00000024330	Col11a2		ENSG00000124249	KCNK15		ENSSSCG00000006531	EFNA3		ENSBTAG00000005866	ZNF81		ENSCHIG00000003024	CCER1
ENSMUSG00000024338	Psmb8		ENSG00000124334	IL9R		ENSSSCG00000006538	FLAD1		ENSBTAG00000005917	PARD6G		ENSCHIG00000003025
ENSMUSG00000024339	Tap2		ENSG00000124490	CRISP2		ENSSSCG00000006550	ATP8B2		ENSBTAG00000005929	SPTBN2		ENSCHIG00000003042
ENSMUSG00000024349	Sting1		ENSG00000124570	SERPINB6		ENSSSCG00000006551	AQP10		ENSBTAG00000005934	TTYH3		ENSCHIG00000003044	SNORD58
ENSMUSG00000024353	Mzb1		ENSG00000124587	PEX6		ENSSSCG00000006556			ENSBTAG00000005936	DMC1		ENSCHIG00000003055
ENSMUSG00000024371	C2		ENSG00000124608	AARS2		ENSSSCG00000006582	S100A14		ENSBTAG00000005937	TTLL9		ENSCHIG00000003058	FOXL1
ENSMUSG00000024383	Map3k2		ENSG00000124813	RUNX2		ENSSSCG00000006587	PGLYRP4		ENSBTAG00000005945	NXPE4		ENSCHIG00000003061	SNORD58
ENSMUSG00000024391	Apom		ENSG00000124827	GCM2		ENSSSCG00000006612	S100A10		ENSBTAG00000005947	PLAU		ENSCHIG00000003062	SNORD49A
ENSMUSG00000024399	Ltb		ENSG00000124839	RAB17		ENSSSCG00000006618	CELF3		ENSBTAG00000005950	GPR50		ENSCHIG00000003069	KCNG4
ENSMUSG00000024402	Lta		ENSG00000124882	EREG		ENSSSCG00000006624	SELENBP1		ENSBTAG00000005953	ESX1		ENSCHIG00000003072
ENSMUSG00000024409	Psors1c2		ENSG00000124920	MYRF		ENSSSCG00000006627	ZNF687		ENSBTAG00000005958	PTK2B		ENSCHIG00000003079
ENSMUSG00000024421	Lama3		ENSG00000124942	AHNAK		ENSSSCG00000006635	SEMA6C		ENSBTAG00000005964	PIGG		ENSCHIG00000003083	SNORD16
ENSMUSG00000024437	Gm8615		ENSG00000125089	SH3TC1		ENSSSCG00000006664	MTMR11		ENSBTAG00000005971	PRPH2		ENSCHIG00000003085
ENSMUSG00000024462	Gabbr1		ENSG00000125122	FBXL9P		ENSSSCG00000006666	SV2A		ENSBTAG00000005973			ENSCHIG00000003089	ACKR1
ENSMUSG00000024481	Lvrn		ENSG00000125170	DOK4		ENSSSCG00000006667	BOLA1		ENSBTAG00000005985	CBLN2		ENSCHIG00000003091	U6
ENSMUSG00000024524	Gnal		ENSG00000125285	SOX21		ENSSSCG00000006687	ITGA10		ENSBTAG00000006002	DIDO1		ENSCHIG00000003096
ENSMUSG00000024526	Cidea		ENSG00000125384	PTGER2		ENSSSCG00000006717	PHGDH		ENSBTAG00000006022	ATP6V0E2		ENSCHIG00000003114	SNORA29
ENSMUSG00000024537	Psmg2		ENSG00000125409	TEKT3		ENSSSCG00000006720	HAO2		ENSBTAG00000006026	BEX3		ENSCHIG00000003115	MED16
ENSMUSG00000024538	Ppic		ENSG00000125434	SLC25A35		ENSSSCG00000006725			ENSBTAG00000006069	CAPS		ENSCHIG00000003120
ENSMUSG00000024565	Sall3		ENSG00000125462	MIR9-1HG		ENSSSCG00000006754	AMPD1		ENSBTAG00000006080	MAST1		ENSCHIG00000003124	SNORD104
ENSMUSG00000024578	Il17b		ENSG00000125503	PPP1R12C		ENSSSCG00000006761	DCLRE1B		ENSBTAG00000006081	PPM1J		ENSCHIG00000003126	SNORD98
ENSMUSG00000024610	Cd74		ENSG00000125533	BHLHE23		ENSSSCG00000006764	PTPN22		ENSBTAG00000006086	MMP28		ENSCHIG00000003130	SNORD127
ENSMUSG00000024617	Camk2a		ENSG00000125551	PLGLB2		ENSSSCG00000006776	MOV10		ENSBTAG00000006117	FLYWCH1		ENSCHIG00000003142	KCNA1
ENSMUSG00000024620	Pdgfrb		ENSG00000125637	PSD4		ENSSSCG00000006791	OVGP1		ENSBTAG00000006130	CLEC14A		ENSCHIG00000003148	ALAS1
ENSMUSG00000024640	Psat1		ENSG00000125650	PSPN		ENSSSCG00000006810	KCNC4		ENSBTAG00000006139	TRPM4		ENSCHIG00000003149
ENSMUSG00000024644	Cndp2		ENSG00000125657	TNFSF9		ENSSSCG00000006816	AHCYL1		ENSBTAG00000006143	CREB3L1		ENSCHIG00000003151
ENSMUSG00000024659	Anxa1		ENSG00000125675	GRIA3		ENSSSCG00000006825	GPR61		ENSBTAG00000006161	MET		ENSCHIG00000003152
ENSMUSG00000024664	Fads3		ENSG00000125726	CD70		ENSSSCG00000006827	CYB561D1		ENSBTAG00000006208	ADCY7		ENSCHIG00000003162	SLC9A4
ENSMUSG00000024665	Fads2		ENSG00000125730	C3		ENSSSCG00000006828	ATXN7L2		ENSBTAG00000006212	GTF2IRD1		ENSCHIG00000003165	LARS2
ENSMUSG00000024670	Cd6		ENSG00000125744	RTN2		ENSSSCG00000006829	SYPL2		ENSBTAG00000006214	LOXL2		ENSCHIG00000003168
ENSMUSG00000024681	Ms4a3		ENSG00000125798	FOXA2		ENSSSCG00000006860	SLC30A7		ENSBTAG00000006223	THEMIS2		ENSCHIG00000003172	U6
ENSMUSG00000024728	Ms4a19		ENSG00000125816	NKX2-4		ENSSSCG00000006911	TGFBR3		ENSBTAG00000006231	ACSBG1		ENSCHIG00000003181	SNORD97
ENSMUSG00000024730	Ms4a8a		ENSG00000125817	CENPB		ENSSSCG00000006923	GBP2		ENSBTAG00000006233	NIM1K		ENSCHIG00000003184
ENSMUSG00000024742	Fen1		ENSG00000125850	OVOL2		ENSSSCG00000006932			ENSBTAG00000006234	NPR1		ENSCHIG00000003187	SNORA84
ENSMUSG00000024749	Tmc1		ENSG00000125903	DEFB129		ENSSSCG00000006933	CLCA1		ENSBTAG00000006239			ENSCHIG00000003191	MID1IP1
ENSMUSG00000024769	Cdc42bpg		ENSG00000125966	MMP24		ENSSSCG00000006940	CCN1		ENSBTAG00000006243	GCNT7		ENSCHIG00000003196	SNORD81
ENSMUSG00000024776	Stambpl1		ENSG00000125967	NECAB3		ENSSSCG00000006956	ZC3H3		ENSBTAG00000006245	WDR83		ENSCHIG00000003203
ENSMUSG00000024781	Lipa		ENSG00000126218	F10		ENSSSCG00000006966	CLDN23		ENSBTAG00000006251	GNG14		ENSCHIG00000003217	U6
ENSMUSG00000024784	Gpha2		ENSG00000126259	KIRREL2		ENSSSCG00000006969	TRMT9B		ENSBTAG00000006260	KIAA1614		ENSCHIG00000003219	ENPP6
ENSMUSG00000024803	Ankrd1		ENSG00000126391	FRMD8		ENSSSCG00000006970	DLC1		ENSBTAG00000006276	C1QTNF1		ENSCHIG00000003230	SNORA21B
ENSMUSG00000024817	Uhrf2		ENSG00000126456	IRF3		ENSSSCG00000006978			ENSBTAG00000006277	ENGASE		ENSCHIG00000003238
ENSMUSG00000024837	Dmrt1		ENSG00000126458	RRAS		ENSSSCG00000006987	SLC7A2		ENSBTAG00000006280	RBFOX3		ENSCHIG00000003239	SCARNA11
ENSMUSG00000024842	Cabp4		ENSG00000126464	PRR12		ENSSSCG00000007030	IKBKB		ENSBTAG00000006287	NEDD9		ENSCHIG00000003244	SCARNA1
ENSMUSG00000024843	Chka		ENSG00000126522	ASL		ENSSSCG00000007052	FERMT1		ENSBTAG00000006288	VSTM4		ENSCHIG00000003252
ENSMUSG00000024846	Cst6		ENSG00000126562	WNK4		ENSSSCG00000007058	PLCB4		ENSBTAG00000006295	TSHB		ENSCHIG00000003259	NCR1
ENSMUSG00000024851	Pitpnm1		ENSG00000126603	GLIS2		ENSSSCG00000007073	ISM1		ENSBTAG00000006305	AK1		ENSCHIG00000003260
ENSMUSG00000024871	Doc2g		ENSG00000126709	IFI6		ENSSSCG00000007078	SEL1L2		ENSBTAG00000006324	NAB2		ENSCHIG00000003269
ENSMUSG00000024900	Cpt1a		ENSG00000126752	SSX1		ENSSSCG00000007082			ENSBTAG00000006325	NUDCD3		ENSCHIG00000003300
ENSMUSG00000024901	Peli3		ENSG00000126821	SGPP1		ENSSSCG00000007083	PCSK2		ENSBTAG00000006335	STAT6		ENSCHIG00000003305
ENSMUSG00000024907	Gal		ENSG00000126856	PRDM7		ENSSSCG00000007099	SCP2D1		ENSBTAG00000006345			ENSCHIG00000003323	RPL10L
ENSMUSG00000024909	Efemp2		ENSG00000126890	CTAG2		ENSSSCG00000007119	NXT1		ENSBTAG00000006352	MYT1		ENSCHIG00000003330	ZBTB9
ENSMUSG00000024910	Ctsw		ENSG00000126950	TMEM35A		ENSSSCG00000007140	SMOX		ENSBTAG00000006354	HP		ENSCHIG00000003352
ENSMUSG00000024955	Esrra		ENSG00000127054	INTS11		ENSSSCG00000007145	ADAM33		ENSBTAG00000006355	SLC30A2		ENSCHIG00000003365	LONP1
ENSMUSG00000024957	Kcnk4		ENSG00000127083	OMD		ENSSSCG00000007147	HSPA12B		ENSBTAG00000006363			ENSCHIG00000003366
ENSMUSG00000024962	Vegfb		ENSG00000127220	ABHD8		ENSSSCG00000007161	LZTS3		ENSBTAG00000006364	GLMP		ENSCHIG00000003380	5S_rRNA
ENSMUSG00000024965	Fermt3		ENSG00000127241	MASP1		ENSSSCG00000007172	TMC2		ENSBTAG00000006377	MYO1G		ENSCHIG00000003384	CHI3L1
ENSMUSG00000024987	Cyp26a1		ENSG00000127329	PTPRB		ENSSSCG00000007199	SLC52A3		ENSBTAG00000006380			ENSCHIG00000003402	KLHDC8A
ENSMUSG00000024992	Pde6c		ENSG00000127530	OR7C1		ENSSSCG00000007212	C20orf96		ENSBTAG00000006384			ENSCHIG00000003406	U6
ENSMUSG00000025002	Cyp2c55		ENSG00000127585	FBXL16		ENSSSCG00000007236	TTLL9		ENSBTAG00000006432	KCNE4		ENSCHIG00000003417	U4
ENSMUSG00000025003	Cyp2c39		ENSG00000127586	CHTF18		ENSSSCG00000007285	GGT7		ENSBTAG00000006440	IGDCC4		ENSCHIG00000003420
ENSMUSG00000025014	Dntt		ENSG00000127589	TUBBP1		ENSSSCG00000007288	MYH7B		ENSBTAG00000006443	PRDM11		ENSCHIG00000003433
ENSMUSG00000025020	Slit1		ENSG00000127928	GNGT1		ENSSSCG00000007305	SPAG4		ENSBTAG00000006472	GPR143		ENSCHIG00000003450
ENSMUSG00000025025	Mxi1		ENSG00000128000	ZNF780B		ENSSSCG00000007314			ENSBTAG00000006519	TNFRSF25		ENSCHIG00000003455	U6
ENSMUSG00000025034	Trim8		ENSG00000128011	LRFN1		ENSSSCG00000007324	MTCL2		ENSBTAG00000006525	FDXR		ENSCHIG00000003459	SNORD39
ENSMUSG00000025069	Gsto2		ENSG00000128159	TUBGCP6		ENSSSCG00000007334	SRC		ENSBTAG00000006534	GTPBP8		ENSCHIG00000003461
ENSMUSG00000025075	Habp2		ENSG00000128250	RFPL1		ENSSSCG00000007349	ACTR5		ENSBTAG00000006535	IRS4		ENSCHIG00000003464
ENSMUSG00000025127	Gcgr		ENSG00000128253	RFPL2		ENSSSCG00000007350	PPP1R16B		ENSBTAG00000006541	ATP2A1		ENSCHIG00000003468
ENSMUSG00000025141	Myadml2		ENSG00000128254	YWHAH-AS1		ENSSSCG00000007367	GTSF1L		ENSBTAG00000006546			ENSCHIG00000003475	C5AR2
ENSMUSG00000025165	Sectm1a		ENSG00000128276	RFPL3		ENSSSCG00000007373	GDAP1L1		ENSBTAG00000006562			ENSCHIG00000003482	ARMCX3
ENSMUSG00000025175	Fn3k		ENSG00000128311	TST		ENSSSCG00000007425	SNX21		ENSBTAG00000006563	KLHL40		ENSCHIG00000003484	EGFL8
ENSMUSG00000025176	Hoga1		ENSG00000128322	IGLL1		ENSSSCG00000007431	CTSA		ENSBTAG00000006564	PSMA1		ENSCHIG00000003495
ENSMUSG00000025189	Cnnm1		ENSG00000128422	KRT17		ENSSSCG00000007432	ZNF335		ENSBTAG00000006567	VIPR1		ENSCHIG00000003501	ARMCX1
ENSMUSG00000025192	Entpd7		ENSG00000128573	FOXP2		ENSSSCG00000007439	CDH22		ENSBTAG00000006578	SPEF1		ENSCHIG00000003507
ENSMUSG00000025194	Abcc2		ENSG00000128602	SMO		ENSSSCG00000007462	KCNB1		ENSBTAG00000006592	SGSM1		ENSCHIG00000003508	SEC14L3
ENSMUSG00000025196	Cpn1		ENSG00000128604	IRF5		ENSSSCG00000007486	CYP24A1		ENSBTAG00000006610	XRRA1		ENSCHIG00000003513	U5
ENSMUSG00000025203	Scd2		ENSG00000128655	PDE11A		ENSSSCG00000007497	GCNT7		ENSBTAG00000006613	METTL17		ENSCHIG00000003519
ENSMUSG00000025207	Sema4g		ENSG00000128714	HOXD13		ENSSSCG00000007510	CIMIP1		ENSBTAG00000006615	CASP7		ENSCHIG00000003537	TEX101
ENSMUSG00000025226	Fbxl15		ENSG00000128815	WDFY4		ENSSSCG00000007516	STX16		ENSBTAG00000006620	SLC24A4		ENSCHIG00000003539	SOWAHD
ENSMUSG00000025232	Hexa		ENSG00000128917	DLL4		ENSSSCG00000007522	CTSZ		ENSBTAG00000006624	SLC36A3		ENSCHIG00000003551	U5
ENSMUSG00000025246	Tbl1x		ENSG00000129159	KCNC1		ENSSSCG00000007523	TUBB1		ENSBTAG00000006626	TMEM132B		ENSCHIG00000003563	U5
ENSMUSG00000025264	Tsr2		ENSG00000129204	USP6		ENSSSCG00000007526	ZNF831		ENSBTAG00000006630	SLC12A3		ENSCHIG00000003565
ENSMUSG00000025289	Prdx4		ENSG00000129221	AIPL1		ENSSSCG00000007544	SUN1		ENSBTAG00000006645	LPAR6		ENSCHIG00000003570
ENSMUSG00000025317	Car5a		ENSG00000129244	ATP1B2		ENSSSCG00000007558	INTS1		ENSBTAG00000006649	TSSK6		ENSCHIG00000003573	KLHL31
ENSMUSG00000025328	Padi3		ENSG00000129355	CDKN2D		ENSSSCG00000007577	AP5Z1		ENSBTAG00000006655	PIP		ENSCHIG00000003577
ENSMUSG00000025350	Rdh5		ENSG00000129437	KLK14		ENSSSCG00000007592	EIF2AK1		ENSBTAG00000006659	TMEM116		ENSCHIG00000003578	SNORD79
ENSMUSG00000025351	Cd63		ENSG00000129450	SIGLEC9		ENSSSCG00000007596			ENSBTAG00000006675	PCSK6		ENSCHIG00000003584	TMEM82
ENSMUSG00000025355	Mmp19		ENSG00000129451	KLK10		ENSSSCG00000007603	NPTX2		ENSBTAG00000006688	RPS6KL1		ENSCHIG00000003586	U6
ENSMUSG00000025357	Dgka		ENSG00000129465	RIPK3		ENSSSCG00000007622	PTCD1		ENSBTAG00000006694	CXCL14		ENSCHIG00000003587	U6
ENSMUSG00000025359	Pmel		ENSG00000129473	BCL2L2		ENSSSCG00000007642			ENSBTAG00000006703	PTGDR		ENSCHIG00000003591
ENSMUSG00000025371	Chmp6		ENSG00000129474	AJUBA		ENSSSCG00000007647	TRAPPC14		ENSBTAG00000006720	GJA5		ENSCHIG00000003594	SNORD11
ENSMUSG00000025386	Pde6g		ENSG00000129538	RNASE1		ENSSSCG00000007648	GAL3ST4		ENSBTAG00000006721	POLR1F		ENSCHIG00000003603
ENSMUSG00000025389	Mip		ENSG00000129566	TEP1		ENSSSCG00000007667	LRCH4		ENSBTAG00000006730	SUSD2		ENSCHIG00000003604	SNORA64
ENSMUSG00000025396	Hsd17b6		ENSG00000129596	CDO1		ENSSSCG00000007668	GIGYF1		ENSBTAG00000006731	SLC7A5		ENSCHIG00000003608
ENSMUSG00000025401	Myo1a		ENSG00000129682	FGF13		ENSSSCG00000007674	ZAN		ENSBTAG00000006745	FGG		ENSCHIG00000003610	SNORD101
ENSMUSG00000025407	Gli1		ENSG00000129862	VCY1B		ENSSSCG00000007675	EPHB4		ENSBTAG00000006747	LTBP3		ENSCHIG00000003611	SNORA36B
ENSMUSG00000025466	Fuom		ENSG00000129864	VCY		ENSSSCG00000007695			ENSBTAG00000006754	DBP		ENSCHIG00000003612	FANCA
ENSMUSG00000025467	Prap1		ENSG00000129988	LBP		ENSSSCG00000007704	NSUN5		ENSBTAG00000006757	CA11		ENSCHIG00000003616
ENSMUSG00000025481	Urah		ENSG00000130158	DOCK6		ENSSSCG00000007710	MLXIPL		ENSBTAG00000006760	OTX1		ENSCHIG00000003617
ENSMUSG00000025485	Ric8a		ENSG00000130182	ZSCAN10		ENSSSCG00000007757	TRIM72		ENSBTAG00000006762	SH3RF2		ENSCHIG00000003618
ENSMUSG00000025491	Ifitm1		ENSG00000130202	NECTIN2		ENSSSCG00000007760	PRSS36		ENSBTAG00000006769	HSD3B1		ENSCHIG00000003622
ENSMUSG00000025494	Sigirr		ENSG00000130270	ATP8B3		ENSSSCG00000007767	ZNF668		ENSBTAG00000006776	KIAA0930		ENSCHIG00000003626
ENSMUSG00000025498	Irf7		ENSG00000130287	NCAN		ENSSSCG00000007770	ORAI3		ENSBTAG00000006784	PLA2G4B		ENSCHIG00000003628	WDR6
ENSMUSG00000025500	Lmntd2		ENSG00000130299	GTPBP3		ENSSSCG00000007780	ZNF629		ENSBTAG00000006790	SPTBN5		ENSCHIG00000003630
ENSMUSG00000025507	Pidd1		ENSG00000130307	USHBP1		ENSSSCG00000007788	PHKG2		ENSBTAG00000006835	MCAM		ENSCHIG00000003633	U7
ENSMUSG00000025511	Tspan4		ENSG00000130377	ACSBG2		ENSSSCG00000007789	SRCAP		ENSBTAG00000006846	LGALS9		ENSCHIG00000003637
ENSMUSG00000025515	Muc2		ENSG00000130433	CACNG6		ENSSSCG00000007797	ITGAL		ENSBTAG00000006848	DHX34		ENSCHIG00000003646	U6
ENSMUSG00000025529	Zfp711		ENSG00000130449	ZSWIM6		ENSSSCG00000007798	TBC1D10B		ENSBTAG00000006853	IFNK		ENSCHIG00000003653
ENSMUSG00000025533	Asl		ENSG00000130561	SAG		ENSSSCG00000007799	MYL11		ENSBTAG00000006862	MEIS3		ENSCHIG00000003655
ENSMUSG00000025534	Gusb		ENSG00000130592	LSP1		ENSSSCG00000007800	SEPTIN1		ENSBTAG00000006864			ENSCHIG00000003658	Vault
ENSMUSG00000025557	Slc15a1		ENSG00000130707	ASS1		ENSSSCG00000007805	ATP2A1		ENSBTAG00000006868	OTUD7A		ENSCHIG00000003661
ENSMUSG00000025572	Tmc6		ENSG00000130717	UCK1		ENSSSCG00000007808	NFATC2IP		ENSBTAG00000006877	MMP16		ENSCHIG00000003662
ENSMUSG00000025573	6030468B19Rik		ENSG00000130775	THEMIS2		ENSSSCG00000007814	KATNIP		ENSBTAG00000006896	ABCA9		ENSCHIG00000003677
ENSMUSG00000025578	Cbx8		ENSG00000130810	PPAN		ENSSSCG00000007816	IL21R		ENSBTAG00000006921	ABCA6		ENSCHIG00000003679
ENSMUSG00000025582	Nptx1		ENSG00000130821	SLC6A8		ENSSSCG00000007817	IL4R		ENSBTAG00000006934	CYP11A1		ENSCHIG00000003688
ENSMUSG00000025602	Zfp202		ENSG00000130940	CASZ1		ENSSSCG00000007818	KDM8		ENSBTAG00000006937	ABCA10		ENSCHIG00000003692
ENSMUSG00000025645	Ccdc51		ENSG00000130943	PKDREJ		ENSSSCG00000007836	SCNN1G		ENSBTAG00000006938	PPM1F		ENSCHIG00000003696	Vault
ENSMUSG00000025648	Pfkfb4		ENSG00000130948	HSD17B3		ENSSSCG00000007857	ACSM3		ENSBTAG00000006939	FGD3		ENSCHIG00000003698
ENSMUSG00000025656	Arhgef9		ENSG00000130950	NUTM2F		ENSSSCG00000007858			ENSBTAG00000006988	M1AP		ENSCHIG00000003729	DNAJB5
ENSMUSG00000025701	Alox5		ENSG00000130997	POLN		ENSSSCG00000007864	GPRC5B		ENSBTAG00000006990	MYRF		ENSCHIG00000003743	C1QTNF4
ENSMUSG00000025723	Nmb		ENSG00000131016	AKAP12		ENSSSCG00000007899			ENSBTAG00000006998	RASGRP4		ENSCHIG00000003744
ENSMUSG00000025730	Rab40c		ENSG00000131019	ULBP3		ENSSSCG00000007901	CIITA		ENSBTAG00000006999	RYR1		ENSCHIG00000003747
ENSMUSG00000025764	Jade1		ENSG00000131042	LILRB2		ENSSSCG00000007919			ENSBTAG00000007000	ENOSF1		ENSCHIG00000003768
ENSMUSG00000025780	Itih5		ENSG00000131050	BPIFA2		ENSSSCG00000007920			ENSBTAG00000007002	IDUA		ENSCHIG00000003777	SNORD69
ENSMUSG00000025838	Pramel6		ENSG00000131187	F12		ENSSSCG00000007926	SEC14L5		ENSBTAG00000007019	LRIT3		ENSCHIG00000003780
ENSMUSG00000025839	Pramel7		ENSG00000131203	IDO1		ENSSSCG00000007939	ANKS3		ENSBTAG00000007047	FZD10		ENSCHIG00000003781	SPMIP3
ENSMUSG00000025869	Nop16		ENSG00000131355	ADGRE3		ENSSSCG00000007944	CORO7		ENSBTAG00000007068	SH3BGR		ENSCHIG00000003785
ENSMUSG00000025880	Smad7		ENSG00000131398	KCNC3		ENSSSCG00000007949	SRL		ENSBTAG00000007077	ABHD1		ENSCHIG00000003797	SNORA61
ENSMUSG00000025902	Sox17		ENSG00000131400	NAPSA		ENSSSCG00000007958	ZNF174		ENSBTAG00000007093	DDX11		ENSCHIG00000003800
ENSMUSG00000025922	Rpl7-ps8		ENSG00000131503	ANKHD1		ENSSSCG00000007963	ZNF263		ENSBTAG00000007103	ITGAL		ENSCHIG00000003801
ENSMUSG00000025934	Gsta3		ENSG00000131584	ACAP3		ENSSSCG00000007980	FAM234A		ENSBTAG00000007111	STEAP3		ENSCHIG00000003807
ENSMUSG00000025956	Mettl21a		ENSG00000131669	NINJ1		ENSSSCG00000007981	NPRL3		ENSBTAG00000007131	GADL1		ENSCHIG00000003818
ENSMUSG00000025971	Maip1		ENSG00000131746	TNS4		ENSSSCG00000007984	MRPL28		ENSBTAG00000007141	GULP1		ENSCHIG00000003823
ENSMUSG00000025993	Slc40a1		ENSG00000131771	PPP1R1B		ENSSSCG00000007985	PGAP6		ENSBTAG00000007146	CPVL		ENSCHIG00000003824
ENSMUSG00000026103	Gls		ENSG00000131864	USP29		ENSSSCG00000008000	RPUSD1		ENSBTAG00000007148	F2		ENSCHIG00000003827
ENSMUSG00000026149	Tm4sf20		ENSG00000131910	NR0B2		ENSSSCG00000008002	CIAO3		ENSBTAG00000007149	NYNRIN		ENSCHIG00000003828
ENSMUSG00000026163	Sphkap		ENSG00000131951	LRRC9		ENSSSCG00000008003	HAGHL		ENSBTAG00000007156	AGAP2		ENSCHIG00000003831
ENSMUSG00000026173	Plcd4		ENSG00000132000	PODNL1		ENSSSCG00000008004	ANTKMT		ENSBTAG00000007164	FGFR3		ENSCHIG00000003832
ENSMUSG00000026177	Slc11a1		ENSG00000132010	ZNF20		ENSSSCG00000008007	WDR24		ENSBTAG00000007166	CAMKK1		ENSCHIG00000003842
ENSMUSG00000026201	Stk16		ENSG00000132026	RTBDN		ENSSSCG00000008009	LMF1		ENSBTAG00000007173	PDGFRA		ENSCHIG00000003847
ENSMUSG00000026211	Obsl1		ENSG00000132155	RAF1		ENSSSCG00000008010	CHTF18		ENSBTAG00000007195	GUCA2A		ENSCHIG00000003856
ENSMUSG00000026220	Slc16a14		ENSG00000132274	TRIM22		ENSSSCG00000008014	NUBP2		ENSBTAG00000007196	TAGLN		ENSCHIG00000003864
ENSMUSG00000026226	Spata3		ENSG00000132330	SCLY		ENSSSCG00000008018	MAPK8IP3		ENSBTAG00000007213	SIRPA		ENSCHIG00000003867	SNORD107
ENSMUSG00000026227	2810459M11Rik		ENSG00000132464	ENAM		ENSSSCG00000008020	IFT140		ENSBTAG00000007216	DPF1		ENSCHIG00000003874
ENSMUSG00000026276	Septin2		ENSG00000132517	SLC52A1		ENSSSCG00000008024	CLCN7		ENSBTAG00000007228	CBX7		ENSCHIG00000003875	PCDH7
ENSMUSG00000026278	Bok		ENSG00000132518	GUCY2D		ENSSSCG00000008026	CRAMP1		ENSBTAG00000007231	SPATA9		ENSCHIG00000003881
ENSMUSG00000026307	Scly		ENSG00000132522	GPS2		ENSSSCG00000008029	BAIAP3		ENSBTAG00000007233	WDR25		ENSCHIG00000003890
ENSMUSG00000026317	Cln8		ENSG00000132535	DLG4		ENSSSCG00000008035			ENSBTAG00000007235	NTNG2		ENSCHIG00000003902	IGSF3
ENSMUSG00000026335	Pam		ENSG00000132639	SNAP25		ENSSSCG00000008040	TSC2		ENSBTAG00000007239	TNFAIP6		ENSCHIG00000003904
ENSMUSG00000026348	Acmsd		ENSG00000132688	NES		ENSSSCG00000008047	E4F1		ENSBTAG00000007245	IFT140		ENSCHIG00000003905	SNORD35B
ENSMUSG00000026357	Rgs18		ENSG00000132746	ALDH3B2		ENSSSCG00000008055	TEDC2		ENSBTAG00000007268	F13A1		ENSCHIG00000003911	PCED1B
ENSMUSG00000026384	Ptpn4		ENSG00000132781	MUTYH		ENSSSCG00000008062	PRSS27		ENSBTAG00000007273	TF		ENSCHIG00000003918
ENSMUSG00000026424	Gpr37l1		ENSG00000132793	LPIN3		ENSSSCG00000008063			ENSBTAG00000007300	FHL3		ENSCHIG00000003923
ENSMUSG00000026443	Lrrn2		ENSG00000132879	FBXO44		ENSSSCG00000008072	ASPN		ENSBTAG00000007302	SLC2A5		ENSCHIG00000003948
ENSMUSG00000026456	Cyb5r1		ENSG00000132911	NMUR2		ENSSSCG00000008097			ENSBTAG00000007315	LARS2		ENSCHIG00000003950
ENSMUSG00000026471	Mr1		ENSG00000132932	ATP8A2		ENSSSCG00000008103	MERTK		ENSBTAG00000007316	NDST3		ENSCHIG00000003951
ENSMUSG00000026480	Ncf2		ENSG00000133028	SCO1		ENSSSCG00000008118	PROM2		ENSBTAG00000007319	JAG2		ENSCHIG00000003955	U6
ENSMUSG00000026497	Mixl1		ENSG00000133067	LGR6		ENSSSCG00000008119	KCNIP3		ENSBTAG00000007331	PLOD2		ENSCHIG00000003956	PTH2R
ENSMUSG00000026510	Trp53bp2		ENSG00000133169	BEX1		ENSSSCG00000008123	ARID5A		ENSBTAG00000007334	NFKBID		ENSCHIG00000003957	DPP3
ENSMUSG00000026519	Tmem63a		ENSG00000133433	GSTT2B		ENSSSCG00000008137			ENSBTAG00000007338	TYROBP		ENSCHIG00000003966	SPZ1
ENSMUSG00000026547	Tagln2		ENSG00000133460	SLC2A11		ENSSSCG00000008141	ST6GAL2		ENSBTAG00000007344	FRMD7		ENSCHIG00000003973
ENSMUSG00000026620	Mark1		ENSG00000133477	FAM83F		ENSSSCG00000008155	SLC9A4		ENSBTAG00000007348	STRA6		ENSCHIG00000003980	SNORA62
ENSMUSG00000026621	Mtarc1		ENSG00000133488	SEC14L4		ENSSSCG00000008194	ACTR1B		ENSBTAG00000007368	MAN2C1		ENSCHIG00000003989
ENSMUSG00000026638	Irf6		ENSG00000133661	SFTPD		ENSSSCG00000008208	EIF2AK3		ENSBTAG00000007372	ANKRD61		ENSCHIG00000003994
ENSMUSG00000026649	Cfap126		ENSG00000133943	DGLUCY		ENSSSCG00000008239	CAPG		ENSBTAG00000007375	MIF		ENSCHIG00000004012
ENSMUSG00000026656	Fcgr2b		ENSG00000134007	ADAM20		ENSSSCG00000008250	CTNNA2		ENSBTAG00000007379	ALK		ENSCHIG00000004013	TNFSF13B
ENSMUSG00000026694	Mettl13		ENSG00000134061	CD180		ENSSSCG00000008259	LRRTM4		ENSBTAG00000007389	IFI35		ENSCHIG00000004020	RRH
ENSMUSG00000026728	Vim		ENSG00000134138	MEIS2		ENSSSCG00000008262	SEMA4F		ENSBTAG00000007397	FOLH1		ENSCHIG00000004025
ENSMUSG00000026734	4921504E06Rik		ENSG00000134245	WNT2B		ENSSSCG00000008270	CCDC142		ENSBTAG00000007417	GDF11		ENSCHIG00000004029
ENSMUSG00000026751	Nr5a1		ENSG00000134285	FKBP11		ENSSSCG00000008281	RTKN		ENSBTAG00000007421	CDH5		ENSCHIG00000004030	CH25H
ENSMUSG00000026778	Prkcq		ENSG00000134323	MYCN		ENSSSCG00000008287	INO80B		ENSBTAG00000007423	TNFRSF11B		ENSCHIG00000004043
ENSMUSG00000026785	Pkn3		ENSG00000134326	CMPK2		ENSSSCG00000008305	SMYD5		ENSBTAG00000007431	CEMIP		ENSCHIG00000004050	ASCL3
ENSMUSG00000026792	Lrsam1		ENSG00000134339	SAA2		ENSSSCG00000008311	CYP26B1		ENSBTAG00000007440	MLANA		ENSCHIG00000004053
ENSMUSG00000026796	Niban2		ENSG00000134504	KCTD1		ENSSSCG00000008318	VAX2		ENSBTAG00000007446	NGF		ENSCHIG00000004055
ENSMUSG00000026811	St6galnac6		ENSG00000134539	KLRD1		ENSSSCG00000008392	BCL11A		ENSBTAG00000007485	GRHL1		ENSCHIG00000004056
ENSMUSG00000026814	Eng		ENSG00000134569	LRP4		ENSSSCG00000008413	GPR75		ENSBTAG00000007486	CEL		ENSCHIG00000004062
ENSMUSG00000026816	Gtf3c5		ENSG00000134571	MYBPC3		ENSSSCG00000008421	LHCGR		ENSBTAG00000007493			ENSCHIG00000004066	SUSD1
ENSMUSG00000026818	Cel		ENSG00000134668	SPOCD1		ENSSSCG00000008449	SLC3A1		ENSBTAG00000007497	ARFRP1		ENSCHIG00000004073
ENSMUSG00000026829	Gbgt1		ENSG00000134684	YARS1		ENSSSCG00000008468	PKDCC		ENSBTAG00000007498	ZGPAT		ENSCHIG00000004076
ENSMUSG00000026840	Lamc3		ENSG00000134698	AGO4		ENSSSCG00000008483			ENSBTAG00000007512	PLA2G15		ENSCHIG00000004078
ENSMUSG00000026841	Fibcd1		ENSG00000134757	DSG3		ENSSSCG00000008491	QPCT		ENSBTAG00000007530	TRIM10		ENSCHIG00000004091
ENSMUSG00000026856	Dolpp1		ENSG00000134762	DSC3		ENSSSCG00000008555			ENSBTAG00000007550	OLFM2		ENSCHIG00000004101	5S_rRNA
ENSMUSG00000026858	Miga2		ENSG00000134765	DSC1		ENSSSCG00000008556	KHK		ENSBTAG00000007554	IFI6		ENSCHIG00000004104
ENSMUSG00000026870	Cutal		ENSG00000134769	DTNA		ENSSSCG00000008560	DPYSL5		ENSBTAG00000007556	DYRK4		ENSCHIG00000004109
ENSMUSG00000026890	Lhx6		ENSG00000134917	ADAMTS8		ENSSSCG00000008562	SLC35F6		ENSBTAG00000007569	TNFRSF11A		ENSCHIG00000004112	SNORD18
ENSMUSG00000026921	Egfl7		ENSG00000134955	SLC37A2		ENSSSCG00000008568	DRC1		ENSBTAG00000007592	RARG		ENSCHIG00000004118	SNORD18
ENSMUSG00000026928	Card9		ENSG00000134962	KLB		ENSSSCG00000008585	PFN4		ENSBTAG00000007596	GEM		ENSCHIG00000004120
ENSMUSG00000026934	Lhx3		ENSG00000135069	PSAT1		ENSSSCG00000008586	TP53I3		ENSBTAG00000007601			ENSCHIG00000004126
ENSMUSG00000026939	Tmem141		ENSG00000135077	HAVCR2		ENSSSCG00000008590	MFSD2B		ENSBTAG00000007615	CNTN3		ENSCHIG00000004127
ENSMUSG00000026941	Mamdc4		ENSG00000135097	MSI1		ENSSSCG00000008599			ENSBTAG00000007626	IL2RG		ENSCHIG00000004128
ENSMUSG00000026946	Nmi		ENSG00000135253	KCP		ENSSSCG00000008601	SDC1		ENSBTAG00000007633	ANKRD34B		ENSCHIG00000004132	U6
ENSMUSG00000026956	Uap1l1		ENSG00000135333	EPHA7		ENSSSCG00000008617	CYRIA		ENSBTAG00000007635	PLCL1		ENSCHIG00000004137
ENSMUSG00000026959	Grin1		ENSG00000135363	LMO2		ENSSSCG00000008634	ATP6V1C2		ENSBTAG00000007636	IRAK3		ENSCHIG00000004148
ENSMUSG00000026969	Cimip2a		ENSG00000135374	ELF5		ENSSSCG00000008645	ID2		ENSBTAG00000007654	CHST7		ENSCHIG00000004151
ENSMUSG00000026979	Psd4		ENSG00000135378	PRRG4		ENSSSCG00000008647	CMPK2		ENSBTAG00000007660	ZNF414		ENSCHIG00000004153
ENSMUSG00000026980	Ly75		ENSG00000135406	PRPH		ENSSSCG00000008650			ENSBTAG00000007661	MYO1F		ENSCHIG00000004157	CPNE5
ENSMUSG00000026989	Dapl1		ENSG00000135409	AMHR2		ENSSSCG00000008664	LRATD1		ENSBTAG00000007665	NPR3		ENSCHIG00000004164
ENSMUSG00000027071	P2rx3		ENSG00000135423	GLS2		ENSSSCG00000008668	RBAK		ENSBTAG00000007708	NLGN3		ENSCHIG00000004177	PKD1L2
ENSMUSG00000027087	Itgav		ENSG00000135424	ITGA7		ENSSSCG00000008687	MXD4		ENSBTAG00000007740	MDK		ENSCHIG00000004178
ENSMUSG00000027107	Chrna1		ENSG00000135436	FAM186B		ENSSSCG00000008689	ZFYVE28		ENSBTAG00000007743	PUS7		ENSCHIG00000004188
ENSMUSG00000027157	Potefam1		ENSG00000135439	AGAP2		ENSSSCG00000008701	LRPAP1		ENSBTAG00000007753	KIFC2		ENSCHIG00000004193
ENSMUSG00000027168	Pax6		ENSG00000135452	TSPAN31		ENSSSCG00000008724	ACOX3		ENSBTAG00000007762	ASIC3		ENSCHIG00000004194
ENSMUSG00000027196	Alkbh3os1		ENSG00000135549	PKIB		ENSSSCG00000008728	ZBTB49		ENSBTAG00000007765	TFCP2L1		ENSCHIG00000004208
ENSMUSG00000027199	Gatm		ENSG00000135596	MICAL1		ENSSSCG00000008738	CC2D2A		ENSBTAG00000007773	VCAM1		ENSCHIG00000004212	5S_rRNA
ENSMUSG00000027209	Fam227b		ENSG00000135604	STX11		ENSSSCG00000008749	SLIT2		ENSBTAG00000007782	MYOT		ENSCHIG00000004216	DRD2
ENSMUSG00000027215	Cd82		ENSG00000135605	TEC		ENSSSCG00000008758	SLC34A2		ENSBTAG00000007785	PKD2L2		ENSCHIG00000004221
ENSMUSG00000027221	Chst1		ENSG00000135643	KCNMB4		ENSSSCG00000008761	TBC1D19		ENSBTAG00000007798	DGAT2L6		ENSCHIG00000004227	5S_rRNA
ENSMUSG00000027223	Mapk8ip1		ENSG00000135736	CCDC102A		ENSSSCG00000008765	PCDH7		ENSBTAG00000007800	TBC1D21		ENSCHIG00000004229
ENSMUSG00000027224	Duoxa1		ENSG00000135740	SLC9A5		ENSSSCG00000008772	RELL1		ENSBTAG00000007816			ENSCHIG00000004230
ENSMUSG00000027225	Duoxa2		ENSG00000135749	PCNX2		ENSSSCG00000008794	RHOH		ENSBTAG00000007821	NPHS1		ENSCHIG00000004235
ENSMUSG00000027229	Terb2		ENSG00000135763	URB2		ENSSSCG00000008796	RBM47		ENSBTAG00000007826	KIRREL2		ENSCHIG00000004238
ENSMUSG00000027239	Mdk		ENSG00000135824	RGS8		ENSSSCG00000008799	LIMCH1		ENSBTAG00000007829	CSAD		ENSCHIG00000004241	SNORD24
ENSMUSG00000027284	Cdan1		ENSG00000135903	PAX3		ENSSSCG00000008802	BEND4		ENSBTAG00000007834	PPP1R16A		ENSCHIG00000004248	TBCCD1
ENSMUSG00000027296	Itpka		ENSG00000135917	SLC19A3		ENSSSCG00000008829	OCIAD2		ENSBTAG00000007835	GPT		ENSCHIG00000004249
ENSMUSG00000027297	Ltk		ENSG00000136010	ALDH1L2		ENSSSCG00000008830	CWH43		ENSBTAG00000007850	ITIH4		ENSCHIG00000004256
ENSMUSG00000027298	Tyro3		ENSG00000136110	CNMD		ENSSSCG00000008835	RASL11B		ENSBTAG00000007881	IFIT1		ENSCHIG00000004268	5S_rRNA
ENSMUSG00000027318	Adam33		ENSG00000136167	LCP1		ENSSSCG00000008853	TLL1		ENSBTAG00000007884	SREBF1		ENSCHIG00000004275
ENSMUSG00000027322	Siglec1		ENSG00000136205	TNS3		ENSSSCG00000008860			ENSBTAG00000007910	EXOC7		ENSCHIG00000004282
ENSMUSG00000027339	Rassf2		ENSG00000136237	RAPGEF5		ENSSSCG00000008866	GUCY1A1		ENSBTAG00000007916	FOXJ1		ENSCHIG00000004285
ENSMUSG00000027358	Bmp2		ENSG00000136244	IL6		ENSSSCG00000008868	TDO2		ENSBTAG00000007921	DAPP1		ENSCHIG00000004286
ENSMUSG00000027376	Prom2		ENSG00000136352	NKX2-1		ENSSSCG00000008874	TMEM144		ENSBTAG00000007932	HCK		ENSCHIG00000004287
ENSMUSG00000027401	Tgm3		ENSG00000136449	MYCBPAP		ENSSSCG00000008882			ENSBTAG00000007933	DIPK2A		ENSCHIG00000004296
ENSMUSG00000027403	Tgm6		ENSG00000136488	CSH1		ENSSSCG00000008888	NPY1R		ENSBTAG00000007955	SEZ6L2		ENSCHIG00000004299	5S_rRNA
ENSMUSG00000027408	Cpxm1		ENSG00000136688	IL36G		ENSSSCG00000008913	IGFBP7		ENSBTAG00000008020			ENSCHIG00000004309	5S_rRNA
ENSMUSG00000027459	Fam110a		ENSG00000136689	IL1RN		ENSSSCG00000008919	EPHA5		ENSBTAG00000008021			ENSCHIG00000004314
ENSMUSG00000027468	Defb22		ENSG00000136840	ST6GALNAC4		ENSSSCG00000008927	TMPRSS11A		ENSBTAG00000008027	AVP		ENSCHIG00000004316
ENSMUSG00000027489	Necab3		ENSG00000136881	BAAT		ENSSSCG00000008935			ENSBTAG00000008066			ENSCHIG00000004326
ENSMUSG00000027500	Stmn2		ENSG00000136997	MYC		ENSSSCG00000008936	AMTN		ENSBTAG00000008074	C1QTNF6		ENSCHIG00000004331
ENSMUSG00000027520	Zdbf2		ENSG00000137133	HINT2		ENSSSCG00000008949	AFP		ENSBTAG00000008079	NRBP2		ENSCHIG00000004333	STYK1
ENSMUSG00000027523	Gnas		ENSG00000137265	IRF4		ENSSSCG00000008963	AREG		ENSBTAG00000008096	EDN1		ENSCHIG00000004347	U6
ENSMUSG00000027530	Fabp12		ENSG00000137267	TUBB2A		ENSSSCG00000008966	PARM1		ENSBTAG00000008102	CRTAC1		ENSCHIG00000004349	U6
ENSMUSG00000027536	Chmp4c		ENSG00000137270	GCM1		ENSSSCG00000008981			ENSBTAG00000008113	OSR1		ENSCHIG00000004351
ENSMUSG00000027560	Dok5		ENSG00000137331	IER3		ENSSSCG00000008988	CCNG2		ENSBTAG00000008114	CD99		ENSCHIG00000004361
ENSMUSG00000027562	Car2		ENSG00000137404	NRM		ENSSSCG00000008995	LRAT		ENSBTAG00000008120	TMEM199		ENSCHIG00000004366	CCDC89
ENSMUSG00000027579	Srms		ENSG00000137411	VARS2		ENSSSCG00000009002	TLR2		ENSBTAG00000008125	KCNAB2		ENSCHIG00000004370
ENSMUSG00000027580	Helz2		ENSG00000137463	MGARP		ENSSSCG00000009004	SFRP2		ENSBTAG00000008126	NPHP4		ENSCHIG00000004373
ENSMUSG00000027581	Stmn3		ENSG00000137486	ARRB1		ENSSSCG00000009011	FHDC1		ENSBTAG00000008129	CLSTN3		ENSCHIG00000004380
ENSMUSG00000027582	Zgpat		ENSG00000137496	IL18BP		ENSSSCG00000009012	TMEM154		ENSBTAG00000008137			ENSCHIG00000004387
ENSMUSG00000027603	Ggt7		ENSG00000137571	SLCO5A1		ENSSSCG00000009017	PRSS48		ENSBTAG00000008142	IFIH1		ENSCHIG00000004388
ENSMUSG00000027605	Acss2		ENSG00000137573	SULF1		ENSSSCG00000009051	IL15		ENSBTAG00000008145	SMPD2		ENSCHIG00000004396
ENSMUSG00000027624	Epb41l1		ENSG00000137699	TRIM29		ENSSSCG00000009053	RNF150		ENSBTAG00000008148	GCM1		ENSCHIG00000004397	SNORA8
ENSMUSG00000027637	Rab5if		ENSG00000137804	NUSAP1		ENSSSCG00000009126			ENSBTAG00000008158	CCDC68		ENSCHIG00000004403	7SK
ENSMUSG00000027646	Src		ENSG00000137841	PLCB2		ENSSSCG00000009136	RRH		ENSBTAG00000008165	ITGA2B		ENSCHIG00000004405
ENSMUSG00000027660	Skil		ENSG00000137842	TMEM62		ENSSSCG00000009160	TACR3		ENSBTAG00000008168	STARD6		ENSCHIG00000004406
ENSMUSG00000027670	Ocstamp		ENSG00000137857	DUOX1		ENSSSCG00000009196	ATOH1		ENSBTAG00000008176	KCNRG		ENSCHIG00000004415
ENSMUSG00000027676	Ccdc39		ENSG00000137860	SLC28A2		ENSSSCG00000009217	PKD2		ENSBTAG00000008183	MBTPS2		ENSCHIG00000004423
ENSMUSG00000027720	Il2		ENSG00000137877	SPTBN5		ENSSSCG00000009222	SPARCL1		ENSBTAG00000008188	MOSMO		ENSCHIG00000004427
ENSMUSG00000027744	Stoml3		ENSG00000137941	TTLL7		ENSSSCG00000009232	NKX6-1		ENSBTAG00000008190	SUMF2		ENSCHIG00000004429
ENSMUSG00000027776	Il12a		ENSG00000138080	EMILIN1		ENSSSCG00000009234	ABRAXAS1		ENSBTAG00000008192	PLPPR2		ENSCHIG00000004433	7SK
ENSMUSG00000027782	Kpna4		ENSG00000138100	TRIM54		ENSSSCG00000009239			ENSBTAG00000008195	PHKG1		ENSCHIG00000004438
ENSMUSG00000027797	Dclk1		ENSG00000138109	CYP2C9		ENSSSCG00000009245	SCD5		ENSBTAG00000008223	NLRC4		ENSCHIG00000004440	ZBTB14
ENSMUSG00000027801	Tm4sf4		ENSG00000138111	MFSD13A		ENSSSCG00000009257	GK2		ENSBTAG00000008250	SPRY4		ENSCHIG00000004449
ENSMUSG00000027809	Etfdh		ENSG00000138135	CH25H		ENSSSCG00000009268	CRYL1		ENSBTAG00000008255	QRFPR		ENSCHIG00000004460	KCNH4
ENSMUSG00000027811	4930579G24Rik		ENSG00000138172	CALHM2		ENSSSCG00000009285			ENSBTAG00000008269	RNF149		ENSCHIG00000004472
ENSMUSG00000027858	Tspan2		ENSG00000138315	OIT3		ENSSSCG00000009293			ENSBTAG00000008271	MEDAG		ENSCHIG00000004475
ENSMUSG00000027860	Vangl1		ENSG00000138336	TET1		ENSSSCG00000009305	GTF3A		ENSBTAG00000008274			ENSCHIG00000004478
ENSMUSG00000027880	Slc25a54		ENSG00000138347	MYPN		ENSSSCG00000009351	MAB21L1		ENSBTAG00000008278	TMEM187		ENSCHIG00000004496
ENSMUSG00000027890	Gstm4		ENSG00000138449	SLC40A1		ENSSSCG00000009357	SMAD9		ENSBTAG00000008280	HNF4G		ENSCHIG00000004497
ENSMUSG00000027931	Npr1		ENSG00000138496	PARP9		ENSSSCG00000009412	LCP1		ENSBTAG00000008289	ZBTB4		ENSCHIG00000004503
ENSMUSG00000027939	Nup210l		ENSG00000138606	SHF		ENSSSCG00000009431	DGKH		ENSBTAG00000008291	PROCR		ENSCHIG00000004505
ENSMUSG00000027952	Pmvk		ENSG00000138615	CILP		ENSSSCG00000009446	PCDH17		ENSBTAG00000008294	KCNJ2		ENSCHIG00000004509
ENSMUSG00000027961	Lrrc39		ENSG00000138641	HERC3		ENSSSCG00000009456	KLHL1		ENSBTAG00000008295	ACTL6B		ENSCHIG00000004511	U4
ENSMUSG00000027997	Casp6		ENSG00000138650	PCDH10		ENSSSCG00000009457	DACH1		ENSBTAG00000008299	IL20RB		ENSCHIG00000004512
ENSMUSG00000028033	Kcnq5		ENSG00000138675	FGF5		ENSSSCG00000009469	ACOD1		ENSBTAG00000008322	KCNA10		ENSCHIG00000004517
ENSMUSG00000028039	Efna3		ENSG00000138735	PDE5A		ENSSSCG00000009485	SLITRK1		ENSBTAG00000008336	HPCA		ENSCHIG00000004523
ENSMUSG00000028041	Adam15		ENSG00000138744	NAAA		ENSSSCG00000009505	MBNL2		ENSBTAG00000008359			ENSCHIG00000004528
ENSMUSG00000028051	Hcn3		ENSG00000138759	FRAS1		ENSSSCG00000009542	TNFSF13B		ENSBTAG00000008376	MYORG		ENSCHIG00000004536
ENSMUSG00000028059	Arhgef2		ENSG00000138772	ANXA3		ENSSSCG00000009543			ENSBTAG00000008389	HTRA1		ENSCHIG00000004550
ENSMUSG00000028072	Ntrk1		ENSG00000138813	C4orf17		ENSSSCG00000009557	PCID2		ENSBTAG00000008397	ZNF555		ENSCHIG00000004551
ENSMUSG00000028100	Nudt17		ENSG00000138835	RGS3		ENSSSCG00000009558	F10		ENSBTAG00000008409	MYC		ENSCHIG00000004554	TLNRD1
ENSMUSG00000028108	Ecm1		ENSG00000139116	KIF21A		ENSSSCG00000009580	S1PR3		ENSBTAG00000008410	OVOL2		ENSCHIG00000004578
ENSMUSG00000028111	Ctsk		ENSG00000139151	PLCZ1		ENSSSCG00000009601	SLC18A1		ENSBTAG00000008411	PLEKHO2		ENSCHIG00000004584	PGBD2
ENSMUSG00000028115	Bnipl		ENSG00000139178	C1RL		ENSSSCG00000009605	GFRA2		ENSBTAG00000008419	PDE2A		ENSCHIG00000004586	TMEM200C
ENSMUSG00000028128	F3		ENSG00000139200	PIANP		ENSSSCG00000009613	DMTN		ENSBTAG00000008426			ENSCHIG00000004587	U6
ENSMUSG00000028158	Mttp		ENSG00000139266	MARCHF9		ENSSSCG00000009614	FHIP2B		ENSBTAG00000008430	RANBP3L		ENSCHIG00000004590
ENSMUSG00000028172	Tacr3		ENSG00000139291	TMEM19		ENSSSCG00000009619	SFTPC		ENSBTAG00000008448	MEIS1		ENSCHIG00000004601	5S_rRNA
ENSMUSG00000028177	1810013D15Rik		ENSG00000139344	AMDHD1		ENSSSCG00000009625	PDLIM2		ENSBTAG00000008452	IHH		ENSCHIG00000004607
ENSMUSG00000028186	Uox		ENSG00000139515	PDX1		ENSSSCG00000009633			ENSBTAG00000008487	VPS37D		ENSCHIG00000004608
ENSMUSG00000028195	Ccn1		ENSG00000139531	SUOX		ENSSSCG00000009642	STC1		ENSBTAG00000008511	PPP4R3C		ENSCHIG00000004611	U6
ENSMUSG00000028199	Cryz		ENSG00000139567	ACVRL1		ENSSSCG00000009648			ENSBTAG00000008551	TUSC1		ENSCHIG00000004615
ENSMUSG00000028223	Decr1		ENSG00000139714	MORN3		ENSSSCG00000009649	NEFL		ENSBTAG00000008562	POGLUT1		ENSCHIG00000004621
ENSMUSG00000028251	Tstd3		ENSG00000139725	RHOF		ENSSSCG00000009668	CLU		ENSBTAG00000008583	PALD1		ENSCHIG00000004661	5S_rRNA
ENSMUSG00000028255	Clca1		ENSG00000139800	ZIC5		ENSSSCG00000009673	NUGGC		ENSBTAG00000008584	CLN8		ENSCHIG00000004667
ENSMUSG00000028268	Gbp3		ENSG00000139880	CDH24		ENSSSCG00000009698	GLRA3		ENSBTAG00000008585	ARHGEF10		ENSCHIG00000004672	KCNE3
ENSMUSG00000028389	Zfp37		ENSG00000140090	SLC24A4		ENSSSCG00000009699	HPGD		ENSBTAG00000008593	INCA1		ENSCHIG00000004678	TCIM
ENSMUSG00000028397	Kdm4c		ENSG00000140104	CLBA1		ENSSSCG00000009739	NOC4L		ENSBTAG00000008607	ARID3A		ENSCHIG00000004685	TGFBI
ENSMUSG00000028427	Aqp7		ENSG00000140263	SORD		ENSSSCG00000009751	FZD10		ENSBTAG00000008625	PLEKHF1		ENSCHIG00000004689
ENSMUSG00000028435	Aqp3		ENSG00000140279	DUOX2		ENSSSCG00000009753	TMEM132C		ENSBTAG00000008635	SULT1A1		ENSCHIG00000004726	INPP5E
ENSMUSG00000028441	Spmip6		ENSG00000140280	LYSMD2		ENSSSCG00000009755	AACS		ENSBTAG00000008636	PDE4B		ENSCHIG00000004727
ENSMUSG00000028445	Enho		ENSG00000140320	BAHD1		ENSSSCG00000009761	NCOR2		ENSBTAG00000008650	CAMK1D		ENSCHIG00000004730
ENSMUSG00000028451	1700022I11Rik		ENSG00000140326	CDAN1		ENSSSCG00000009773	RILPL1		ENSBTAG00000008676	SRRM4		ENSCHIG00000004733	U4
ENSMUSG00000028460	Sit1		ENSG00000140332	TLE3		ENSSSCG00000009778	RILPL2		ENSBTAG00000008692	UQCR11		ENSCHIG00000004734	FITM1
ENSMUSG00000028521	Slc35d1		ENSG00000140400	MAN2C1		ENSSSCG00000009784	ABCB9		ENSBTAG00000008718	GALNT17		ENSCHIG00000004735
ENSMUSG00000028557	Rnf11		ENSG00000140451	PIF1		ENSSSCG00000009809	MORN3		ENSBTAG00000008719	PRKCD		ENSCHIG00000004736
ENSMUSG00000028578	Caap1		ENSG00000140481	CCDC33		ENSSSCG00000009825	PPTC7		ENSBTAG00000008739	SAMD11		ENSCHIG00000004737
ENSMUSG00000028636	Ppcs		ENSG00000140553	UNC45A		ENSSSCG00000009852	VSIG10		ENSBTAG00000008747			ENSCHIG00000004748	SNORA31
ENSMUSG00000028641	P3h1		ENSG00000140678	ITGAX		ENSSSCG00000009865	TBX3		ENSBTAG00000008774	UROC1		ENSCHIG00000004753	U6
ENSMUSG00000028680	Plk3		ENSG00000140691	ARMC5		ENSSSCG00000009881	OAS2		ENSBTAG00000008783	HTR7		ENSCHIG00000004760
ENSMUSG00000028701	Lurap1		ENSG00000140795	MYLK3		ENSSSCG00000009883	RPH3A		ENSBTAG00000008793			ENSCHIG00000004767
ENSMUSG00000028707	Dmbx1		ENSG00000140798	ABCC12		ENSSSCG00000009889	ALDH2		ENSBTAG00000008808	CCDC17		ENSCHIG00000004768
ENSMUSG00000028717	Tal1		ENSG00000140853	NLRC5		ENSSSCG00000009919	HNF1A		ENSBTAG00000008825	POLR3F		ENSCHIG00000004785
ENSMUSG00000028747	Htr6		ENSG00000140931	CMTM3		ENSSSCG00000009921	OASL		ENSBTAG00000008826	RBBP9		ENSCHIG00000004786
ENSMUSG00000028755	Cda		ENSG00000140983	RHOT2		ENSSSCG00000009927	FAM222A		ENSBTAG00000008827	SPOCK2		ENSCHIG00000004788	PJA1
ENSMUSG00000028763	Hspg2		ENSG00000140986	RPL3L		ENSSSCG00000009941	SVOP		ENSBTAG00000008868	CAPN3		ENSCHIG00000004792	H2AC6
ENSMUSG00000028773	Fabp3		ENSG00000141026	MED9		ENSSSCG00000009945	FICD		ENSBTAG00000008869	GPC2		ENSCHIG00000004802
ENSMUSG00000028785	Hpca		ENSG00000141391	PRELID3A		ENSSSCG00000009957	MYO18B		ENSBTAG00000008900	CELA1		ENSCHIG00000004820
ENSMUSG00000028789	Azin2		ENSG00000141404	GNAL		ENSSSCG00000009963	TPST2		ENSBTAG00000008908	GZF1		ENSCHIG00000004822
ENSMUSG00000028799	Zfp362		ENSG00000141448	GATA6		ENSSSCG00000009975	EMID1		ENSBTAG00000008923	GPR83		ENSCHIG00000004825
ENSMUSG00000028803	Nipal3		ENSG00000141504	SAT2		ENSSSCG00000010006	SEC14L2		ENSBTAG00000008938	SRC		ENSCHIG00000004830	U6
ENSMUSG00000028807	Zbtb8a		ENSG00000141524	TMC6		ENSSSCG00000010007	MTFP1		ENSBTAG00000008940	NPTX1		ENSCHIG00000004833	5S_rRNA
ENSMUSG00000028811	Yars1		ENSG00000141527	CARD14		ENSSSCG00000010009	GAL3ST1		ENSBTAG00000008947	TKTL2		ENSCHIG00000004838
ENSMUSG00000028834	Trim63		ENSG00000141577	CEP131		ENSSSCG00000010011	TCN2		ENSBTAG00000008951	ALPL		ENSCHIG00000004857	5S_rRNA
ENSMUSG00000028840	Zfp593		ENSG00000141622	ARK2C		ENSSSCG00000010014	C5orf52		ENSBTAG00000008956			ENSCHIG00000004858	U4
ENSMUSG00000028841	Cnksr1		ENSG00000141682	PMAIP1		ENSSSCG00000010015	OSBP2		ENSBTAG00000008993	INTS6L		ENSCHIG00000004875	CLDND2
ENSMUSG00000028859	Csf3r		ENSG00000141736	ERBB2		ENSSSCG00000010017	SMTN		ENSBTAG00000009019	SH3PXD2B		ENSCHIG00000004877
ENSMUSG00000028885	Smpdl3b		ENSG00000141933	TPGS1		ENSSSCG00000010026	PIK3IP1		ENSBTAG00000009024	KCND1		ENSCHIG00000004888
ENSMUSG00000028917	Plekhm2		ENSG00000141946	ZIM3		ENSSSCG00000010046	GNAZ		ENSBTAG00000009051	MMP19		ENSCHIG00000004895	STARD5
ENSMUSG00000028919	Arhgef19		ENSG00000141979			ENSSSCG00000010047	RSPH14		ENSBTAG00000009065	MAP3K5		ENSCHIG00000004903	5S_rRNA
ENSMUSG00000028940	Hes2		ENSG00000142089	IFITM3		ENSSSCG00000010078	TOP3B		ENSBTAG00000009078	MIA		ENSCHIG00000004907	LPAR5
ENSMUSG00000028971	Cort		ENSG00000142156	COL6A1		ENSSSCG00000010079	PPM1F		ENSBTAG00000009098	POLG		ENSCHIG00000004911
ENSMUSG00000028979	Masp2		ENSG00000142182	DNMT3L		ENSSSCG00000010086			ENSBTAG00000009115	SPSB4		ENSCHIG00000004912
ENSMUSG00000029001	Fbxo44		ENSG00000142227	EMP3		ENSSSCG00000010116	SLC25A1		ENSBTAG00000009125	ALDH1A3		ENSCHIG00000004922
ENSMUSG00000029027	Dffb		ENSG00000142233	NTN5		ENSSSCG00000010128	SEPTIN5		ENSBTAG00000009145	SLC7A4		ENSCHIG00000004923	PCDH20
ENSMUSG00000029044	4930584F24Rik		ENSG00000142235	LMTK3		ENSSSCG00000010130	GNB1L		ENSBTAG00000009153	MLXIPL		ENSCHIG00000004925
ENSMUSG00000029047	Pex10		ENSG00000142494	SLC47A1		ENSSSCG00000010138	ZDHHC8		ENSBTAG00000009175	RPS6KB2		ENSCHIG00000004929	5S_rRNA
ENSMUSG00000029055	Plch2		ENSG00000142632	ARHGEF19		ENSSSCG00000010162	SLC35F3		ENSBTAG00000009177	PLEKHA4		ENSCHIG00000004932
ENSMUSG00000029071	Dvl1		ENSG00000142675	CNKSR1		ENSSSCG00000010163	KCNK1		ENSBTAG00000009197			ENSCHIG00000004933	SULT1B1
ENSMUSG00000029096	Htra3		ENSG00000142686	C1orf216		ENSSSCG00000010164	MAP3K21		ENSBTAG00000009198	ASB9		ENSCHIG00000004936
ENSMUSG00000029120	Ppp2r2c		ENSG00000142765	SYTL1		ENSSSCG00000010165			ENSBTAG00000009199	GLIS2		ENSCHIG00000004940
ENSMUSG00000029126	Nsg1		ENSG00000142798	HSPG2		ENSSSCG00000010167	MAP10		ENSBTAG00000009206	FOXS1		ENSCHIG00000004944
ENSMUSG00000029134	Plb1		ENSG00000142961	MOB3C		ENSSSCG00000010177	TRIM67		ENSBTAG00000009214	ETS2		ENSCHIG00000004946
ENSMUSG00000029154	Cwh43		ENSG00000143126	CELSR2		ENSSSCG00000010180	TTC13		ENSBTAG00000009215	NR1I3		ENSCHIG00000004954
ENSMUSG00000029178	Klf3		ENSG00000143147	GPR161		ENSSSCG00000010184	AGT		ENSBTAG00000009230	FBLN7		ENSCHIG00000004959
ENSMUSG00000029186	Pi4k2b		ENSG00000143184	XCL1		ENSSSCG00000010190	ACTA1		ENSBTAG00000009235	KCNMB3		ENSCHIG00000004962
ENSMUSG00000029189	Sel1l3		ENSG00000143185	XCL2		ENSSSCG00000010199	RET		ENSBTAG00000009252			ENSCHIG00000004964	TPRG1
ENSMUSG00000029205	Chrna9		ENSG00000143199	ADCY10		ENSSSCG00000010224	EGR2		ENSBTAG00000009265	NR5A2		ENSCHIG00000004979
ENSMUSG00000029206	Nsun7		ENSG00000143248	RGS5		ENSSSCG00000010253	HK1		ENSBTAG00000009266	CD226		ENSCHIG00000004981
ENSMUSG00000029212	Gabrb1		ENSG00000143318	CASQ1		ENSSSCG00000010258	AIFM2		ENSBTAG00000009267	BLTP3A		ENSCHIG00000004987	U8
ENSMUSG00000029217	Tec		ENSG00000143319	ISG20L2		ENSSSCG00000010280			ENSBTAG00000009268			ENSCHIG00000004989
ENSMUSG00000029231	Pdgfra		ENSG00000143365	RORC		ENSSSCG00000010300	MSS51		ENSBTAG00000009271	PNMA1		ENSCHIG00000004992
ENSMUSG00000029234	Tmem165		ENSG00000143390	RFX5		ENSSSCG00000010312	PLAU		ENSBTAG00000009274			ENSCHIG00000004998
ENSMUSG00000029254	Stap1		ENSG00000143409	MINDY1		ENSSSCG00000010322	ZNF503		ENSBTAG00000009277	RGS17		ENSCHIG00000005003	GPR149
ENSMUSG00000029263	Pigg		ENSG00000143412	ANXA9		ENSSSCG00000010329	ZMIZ1		ENSBTAG00000009281	SPRYD4		ENSCHIG00000005008
ENSMUSG00000029275	Gfi1		ENSG00000143434	SEMA6C		ENSSSCG00000010352	GRID1		ENSBTAG00000009291	CFAP61		ENSCHIG00000005014
ENSMUSG00000029291	Rufy3		ENSG00000143450	OAZ3		ENSSSCG00000010370			ENSBTAG00000009298	XYLT2		ENSCHIG00000005029
ENSMUSG00000029304	Spp1		ENSG00000143494	VASH2		ENSSSCG00000010374	RBP3		ENSBTAG00000009306	MORN1		ENSCHIG00000005030
ENSMUSG00000029375	Cxcl15		ENSG00000143515	ATP8B2		ENSSSCG00000010385	VSTM4		ENSBTAG00000009331	CPAMD8		ENSCHIG00000005032
ENSMUSG00000029401	Rilpl2		ENSG00000143552	NUP210L		ENSSSCG00000010402	ZFAND4		ENSBTAG00000009336	LXN		ENSCHIG00000005033
ENSMUSG00000029402	Snrnp35		ENSG00000143603	KCNN3		ENSSSCG00000010404	ALOX5		ENSBTAG00000009357	IL34		ENSCHIG00000005039
ENSMUSG00000029417	Cxcl9		ENSG00000143627	PKLR		ENSSSCG00000010430	CSTF2T		ENSBTAG00000009376	DPH1		ENSCHIG00000005040	CHST14
ENSMUSG00000029419	Ajm1		ENSG00000143632	ACTA1		ENSSSCG00000010444	LIPM		ENSBTAG00000009390	MINDY4		ENSCHIG00000005049
ENSMUSG00000029442	Cfap251		ENSG00000143772	ITPKB		ENSSSCG00000010447	ACTA2		ENSBTAG00000009391	ADPRH		ENSCHIG00000005050	PITX3
ENSMUSG00000029454	Mapkapk5		ENSG00000143847	PPFIA4		ENSSSCG00000010452	IFIT1		ENSBTAG00000009423	NIPAL1		ENSCHIG00000005054	PHLDA1
ENSMUSG00000029471	Camkk2		ENSG00000143851	PTPN7		ENSSSCG00000010461	ANKRD1		ENSBTAG00000009430	MYRIP		ENSCHIG00000005058
ENSMUSG00000029490	Slc49a3		ENSG00000143862	ARL8A		ENSSSCG00000010466	FGFBP3		ENSBTAG00000009433	BGLAP		ENSCHIG00000005073
ENSMUSG00000029517	Ankrd7		ENSG00000143878	RHOB		ENSSSCG00000010474	CYP26C1		ENSBTAG00000009434	PAQR6		ENSCHIG00000005075
ENSMUSG00000029545	Acads		ENSG00000143994	ABHD1		ENSSSCG00000010507	TLL2		ENSBTAG00000009436	TMEM79		ENSCHIG00000005086
ENSMUSG00000029546	Uncx		ENSG00000144010	TRIM43B		ENSSSCG00000010512	SLIT1		ENSBTAG00000009438	EPHA5		ENSCHIG00000005096	SNORA27
ENSMUSG00000029550	Sppl3		ENSG00000144015	TRIM43		ENSSSCG00000010514	RRP12		ENSBTAG00000009453	URGCP		ENSCHIG00000005097
ENSMUSG00000029556	Hnf1a		ENSG00000144031	ANKRD53		ENSSSCG00000010517	PGAM1		ENSBTAG00000009457			ENSCHIG00000005099
ENSMUSG00000029557	Mrm2		ENSG00000144057	ST6GAL2		ENSSSCG00000010521	UBTD1		ENSBTAG00000009459	MTCL1		ENSCHIG00000005100
ENSMUSG00000029559	2210016L21Rik		ENSG00000144115	THNSL2		ENSSSCG00000010532	LOXL4		ENSBTAG00000009460	ZNF550		ENSCHIG00000005107	U6
ENSMUSG00000029576	Radil		ENSG00000144130	NT5DC4		ENSSSCG00000010536	CNNM1		ENSBTAG00000009468	SHISAL2B		ENSCHIG00000005108	SNORD14
ENSMUSG00000029603	Dtx1		ENSG00000144188	TRIM43CP		ENSSSCG00000010564	POLL		ENSBTAG00000009481	C3H1orf87		ENSCHIG00000005117	SNORD14
ENSMUSG00000029607	Ankrd61		ENSG00000144214	LYG1		ENSSSCG00000010573	HPS6		ENSBTAG00000009487	TMEM223		ENSCHIG00000005119
ENSMUSG00000029620	1700018F24Rik		ENSG00000144355	DLX1		ENSSSCG00000010580	NFKB2		ENSBTAG00000009494	CBLC		ENSCHIG00000005122
ENSMUSG00000029641	Rasl11a		ENSG00000144406	UNC80		ENSSSCG00000010586	SUFU		ENSBTAG00000009495	BCAM		ENSCHIG00000005130
ENSMUSG00000029650	Slc46a3		ENSG00000144579	CTDSP1		ENSSSCG00000010595	INA		ENSBTAG00000009506	NAGA		ENSCHIG00000005142
ENSMUSG00000029664	Tfpi2		ENSG00000144596	GRIP2		ENSSSCG00000010601	CALHM1		ENSBTAG00000009520	ADCY1		ENSCHIG00000005145
ENSMUSG00000029675	Eln		ENSG00000144655	CSRNP1		ENSSSCG00000010639	HABP2		ENSBTAG00000009521	ZNF565		ENSCHIG00000005152
ENSMUSG00000029697	Fezf1		ENSG00000144815	NXPE3		ENSSSCG00000010649	VWA2		ENSBTAG00000009533	RPL3L		ENSCHIG00000005154
ENSMUSG00000029716	Tfr2		ENSG00000144857	BOC		ENSSSCG00000010655	GFRA1		ENSBTAG00000009536	RNF151		ENSCHIG00000005155
ENSMUSG00000029754	Dlx6		ENSG00000144891	AGTR1		ENSSSCG00000010681	SFXN4		ENSBTAG00000009539			ENSCHIG00000005163	SNORD14
ENSMUSG00000029755	Dlx5		ENSG00000145020	AMT		ENSSSCG00000010703	HTRA1		ENSBTAG00000009554	EHBP1L1		ENSCHIG00000005167	U6
ENSMUSG00000029761	Cald1		ENSG00000145147	SLIT2		ENSSSCG00000010718			ENSBTAG00000009576	PACSIN3		ENSCHIG00000005170
ENSMUSG00000029784	Ssmem1		ENSG00000145192	AHSG		ENSSSCG00000010724	HMX3		ENSBTAG00000009600	STAMBP		ENSCHIG00000005176
ENSMUSG00000029813	Aoc1l2		ENSG00000145198	VWA5B2		ENSSSCG00000010725	HMX2		ENSBTAG00000009625	DMBX1		ENSCHIG00000005180
ENSMUSG00000029843	Slc13a4		ENSG00000145391	SETD7		ENSSSCG00000010732	FAM53B		ENSBTAG00000009639	SMPD3		ENSCHIG00000005190
ENSMUSG00000029883	Prss59		ENSG00000145681	HAPLN1		ENSSSCG00000010757	EBF3		ENSBTAG00000009643	ZBTB25		ENSCHIG00000005193	5S_rRNA
ENSMUSG00000029923	Rab19		ENSG00000145824	CXCL14		ENSSSCG00000010773	TUBGCP2		ENSBTAG00000009650	OTOF		ENSCHIG00000005194	PDGFRA
ENSMUSG00000030030	1700003E16Rik		ENSG00000145879	SPINK7		ENSSSCG00000010791	FUOM		ENSBTAG00000009654	LPAR1		ENSCHIG00000005203
ENSMUSG00000030036	Mogs		ENSG00000145911	N4BP3		ENSSSCG00000010792			ENSBTAG00000009658	PLEK		ENSCHIG00000005205
ENSMUSG00000030041	M1ap		ENSG00000145949	MYLK4		ENSSSCG00000010800	B3GALT2		ENSBTAG00000009667	SLC25A46		ENSCHIG00000005206
ENSMUSG00000030064	Frmd4b		ENSG00000146054	TRIM7		ENSSSCG00000010868	BECN2		ENSBTAG00000009691	SH2B2		ENSCHIG00000005209	U6
ENSMUSG00000030069	Prok2		ENSG00000146072	TNFRSF21		ENSSSCG00000010878	EFCAB2		ENSBTAG00000009693	TBC1D12		ENSCHIG00000005215
ENSMUSG00000030108	Slc6a13		ENSG00000146094	DOK3		ENSSSCG00000010885	TLR5		ENSBTAG00000009696	ACTN2		ENSCHIG00000005219	U6
ENSMUSG00000030116	Mfap5		ENSG00000146112	PPP1R18		ENSSSCG00000010908	PTPRC		ENSBTAG00000009703	MYH7		ENSCHIG00000005226	SNORA79B
ENSMUSG00000030117	Gdf3		ENSG00000146166	LGSN		ENSSSCG00000010928	KDM5B		ENSBTAG00000009714	ARHGAP33		ENSCHIG00000005227	PLAAT5
ENSMUSG00000030124	Lag3		ENSG00000146192	FGD2		ENSSSCG00000010929	CYB5R1		ENSBTAG00000009717	FGL2		ENSCHIG00000005230
ENSMUSG00000030137	Tuba8		ENSG00000146197	SCUBE3		ENSSSCG00000010949	DAPK1		ENSBTAG00000009737	LTC4S		ENSCHIG00000005234
ENSMUSG00000030200	Bcl2l14		ENSG00000146216	TTBK1		ENSSSCG00000010966	CCL19		ENSBTAG00000009762	BEAN1		ENSCHIG00000005237
ENSMUSG00000030206	Gsg1		ENSG00000146232	NFKBIE		ENSSSCG00000010971	ARID3C		ENSBTAG00000009812	CXCL5		ENSCHIG00000005239
ENSMUSG00000030228	Pik3c2g		ENSG00000146267	FAXC		ENSSSCG00000010980	SPMIP6		ENSBTAG00000009835	CACNA1G		ENSCHIG00000005245	SNORA79
ENSMUSG00000030236	Slco1b2		ENSG00000146276	GABRR1		ENSSSCG00000010990	NOL6		ENSBTAG00000009842	CRYM		ENSCHIG00000005257	B3GALT2
ENSMUSG00000030257	Srgap3		ENSG00000146409	SLC18B1		ENSSSCG00000011014	BAMBI		ENSBTAG00000009844	CCN1		ENSCHIG00000005263
ENSMUSG00000030276	Ttll3		ENSG00000146411	SLC2A12		ENSSSCG00000011020	JCAD		ENSBTAG00000009848	GPR171		ENSCHIG00000005264
ENSMUSG00000030278	Cidec		ENSG00000146676	PURB		ENSSSCG00000011023	ZNF438		ENSBTAG00000009849	PLAC8A		ENSCHIG00000005275	GUCA2A
ENSMUSG00000030283	St8sia1		ENSG00000146833	TRIM4		ENSSSCG00000011033	VIM		ENSBTAG00000009850			ENSCHIG00000005276	EPHB3
ENSMUSG00000030284	Creld1		ENSG00000146839	ZAN		ENSSSCG00000011078	ARMC3		ENSBTAG00000009856	ACAP3		ENSCHIG00000005284
ENSMUSG00000030319	Cand2		ENSG00000146904	EPHA1		ENSSSCG00000011087	SKIDA1		ENSBTAG00000009863	BHLHE40		ENSCHIG00000005287
ENSMUSG00000030330	Ing4		ENSG00000146966	DENND2A		ENSSSCG00000011102	NRP1		ENSBTAG00000009864	B4GALNT2		ENSCHIG00000005291
ENSMUSG00000030341	Tnfrsf1a		ENSG00000147044	CASK		ENSSSCG00000011125	GATA3		ENSBTAG00000009867	GARIN1B		ENSCHIG00000005294	CD5
ENSMUSG00000030353	Tead4		ENSG00000147059	SPIN2A		ENSSSCG00000011133	PFKFB3		ENSBTAG00000009868	VGF		ENSCHIG00000005303
ENSMUSG00000030359	Pzp		ENSG00000147117	ZNF157		ENSSSCG00000011145	ASB13		ENSBTAG00000009885	TACO1		ENSCHIG00000005313
ENSMUSG00000030378	Sult2a8		ENSG00000147124	ZNF41		ENSSSCG00000011169	PRXL2C		ENSBTAG00000009904	SPIC		ENSCHIG00000005319
ENSMUSG00000030380	Mzf1		ENSG00000147127	RAB41		ENSSSCG00000011176	SUSD4		ENSBTAG00000009928	MLST8		ENSCHIG00000005320
ENSMUSG00000030382	Slc27a5		ENSG00000147174	GCNA		ENSSSCG00000011193	BTD		ENSBTAG00000009938	XCL1		ENSCHIG00000005322
ENSMUSG00000030401	Rtn2		ENSG00000147180	ZNF711		ENSSSCG00000011195	GALNT15		ENSBTAG00000009943			ENSCHIG00000005326	PITX1
ENSMUSG00000030402	Ppm1n		ENSG00000147231	RADX		ENSSSCG00000011204	KCNH8		ENSBTAG00000009951	PGP		ENSCHIG00000005328
ENSMUSG00000030411	Nova2		ENSG00000147234	FRMPD3		ENSSSCG00000011216	LRRC3B		ENSBTAG00000009958	TRIM35		ENSCHIG00000005332
ENSMUSG00000030431	Tmem238		ENSG00000147255	IGSF1		ENSSSCG00000011226	TGFBR2		ENSBTAG00000009961	E4F1		ENSCHIG00000005333
ENSMUSG00000030499	Kctd15		ENSG00000147381	MAGEA4		ENSSSCG00000011256	SLC22A13		ENSBTAG00000009964	DNASE1L2		ENSCHIG00000005334
ENSMUSG00000030500	Slc17a6		ENSG00000147432	CHRNB3		ENSSSCG00000011264	CSRNP1		ENSBTAG00000009966	XRCC3		ENSCHIG00000005340
ENSMUSG00000030533	Unc45a		ENSG00000147434	CHRNA6		ENSSSCG00000011269	MYRIP		ENSBTAG00000009972	INHA		ENSCHIG00000005358
ENSMUSG00000030541	Idh2		ENSG00000147488	ST18		ENSSSCG00000011287	HHATL		ENSBTAG00000009975	PBX4		ENSCHIG00000005360	U6
ENSMUSG00000030549	Rhcg		ENSG00000147509	RGS20		ENSSSCG00000011293	POMGNT2		ENSBTAG00000009979	HOXB2		ENSCHIG00000005361	STC2
ENSMUSG00000030551	Nr2f2		ENSG00000147570	DNAJC5B		ENSSSCG00000011304	ZNF197		ENSBTAG00000009982	IGSF8		ENSCHIG00000005366	SFXN2
ENSMUSG00000030554	Synm		ENSG00000147596	PRDM14		ENSSSCG00000011346	PLXNB1		ENSBTAG00000009987	ITGB3		ENSCHIG00000005374	SNORD22
ENSMUSG00000030557	Mef2a		ENSG00000147606	SLC26A7		ENSSSCG00000011368	P4HTM		ENSBTAG00000009998	GALNT16		ENSCHIG00000005377	CCDC51
ENSMUSG00000030560	Ctsc		ENSG00000147647	DPYS		ENSSSCG00000011369	WDR6		ENSBTAG00000010003	TLX3		ENSCHIG00000005382
ENSMUSG00000030562	Nox4		ENSG00000147813	NAPRT		ENSSSCG00000011376	IHO1		ENSBTAG00000010007	MAPK13		ENSCHIG00000005388
ENSMUSG00000030587	2200002D01Rik		ENSG00000147872	PLIN2		ENSSSCG00000011379	KLHDC8B		ENSBTAG00000010020			ENSCHIG00000005389
ENSMUSG00000030589	Rasgrp4		ENSG00000148357	HMCN2		ENSSSCG00000011384	BSN		ENSBTAG00000010024	MMP24		ENSCHIG00000005398	SLC10A5
ENSMUSG00000030592	Ryr1		ENSG00000148399	DPH7		ENSSSCG00000011385	APEH		ENSBTAG00000010027	CHDH		ENSCHIG00000005406
ENSMUSG00000030600	Lrfn1		ENSG00000148483	TMEM236		ENSSSCG00000011386	MST1		ENSBTAG00000010037	TMEM241		ENSCHIG00000005422
ENSMUSG00000030604	Zfp626		ENSG00000148488	ST8SIA6		ENSSSCG00000011387	RNF123		ENSBTAG00000010046	ZNF350		ENSCHIG00000005427
ENSMUSG00000030605	Mfge8		ENSG00000148704	VAX1		ENSSSCG00000011389	AMIGO3		ENSBTAG00000010052	EXD2		ENSCHIG00000005438	U6
ENSMUSG00000030617	Ccdc83		ENSG00000148926	ADM		ENSSSCG00000011393	UBA7		ENSBTAG00000010060	SLC43A3		ENSCHIG00000005439
ENSMUSG00000030630	Fah		ENSG00000149131	SERPING1		ENSSSCG00000011397	SLC38A3		ENSBTAG00000010072			ENSCHIG00000005441
ENSMUSG00000030643	Rab30		ENSG00000149257	SERPINH1		ENSSSCG00000011402	HYAL3		ENSBTAG00000010096	SLC5A2		ENSCHIG00000005448	U6
ENSMUSG00000030672	Mylpf		ENSG00000149295	DRD2		ENSSSCG00000011407	RASSF1		ENSBTAG00000010107	WHRN		ENSCHIG00000005456
ENSMUSG00000030674	Qprt		ENSG00000149305	HTR3B		ENSSSCG00000011435	TWF2		ENSBTAG00000010123	APOE		ENSCHIG00000005462	CPLANE2
ENSMUSG00000030678	Maz		ENSG00000149435	GGTLC1		ENSSSCG00000011440	SEMA3G		ENSBTAG00000010128	NAP1L5		ENSCHIG00000005463
ENSMUSG00000030683	Sez6l2		ENSG00000149527	PLCH2		ENSSSCG00000011441	TNNC1		ENSBTAG00000010146	PLXNB3		ENSCHIG00000005475
ENSMUSG00000030707	Coro1a		ENSG00000149564	ESAM		ENSSSCG00000011443	STAB1		ENSBTAG00000010164	ESPNL		ENSCHIG00000005496
ENSMUSG00000030713	Klk7		ENSG00000149571	KIRREL3		ENSSSCG00000011444	NT5DC2		ENSBTAG00000010179	COL5A3		ENSCHIG00000005506
ENSMUSG00000030717	Nupr1		ENSG00000149573	MPZL2		ENSSSCG00000011453	ITIH4		ENSBTAG00000010195	PKN3		ENSCHIG00000005509
ENSMUSG00000030724	Cd19		ENSG00000149575	SCN2B		ENSSSCG00000011456	CHDH		ENSBTAG00000010208	ZER1		ENSCHIG00000005511	BRF2
ENSMUSG00000030727	Rabep2		ENSG00000149591	TAGLN		ENSSSCG00000011470	ABHD6		ENSBTAG00000010215	CREB3L3		ENSCHIG00000005522	CTSD
ENSMUSG00000030742	Lat		ENSG00000149639	MTCL2		ENSSSCG00000011487	FEZF2		ENSBTAG00000010244	CLIC5		ENSCHIG00000005523
ENSMUSG00000030757	Zkscan2		ENSG00000149646	CNBD2		ENSSSCG00000011528	IL5RA		ENSBTAG00000010270	ACOT6		ENSCHIG00000005525
ENSMUSG00000030769	Slc5a11		ENSG00000149654	CDH22		ENSSSCG00000011543	LHFPL4		ENSBTAG00000010284	ETNPPL		ENSCHIG00000005534	HOXA5
ENSMUSG00000030782	Tgfb1i1		ENSG00000149781	FERMT3		ENSSSCG00000011557	CIDEC		ENSBTAG00000010285	MMRN1		ENSCHIG00000005537
ENSMUSG00000030787	Lyve1		ENSG00000149927	DOC2A		ENSSSCG00000011559			ENSBTAG00000010297	DHRS11		ENSCHIG00000005542
ENSMUSG00000030789	Itgax		ENSG00000149948	HMGA2		ENSSSCG00000011560	CRELD1		ENSBTAG00000010316	ICAM5		ENSCHIG00000005552
ENSMUSG00000030792	Dkkl1		ENSG00000150048	CLEC1A		ENSSSCG00000011569	TATDN2		ENSBTAG00000010344	SLC16A14		ENSCHIG00000005553	MAP10
ENSMUSG00000030795	Fus		ENSG00000150201	FXYD4		ENSSSCG00000011577	SLC6A1		ENSBTAG00000010361	DLL4		ENSCHIG00000005556
ENSMUSG00000030806	Stx1b		ENSG00000150244	TRIM48		ENSSSCG00000011580	TSEN2		ENSBTAG00000010370	CLBA1		ENSCHIG00000005562
ENSMUSG00000030825	Hsd17b14		ENSG00000150627	WDR17		ENSSSCG00000011581	MKRN2OS		ENSBTAG00000010411	ADAMTS8		ENSCHIG00000005574
ENSMUSG00000030847	Bag3		ENSG00000150637	CD226		ENSSSCG00000011599	GRIP2		ENSBTAG00000010414	DMRTA2		ENSCHIG00000005586	U6
ENSMUSG00000030887	Pdzd9		ENSG00000150676	CCDC83		ENSSSCG00000011618	GATA2		ENSBTAG00000010420	PCDH17		ENSCHIG00000005588	GALNT9
ENSMUSG00000030890	Ilk		ENSG00000150681	RGS18		ENSSSCG00000011619	EEFSEC		ENSBTAG00000010444	ERBB3		ENSCHIG00000005596
ENSMUSG00000030963	Umod		ENSG00000150687	PRSS23		ENSSSCG00000011640	TF		ENSBTAG00000010449	MOCS1		ENSCHIG00000005599	BEST1
ENSMUSG00000030981	Mmp21		ENSG00000150893	FREM2		ENSSSCG00000011641	SLCO2A1		ENSBTAG00000010457	NUAK1		ENSCHIG00000005600
ENSMUSG00000031029	Eif3f		ENSG00000151364	KCTD14		ENSSSCG00000011643	AMOTL2		ENSBTAG00000010464	MN1		ENSCHIG00000005603
ENSMUSG00000031060	Rbm10		ENSG00000151379	MSGN1		ENSSSCG00000011664	RBP1		ENSBTAG00000010472	TNFAIP8L3		ENSCHIG00000005605	MAFA
ENSMUSG00000031074	Fgf3		ENSG00000151490	PTPRO		ENSSSCG00000011666	CLSTN2		ENSBTAG00000010482	PITPNM1		ENSCHIG00000005606	SLC8A2
ENSMUSG00000031089	Slc6a14		ENSG00000151640	DPYSL4		ENSSSCG00000011673			ENSBTAG00000010487	SMIM3		ENSCHIG00000005614
ENSMUSG00000031111	Igsf1		ENSG00000151715	TMEM45B		ENSSSCG00000011692	ZIC1		ENSBTAG00000010501	SELENOV		ENSCHIG00000005616
ENSMUSG00000031125	3830403N18Rik		ENSG00000151883	PARP8		ENSSSCG00000011693	ZIC4		ENSBTAG00000010508	BLVRB		ENSCHIG00000005627
ENSMUSG00000031130	Brs3		ENSG00000152076	CCDC74B		ENSSSCG00000011703	TM4SF4		ENSBTAG00000010515	FBXW5		ENSCHIG00000005634	5S_rRNA
ENSMUSG00000031138	F9		ENSG00000152213	ARL11		ENSSSCG00000011704	WWTR1		ENSBTAG00000010531	CYP1B1		ENSCHIG00000005635
ENSMUSG00000031144	Syp		ENSG00000152292	SH2D6		ENSSSCG00000011706	ANKUB1		ENSBTAG00000010535	TXNDC8		ENSCHIG00000005639
ENSMUSG00000031147	Magix		ENSG00000152465	NMT2		ENSSSCG00000011712	P2RY14		ENSBTAG00000010543	FGFR4		ENSCHIG00000005644
ENSMUSG00000031163	Glod5		ENSG00000152475	ZNF837		ENSSSCG00000011713	P2RY12		ENSBTAG00000010550	EIF5A2		ENSCHIG00000005647
ENSMUSG00000031165	Was		ENSG00000152661	GJA1		ENSSSCG00000011727	PTX3		ENSBTAG00000010551	ATP1A2		ENSCHIG00000005650	SELE
ENSMUSG00000031170	Slc38a5		ENSG00000152784	PRDM8		ENSSSCG00000011735	SI		ENSBTAG00000010559	DHRS7B		ENSCHIG00000005653
ENSMUSG00000031200	Mtcp1		ENSG00000152785	BMP3		ENSSSCG00000011738	WDR49		ENSBTAG00000010579	ACADL		ENSCHIG00000005654	FKRP
ENSMUSG00000031207	Msn		ENSG00000152977	ZIC1		ENSSSCG00000011743	MECOM		ENSBTAG00000010606	PPP1R3B		ENSCHIG00000005655	GPR4
ENSMUSG00000031212	Pgr15l		ENSG00000153029	MR1		ENSSSCG00000011755	NCEH1		ENSBTAG00000010623	ANKRD53		ENSCHIG00000005670
ENSMUSG00000031230	Fgf16		ENSG00000153071	DAB2		ENSSSCG00000011775	KLHL24		ENSBTAG00000010634	NDNF		ENSCHIG00000005676
ENSMUSG00000031239	Itm2a		ENSG00000153283	CD96		ENSSSCG00000011806	MASP1		ENSBTAG00000010652	PDE4C		ENSCHIG00000005688
ENSMUSG00000031257	Nox1		ENSG00000153406	NMRAL1		ENSSSCG00000011813	P3H2		ENSBTAG00000010653	MIGA2		ENSCHIG00000005691	7SK
ENSMUSG00000031289	Il13ra2		ENSG00000153721	CNKSR3		ENSSSCG00000011828	FAM43A		ENSBTAG00000010658	PFKL		ENSCHIG00000005695
ENSMUSG00000031304	Il2rg		ENSG00000153982	GDPD1		ENSSSCG00000011846	SLC51A		ENSBTAG00000010663	ADAM15		ENSCHIG00000005696
ENSMUSG00000031326	Cdx4		ENSG00000154016	GRAP		ENSSSCG00000011850			ENSBTAG00000010665	CBLN3		ENSCHIG00000005699	METTL21C
ENSMUSG00000031330	Zcchc13		ENSG00000154096	THY1		ENSSSCG00000011877	CD86		ENSBTAG00000010666	KHNYN		ENSCHIG00000005701
ENSMUSG00000031340	Gabre		ENSG00000154258	ABCA9		ENSSSCG00000011885	FBXO40		ENSBTAG00000010667	PIK3IP1		ENSCHIG00000005705	PIK3R2
ENSMUSG00000031365	Zfp275		ENSG00000154342	WNT3A		ENSSSCG00000011894	POPDC2		ENSBTAG00000010668	GEMIN7		ENSCHIG00000005710
ENSMUSG00000031372	Trex2		ENSG00000154451	GBP5		ENSSSCG00000011896	ADPRH		ENSBTAG00000010671	GLI3		ENSCHIG00000005716
ENSMUSG00000031373	Car5b		ENSG00000154529	CNTNAP3B		ENSSSCG00000011899	CD80		ENSBTAG00000010673	EFNA4		ENSCHIG00000005717	SNORA69
ENSMUSG00000031382	Asb11		ENSG00000154639	CXADR		ENSSSCG00000011925	CD200R1		ENSBTAG00000010698	VARS2		ENSCHIG00000005720
ENSMUSG00000031383	Dusp9		ENSG00000154655	L3MBTL4		ENSSSCG00000011928	CCDC80		ENSBTAG00000010719	ANGPTL1		ENSCHIG00000005721
ENSMUSG00000031387	Renbp		ENSG00000154734	ADAMTS1		ENSSSCG00000011951	NFKBIZ		ENSBTAG00000010720	MIB2		ENSCHIG00000005725
ENSMUSG00000031389	Arhgap4		ENSG00000154760	SLFN13		ENSSSCG00000011996	POU1F1		ENSBTAG00000010785	FAS		ENSCHIG00000005729	SNORD24
ENSMUSG00000031391	L1cam		ENSG00000154856	APCDD1		ENSSSCG00000012007	HSPA13		ENSBTAG00000010793	CCDC80		ENSCHIG00000005745
ENSMUSG00000031398	Plxna3		ENSG00000154864	PIEZO2		ENSSSCG00000012022	APP		ENSBTAG00000010805	POMT1		ENSCHIG00000005763	ARMCX2
ENSMUSG00000031428	Zcchc18		ENSG00000154874	CCDC144BP		ENSSSCG00000012026	ADAMTS1		ENSBTAG00000010821	ACER2		ENSCHIG00000005764
ENSMUSG00000031431	Tsc22d3		ENSG00000155052	CNTNAP5		ENSSSCG00000012030	CLDN8		ENSBTAG00000010847	FOXN4		ENSCHIG00000005766
ENSMUSG00000031434	Morc4		ENSG00000155090	KLF10		ENSSSCG00000012071			ENSBTAG00000010865	CACNG2		ENSCHIG00000005767
ENSMUSG00000031438	Rnf128		ENSG00000155099	PIP4P2		ENSSSCG00000012075	FAM3B		ENSBTAG00000010866	BMPER		ENSCHIG00000005768	PLEKHF1
ENSMUSG00000031442	Mcf2l		ENSG00000155111	CDK19		ENSSSCG00000012088			ENSBTAG00000010874	GHSR		ENSCHIG00000005771	5S_rRNA
ENSMUSG00000031444	F10		ENSG00000155265	GOLGA7B		ENSSSCG00000012103			ENSBTAG00000010889	FSHB		ENSCHIG00000005777	NUDT16L1
ENSMUSG00000031450	Grk1		ENSG00000155287	SLC25A28		ENSSSCG00000012122	TCEANC		ENSBTAG00000010896	NKX3-2		ENSCHIG00000005778
ENSMUSG00000031492	Chrnb3		ENSG00000155367	PPM1J		ENSSSCG00000012135	VEGFD		ENSBTAG00000010898	SLC30A6		ENSCHIG00000005789
ENSMUSG00000031504	Rab20		ENSG00000155629	PIK3AP1		ENSSSCG00000012151	NHS		ENSBTAG00000010899	TIMP2		ENSCHIG00000005804	SRC
ENSMUSG00000031509	Spaca7b		ENSG00000155749	FLACC1		ENSSSCG00000012178			ENSBTAG00000010927	CBFA2T3		ENSCHIG00000005809
ENSMUSG00000031521	Aga		ENSG00000155760	FZD7		ENSSSCG00000012213			ENSBTAG00000010932	DNAJC12		ENSCHIG00000005814
ENSMUSG00000031530	Dusp4		ENSG00000155761	SPAG17		ENSSSCG00000012241	BCOR		ENSBTAG00000010943	SLC22A23		ENSCHIG00000005816
ENSMUSG00000031548	Sfrp1		ENSG00000155970	MICU3		ENSSSCG00000012257			ENSBTAG00000010948	CLIC2		ENSCHIG00000005826	SNORA80B
ENSMUSG00000031576	Kcnu1		ENSG00000155980	KIF5A		ENSSSCG00000012269	CDK16		ENSBTAG00000010951	NHLRC3		ENSCHIG00000005840	LRRC71
ENSMUSG00000031577	Tti2		ENSG00000156113	KCNMA1		ENSSSCG00000012272			ENSBTAG00000010952			ENSCHIG00000005846
ENSMUSG00000031578	Mak16		ENSG00000156194	PPEF2		ENSSSCG00000012275	ARAF		ENSBTAG00000010957	LHPP		ENSCHIG00000005849
ENSMUSG00000031603	Fgf20		ENSG00000156219	ART3		ENSSSCG00000012278	CFP		ENSBTAG00000010964	STARD5		ENSCHIG00000005850	HHIPL1
ENSMUSG00000031608	Galnt7		ENSG00000156234	CXCL13		ENSSSCG00000012293	PRICKLE3		ENSBTAG00000010968	TMED1		ENSCHIG00000005856	FBXL13
ENSMUSG00000031635	Anxa10		ENSG00000156515	HK1		ENSSSCG00000012294	PLP2		ENSBTAG00000010970			ENSCHIG00000005864
ENSMUSG00000031654	Cbln1		ENSG00000156675	RAB11FIP1		ENSSSCG00000012297	CCDC22		ENSBTAG00000010971	LIMS1		ENSCHIG00000005875	U6
ENSMUSG00000031748	Gnao1		ENSG00000156738	MS4A1		ENSSSCG00000012317	GSPT2		ENSBTAG00000010987	NFKBIZ		ENSCHIG00000005885	LRRC4C
ENSMUSG00000031749	St3gal2		ENSG00000156869	FRRS1		ENSSSCG00000012322	KDM5C		ENSBTAG00000010992	CTSH		ENSCHIG00000005891
ENSMUSG00000031762	Mt2		ENSG00000156925	ZIC3		ENSSSCG00000012324	IQSEC2		ENSBTAG00000010993	ZNF839		ENSCHIG00000005897
ENSMUSG00000031765	Mt1		ENSG00000156966	B3GNT7		ENSSSCG00000012350	MAGEH1		ENSBTAG00000011007	TTYH2		ENSCHIG00000005905
ENSMUSG00000031778	Cx3cl1		ENSG00000156968	MPV17L		ENSSSCG00000012375	DLG3		ENSBTAG00000011019			ENSCHIG00000005909
ENSMUSG00000031779	Ccl22		ENSG00000157060	SHCBP1L		ENSSSCG00000012386	NALF2		ENSBTAG00000011027	PTGR1		ENSCHIG00000005913	U6
ENSMUSG00000031780	Ccl17		ENSG00000157214	STEAP2		ENSSSCG00000012399	FOXO4		ENSBTAG00000011034	ANGPT2		ENSCHIG00000005918
ENSMUSG00000031789	Cngb1		ENSG00000157227	MMP14		ENSSSCG00000012408	NHSL2		ENSBTAG00000011042	TMEM129		ENSCHIG00000005919	CREBZF
ENSMUSG00000031790	Mmp15		ENSG00000157350	ST3GAL2		ENSSSCG00000012426	ZDHHC15		ENSBTAG00000011057	GGNBP1		ENSCHIG00000005920
ENSMUSG00000031803	B3gnt3		ENSG00000157510	AFAP1L1		ENSSSCG00000012427			ENSBTAG00000011064	ADCK5		ENSCHIG00000005929
ENSMUSG00000031805	Jak3		ENSG00000157514	TSC22D3		ENSSSCG00000012448	ITM2A		ENSBTAG00000011067	IL17RA		ENSCHIG00000005935	LHCGR
ENSMUSG00000031808	Slc27a1		ENSG00000157551	KCNJ15		ENSSSCG00000012454	POU3F4		ENSBTAG00000011088	SLC6A6		ENSCHIG00000005941	SNORD22
ENSMUSG00000031816	Mthfsd		ENSG00000157601	MX1		ENSSSCG00000012467	KLHL4		ENSBTAG00000011095	FAR2		ENSCHIG00000005942
ENSMUSG00000031831	Dnaaf1		ENSG00000157765	SLC34A2		ENSSSCG00000012481	TSPAN6		ENSBTAG00000011098	TTLL8		ENSCHIG00000005944	ARL4D
ENSMUSG00000031842	Pde4c		ENSG00000157800	SLC37A3		ENSSSCG00000012492	DRP2		ENSBTAG00000011105	SLC38A2		ENSCHIG00000005946
ENSMUSG00000031861	Lpar2		ENSG00000157851	DPYSL5		ENSSSCG00000012494	TIMM8A		ENSBTAG00000011106	PACRG		ENSCHIG00000005960
ENSMUSG00000031880	Rrad		ENSG00000157856	DRC1		ENSSSCG00000012516			ENSBTAG00000011110	ACOT12		ENSCHIG00000005963
ENSMUSG00000031893	Tsnaxip1		ENSG00000157870	PRXL2B		ENSSSCG00000012536	PLP1		ENSBTAG00000011112	KCNK5		ENSCHIG00000005969	SNORD22
ENSMUSG00000031897	Psmb10		ENSG00000158008	EXTL1		ENSSSCG00000012546	NRK		ENSBTAG00000011120	GBX1		ENSCHIG00000005970
ENSMUSG00000031902	Nfatc3		ENSG00000158163	DZIP1L		ENSSSCG00000012551	RNF128		ENSBTAG00000011121	CLCN4		ENSCHIG00000005971
ENSMUSG00000031919	Tmed6		ENSG00000158286	RNF207		ENSSSCG00000012557	NUP62CL		ENSBTAG00000011129	QSOX2		ENSCHIG00000005980
ENSMUSG00000031925	Maml2		ENSG00000158352	SHROOM4		ENSSSCG00000012565			ENSBTAG00000011136	NR2F6		ENSCHIG00000005981
ENSMUSG00000031937	Vstm5		ENSG00000158373	H2BC5		ENSSSCG00000012572	COL4A5		ENSBTAG00000011139	BCHE		ENSCHIG00000005985
ENSMUSG00000031957	Ctrb1		ENSG00000158427	TMSB15B		ENSSSCG00000012593	HTR2C		ENSBTAG00000011149	SIGIRR		ENSCHIG00000005987
ENSMUSG00000031965	Tbx20		ENSG00000158428	CATIP		ENSSSCG00000012594	IL13RA2		ENSBTAG00000011185	TTC23		ENSCHIG00000006004	FOXE1
ENSMUSG00000031969	Acad8		ENSG00000158458	NRG2		ENSSSCG00000012606	ATP1B4		ENSBTAG00000011186	BEST1		ENSCHIG00000006019
ENSMUSG00000031972	Acta1		ENSG00000158517	NCF1		ENSSSCG00000012620	NKRF		ENSBTAG00000011190	FLNA		ENSCHIG00000006029
ENSMUSG00000031979	Cog2		ENSG00000158555	GDPD5		ENSSSCG00000012624	SLC25A43		ENSBTAG00000011192	GPR87		ENSCHIG00000006033	ADAM15
ENSMUSG00000031988	Vps26b		ENSG00000158560	DYNC1I1		ENSSSCG00000012631	LONRF3		ENSBTAG00000011205	PPP1R42		ENSCHIG00000006034
ENSMUSG00000031997	Trpc6		ENSG00000158639	PAGE5		ENSSSCG00000012638	GRIA3		ENSBTAG00000011228	FASTK		ENSCHIG00000006040
ENSMUSG00000032011	Thy1		ENSG00000158691	ZSCAN12		ENSSSCG00000012643	SH2D1A		ENSBTAG00000011237	PKHD1		ENSCHIG00000006044	TM4SF20
ENSMUSG00000032012	Nectin1		ENSG00000158792	SPATA2L		ENSSSCG00000012651	XPNPEP2		ENSBTAG00000011238	CD48		ENSCHIG00000006048
ENSMUSG00000032014	Oaf		ENSG00000158859	ADAMTS4		ENSSSCG00000012653	ZDHHC9		ENSBTAG00000011241	HPDL		ENSCHIG00000006052	SCN3B
ENSMUSG00000032028	Nxpe2		ENSG00000158869	FCER1G		ENSSSCG00000012656	ELF4		ENSBTAG00000011248	MSANTD2		ENSCHIG00000006060
ENSMUSG00000032035	Ets1		ENSG00000158966	CACHD1		ENSSSCG00000012667	IGSF1		ENSBTAG00000011274	ENO2		ENSCHIG00000006063
ENSMUSG00000032036	Kirrel3		ENSG00000159069	FBXW5		ENSSSCG00000012669			ENSBTAG00000011292	LZTR1		ENSCHIG00000006067
ENSMUSG00000032068	Plet1		ENSG00000159173	TNNI1		ENSSSCG00000012678			ENSBTAG00000011307	DNM1		ENSCHIG00000006071
ENSMUSG00000032079	Apoa5		ENSG00000159184	HOXB13		ENSSSCG00000012695	INTS6L		ENSBTAG00000011310	NALF2		ENSCHIG00000006072	JHY
ENSMUSG00000032080	Apoa4		ENSG00000159217	IGF2BP1		ENSSSCG00000012724	SLITRK2		ENSBTAG00000011316	ZC3H12A		ENSCHIG00000006073	CA5A
ENSMUSG00000032083	Apoa1		ENSG00000159224	GIP		ENSSSCG00000012733			ENSBTAG00000011324	EMILIN1		ENSCHIG00000006080	BEX5
ENSMUSG00000032092	Mpzl2		ENSG00000159348	CYB5R1		ENSSSCG00000012740			ENSBTAG00000011327	OLFML3		ENSCHIG00000006085	SLC14A1
ENSMUSG00000032093	Cd3e		ENSG00000159409	CELF3		ENSSSCG00000012767	HAUS7		ENSBTAG00000011339	TAF8		ENSCHIG00000006090
ENSMUSG00000032108	Pate6		ENSG00000159423	ALDH4A1		ENSSSCG00000012769	ATP2B3		ENSBTAG00000011343	XAF1		ENSCHIG00000006107
ENSMUSG00000032109	Nlrx1		ENSG00000159556	ISL2		ENSSSCG00000012771	SLC6A8		ENSBTAG00000011349	CDH24		ENSCHIG00000006110
ENSMUSG00000032118	Fez1		ENSG00000159588	CCDC17		ENSSSCG00000012783	IDH3G		ENSBTAG00000011358	IER3		ENSCHIG00000006112
ENSMUSG00000032131	Abcg4		ENSG00000159618	ADGRG5		ENSSSCG00000012792	RENBP		ENSBTAG00000011375	SHC3		ENSCHIG00000006113	U6
ENSMUSG00000032135	Mcam		ENSG00000159640	ACE		ENSSSCG00000012817	FUNDC2		ENSBTAG00000011392	MYBPC1		ENSCHIG00000006116
ENSMUSG00000032171	Pin1		ENSG00000159708	LRRC36		ENSSSCG00000012825	IKBKG		ENSBTAG00000011394	ATOSB		ENSCHIG00000006117
ENSMUSG00000032174	Icam5		ENSG00000159714	ZDHHC1		ENSSSCG00000012837	CHID1		ENSBTAG00000011399	YARS2		ENSCHIG00000006119
ENSMUSG00000032180	Tmed1		ENSG00000159788	RGS12		ENSSSCG00000012840	CD151		ENSBTAG00000011403	RUSC2		ENSCHIG00000006133
ENSMUSG00000032193	Ldlr		ENSG00000159882	ZNF230		ENSSSCG00000012845	CEND1		ENSBTAG00000011421	CD37		ENSCHIG00000006145
ENSMUSG00000032243	Itga11		ENSG00000159958	TNFRSF13C		ENSSSCG00000012846	GATD1		ENSBTAG00000011424	TPM2		ENSCHIG00000006151	OR6A2
ENSMUSG00000032246	Calml4		ENSG00000160097	FNDC5		ENSSSCG00000012850	DEAF1		ENSBTAG00000011434	NPR2		ENSCHIG00000006165	U6
ENSMUSG00000032265	Tent5a		ENSG00000160113	NR2F6		ENSSSCG00000012854	RASSF7		ENSBTAG00000011442	SPAG8		ENSCHIG00000006175	MC2R
ENSMUSG00000032280	Tle3		ENSG00000160117	ANKLE1		ENSSSCG00000012857	CARS1		ENSBTAG00000011445	TMEM8B		ENSCHIG00000006176
ENSMUSG00000032281	Acsbg1		ENSG00000160161	CILP2		ENSSSCG00000012859	NADSYN1		ENSBTAG00000011447	FAM171A2		ENSCHIG00000006186	SNORD50B
ENSMUSG00000032291	Crabp1		ENSG00000160183	TMPRSS3		ENSSSCG00000012862	OSBPL5		ENSBTAG00000011454	FKBP10		ENSCHIG00000006191
ENSMUSG00000032299	Commd4		ENSG00000160200	CBS		ENSSSCG00000012871	FGF19		ENSBTAG00000011457			ENSCHIG00000006192	GPR173
ENSMUSG00000032303	Chrna3		ENSG00000160223	ICOSLG		ENSSSCG00000012875	TPCN2		ENSBTAG00000011459	KLHL10		ENSCHIG00000006196
ENSMUSG00000032305	Fam219b		ENSG00000160224	AIRE		ENSSSCG00000012878	IGHMBP2		ENSBTAG00000011463	MID1IP1		ENSCHIG00000006197	5S_rRNA
ENSMUSG00000032308	Ulk3		ENSG00000160321	ZNF208		ENSSSCG00000012880	CPT1A		ENSBTAG00000011473	MYL9		ENSCHIG00000006198
ENSMUSG00000032332	Col12a1		ENSG00000160323	ADAMTS13		ENSSSCG00000012885	LRP5		ENSBTAG00000011481	IL12RB1		ENSCHIG00000006202
ENSMUSG00000032360	Hcrtr2		ENSG00000160460	SPTBN4		ENSSSCG00000012886			ENSBTAG00000011490	TLCD2		ENSCHIG00000006212	SOGA3
ENSMUSG00000032363	Adamts7		ENSG00000160471	COX6B2		ENSSSCG00000012889	CHKA		ENSBTAG00000011495	DIP2A		ENSCHIG00000006213
ENSMUSG00000032423	Syncrip		ENSG00000160613	PCSK7		ENSSSCG00000012890	TCIRG1		ENSBTAG00000011508	H3-3D		ENSCHIG00000006220	SNORD95
ENSMUSG00000032436	Cmtm7		ENSG00000160703	NLRX1		ENSSSCG00000012896	NDUFV1		ENSBTAG00000011525	SLC5A8		ENSCHIG00000006224	SNORA72
ENSMUSG00000032446	Eomes		ENSG00000160781	PAQR6		ENSSSCG00000012903	PITPNM1		ENSBTAG00000011527	NT5C		ENSCHIG00000006227
ENSMUSG00000032456	Nmnat3		ENSG00000160818	GPATCH4		ENSSSCG00000012910	RPS6KB2		ENSBTAG00000011532	MLLT6		ENSCHIG00000006232
ENSMUSG00000032495	Lrrc2		ENSG00000160867	FGFR4		ENSSSCG00000012914	RAD9A		ENSBTAG00000011533	SLC22A31		ENSCHIG00000006240
ENSMUSG00000032513	Gorasp1		ENSG00000160877	NACC1		ENSSSCG00000012915	CLCF1		ENSBTAG00000011538	KIF1A		ENSCHIG00000006260
ENSMUSG00000032514	Ttc21a		ENSG00000160959	LRRC14		ENSSSCG00000012916	POLD4		ENSBTAG00000011547	KBTBD12		ENSCHIG00000006261
ENSMUSG00000032531	Amotl2		ENSG00000160963	COL26A1		ENSSSCG00000012920	CORO1B		ENSBTAG00000011548	AMPD1		ENSCHIG00000006268	U6
ENSMUSG00000032548	Slco2a1		ENSG00000161180	CCDC116		ENSSSCG00000012926	PC		ENSBTAG00000011551	CPNE9		ENSCHIG00000006269	Metazoa_SRP
ENSMUSG00000032554	Trf		ENSG00000161270	NPHS1		ENSSSCG00000012939	BRMS1		ENSBTAG00000011553	FAHD2A		ENSCHIG00000006271	KCTD4
ENSMUSG00000032578	Cish		ENSG00000161328	LRRC56		ENSSSCG00000012953	YIF1A		ENSBTAG00000011554	SURF6		ENSCHIG00000006274
ENSMUSG00000032594	Ip6k1		ENSG00000161618	ALDH16A1		ENSSSCG00000012955	KLC2		ENSBTAG00000011563	TNFSF13B		ENSCHIG00000006278
ENSMUSG00000032595	Cdhr4		ENSG00000161638	ITGA5		ENSSSCG00000012959	CATSPER1		ENSBTAG00000011573	ENPP6		ENSCHIG00000006285	Metazoa_SRP
ENSMUSG00000032596	Uba7		ENSG00000161640	SIGLEC11		ENSSSCG00000012966	C11orf68		ENSBTAG00000011575	RFNG		ENSCHIG00000006291
ENSMUSG00000032598	Nckipsd		ENSG00000161642	ZNF385A		ENSSSCG00000012968	CCDC85B		ENSBTAG00000011584	CHST2		ENSCHIG00000006299	SNORA62
ENSMUSG00000032643	Fhl3		ENSG00000161681	SHANK1		ENSSSCG00000012975	SNX32		ENSBTAG00000011590	GLIPR1		ENSCHIG00000006300	U6
ENSMUSG00000032648	Pygm		ENSG00000161929	SCIMP		ENSSSCG00000012978	AP5B1		ENSBTAG00000011600	MAP3K8		ENSCHIG00000006305
ENSMUSG00000032652	Crebl2		ENSG00000161960	EIF4A1		ENSSSCG00000012980	KAT5		ENSBTAG00000011602	RASAL3		ENSCHIG00000006306
ENSMUSG00000032667	Pon2		ENSG00000162009	SSTR5		ENSSSCG00000012981	RELA		ENSBTAG00000011617	MAMSTR		ENSCHIG00000006309
ENSMUSG00000032688	Malt1		ENSG00000162032	SPSB3		ENSSSCG00000012982	SIPA1		ENSBTAG00000011621	IZUMO1		ENSCHIG00000006314	N4BP2L1
ENSMUSG00000032690	Oas2		ENSG00000162065	TBC1D24		ENSSSCG00000012986	KCNK7		ENSBTAG00000011634	ACP3		ENSCHIG00000006315	SNORA62
ENSMUSG00000032691	Nlrp3		ENSG00000162066	AMDHD2		ENSSSCG00000012996	CDC42EP2		ENSBTAG00000011640	PLPP3		ENSCHIG00000006317	Metazoa_SRP
ENSMUSG00000032715	Trib3		ENSG00000162139	NEU3		ENSSSCG00000012998			ENSBTAG00000011660	MSMB		ENSCHIG00000006324
ENSMUSG00000032726	Bmp8a		ENSG00000162144	CYB561A3		ENSSSCG00000012999	CAPN1		ENSBTAG00000011667	PM20D2		ENSCHIG00000006327
ENSMUSG00000032741	Tpcn1		ENSG00000162194	LBHD1		ENSSSCG00000013004	TM7SF2		ENSBTAG00000011672	GABRR1		ENSCHIG00000006334
ENSMUSG00000032744	Heyl		ENSG00000162227	TAF6L		ENSSSCG00000013007	ZFPL1		ENSBTAG00000011680	PAPLN		ENSCHIG00000006336	U6
ENSMUSG00000032754	Slc8b1		ENSG00000162241	SLC25A45		ENSSSCG00000013010	NAALADL1		ENSBTAG00000011684	RAB11FIP1		ENSCHIG00000006340
ENSMUSG00000032788	Pdxk		ENSG00000162302	RPS6KA4		ENSSSCG00000013011	SAC3D1		ENSBTAG00000011698	TYK2		ENSCHIG00000006343
ENSMUSG00000032802	Srxn1		ENSG00000162367	TAL1		ENSSSCG00000013015	GPHA2		ENSBTAG00000011700	PLLP		ENSCHIG00000006349
ENSMUSG00000032818	Loxhd1		ENSG00000162390	ACOT11		ENSSSCG00000013017	EHD1		ENSBTAG00000011713			ENSCHIG00000006354
ENSMUSG00000032826	Ank2		ENSG00000162391	FAM151A		ENSSSCG00000013022	PYGM		ENSBTAG00000011720	HSD17B6		ENSCHIG00000006370	SNORA62
ENSMUSG00000032839	Trpc1		ENSG00000162407	PLPP3		ENSSSCG00000013023	RASGRP2		ENSBTAG00000011723	GRIK5		ENSCHIG00000006377
ENSMUSG00000032900	Spmip10		ENSG00000162413	KLHL21		ENSSSCG00000013028	ESRRA		ENSBTAG00000011726	CRYL1		ENSCHIG00000006393	U6
ENSMUSG00000032921	Odf4		ENSG00000162444	RBP7		ENSSSCG00000013032	GPR137		ENSBTAG00000011729	STARD3		ENSCHIG00000006396	SNORA78
ENSMUSG00000032936	Camkv		ENSG00000162490	DRAXIN		ENSSSCG00000013033	BAD		ENSBTAG00000011734	ANKRD1		ENSCHIG00000006403
ENSMUSG00000032942	Ucp3		ENSG00000162510	MATN1		ENSSSCG00000013034	PLCB3		ENSBTAG00000011736	IGF2BP1		ENSCHIG00000006415	Metazoa_SRP
ENSMUSG00000033006	Sox10		ENSG00000162511	LAPTM5		ENSSSCG00000013040	TRPT1		ENSBTAG00000011738	TFR2		ENSCHIG00000006427	U6
ENSMUSG00000033029	1700088E04Rik		ENSG00000162551	ALPL		ENSSSCG00000013056	LGALS12		ENSBTAG00000011759	C1QL1		ENSCHIG00000006438	SLITRK3
ENSMUSG00000033039	Micall1		ENSG00000162552	WNT4		ENSSSCG00000013061	EML3		ENSBTAG00000011766	C7		ENSCHIG00000006456
ENSMUSG00000033053	Cfap95		ENSG00000162614	NEXN		ENSSSCG00000013062	MTA2		ENSBTAG00000011795	TXNRD3		ENSCHIG00000006457
ENSMUSG00000033066	Gas7		ENSG00000162641	AKNAD1		ENSSSCG00000013063	TUT1		ENSBTAG00000011805	PLIN3		ENSCHIG00000006460
ENSMUSG00000033080	Vsx1		ENSG00000162670	BRINP3		ENSSSCG00000013072	FADS2		ENSBTAG00000011808	MSTN		ENSCHIG00000006468	ARL14
ENSMUSG00000033126	Ybey		ENSG00000162728	KCNJ9		ENSSSCG00000013073	FADS3		ENSBTAG00000011810	ANGPTL2		ENSCHIG00000006475	ZPLD1
ENSMUSG00000033147	Slc22a15		ENSG00000162729	IGSF8		ENSSSCG00000013074	RAB3IL1		ENSBTAG00000011816	TBX10		ENSCHIG00000006485	IL2RG
ENSMUSG00000033152	Podxl2		ENSG00000162733	DDR2		ENSSSCG00000013083	CPSF7		ENSBTAG00000011824	OGN		ENSCHIG00000006489	TCN2
ENSMUSG00000033174	Mgll		ENSG00000162734	PEA15		ENSSSCG00000013114	SLC15A3		ENSBTAG00000011836	OMD		ENSCHIG00000006491
ENSMUSG00000033184	Tmed7		ENSG00000162745	OLFML2B		ENSSSCG00000013147	FAM111B		ENSBTAG00000011838	PCED1B		ENSCHIG00000006497
ENSMUSG00000033213	AA467197		ENSG00000162761	LMX1A		ENSSSCG00000013181	SERPING1		ENSBTAG00000011846	TUT1		ENSCHIG00000006499	ANKEF1
ENSMUSG00000033249	Hsf4		ENSG00000162772	ATF3		ENSSSCG00000013236	MYBPC3		ENSBTAG00000011847	ASPN		ENSCHIG00000006501	ADAT2
ENSMUSG00000033253	Szt2		ENSG00000162777	DENND2D		ENSSSCG00000013242	ACP2		ENSBTAG00000011854	SLC38A5		ENSCHIG00000006511
ENSMUSG00000033268	Duox1		ENSG00000162779	AXDND1		ENSSSCG00000013259	DGKZ		ENSBTAG00000011865	MTA2		ENSCHIG00000006512
ENSMUSG00000033368	Trim69		ENSG00000162817	C1orf115		ENSSSCG00000013261	CHRM4		ENSBTAG00000011872	EML3		ENSCHIG00000006517	SNORD96
ENSMUSG00000033377	Palmd		ENSG00000162944	RFTN2		ENSSSCG00000013263	CREB3L1		ENSBTAG00000011875	CLIP2		ENSCHIG00000006521
ENSMUSG00000033386	Frrs1		ENSG00000162947	LINC01931		ENSSSCG00000013267	PEX16		ENSBTAG00000011888	CCDC24		ENSCHIG00000006527	U6
ENSMUSG00000033434	Gtpbp6		ENSG00000162992	NEUROD1		ENSSSCG00000013273	CHST1		ENSBTAG00000011890	RSPH4A		ENSCHIG00000006534
ENSMUSG00000033436	Armcx2		ENSG00000162997	PRORSD1P		ENSSSCG00000013297	CD44		ENSBTAG00000011894	C22H3orf62		ENSCHIG00000006541	U6
ENSMUSG00000033446	Lpar6		ENSG00000163040	CCDC74A		ENSSSCG00000013307	LMO2		ENSBTAG00000011912	SLC25A25		ENSCHIG00000006553	RASSF10
ENSMUSG00000033475	Tomm6		ENSG00000163050	COQ8A		ENSSSCG00000013316	WT1		ENSBTAG00000011922	PLEC		ENSCHIG00000006566	PRAM1
ENSMUSG00000033488	Cryzl2		ENSG00000163053	SLC16A14		ENSSSCG00000013318	RCN1		ENSBTAG00000011928	ZBTB20		ENSCHIG00000006569
ENSMUSG00000033508	Asprv1		ENSG00000163064	EN1		ENSSSCG00000013327	MPPED2		ENSBTAG00000011929	USP50		ENSCHIG00000006577
ENSMUSG00000033545	Znrf1		ENSG00000163081	CCDC140		ENSSSCG00000013330	KCNA4		ENSBTAG00000011934	PCK2		ENSCHIG00000006578
ENSMUSG00000033590	Myo5c		ENSG00000163083	INHBB		ENSSSCG00000013360	TMEM86A		ENSBTAG00000011941	LYZF1		ENSCHIG00000006579
ENSMUSG00000033594	Spata2l		ENSG00000163126	ANKRD23		ENSSSCG00000013378	ABCC8		ENSBTAG00000011944	MTTP		ENSCHIG00000006584	U6
ENSMUSG00000033595	Lgi3		ENSG00000163131	CTSS		ENSSSCG00000013408	ADM		ENSBTAG00000011950	EMC1		ENSCHIG00000006590	U6
ENSMUSG00000033597	Caskin1		ENSG00000163191	S100A11		ENSSSCG00000013411	WEE1		ENSBTAG00000011975	SERPINB1		ENSCHIG00000006608
ENSMUSG00000033610	Pank1		ENSG00000163254	CRYGC		ENSSSCG00000013416	MED16		ENSBTAG00000011976	CYP4B1		ENSCHIG00000006614	PPP1R3B
ENSMUSG00000033633	Clec18a		ENSG00000163273	NPPC		ENSSSCG00000013423	WDR18		ENSBTAG00000011984	RSKR		ENSCHIG00000006615
ENSMUSG00000033685	Ucp2		ENSG00000163283	ALPP		ENSSSCG00000013425	MISP		ENSBTAG00000011986	PLSCR4		ENSCHIG00000006621	GNA15
ENSMUSG00000033688	Inhca		ENSG00000163286	ALPG		ENSSSCG00000013432	MIDN		ENSBTAG00000011992	PTH2R		ENSCHIG00000006622	ADAMTS1
ENSMUSG00000033705	Stard9		ENSG00000163297	ANTXR2		ENSSSCG00000013433	ADAMTSL5		ENSBTAG00000012004	TGFB3		ENSCHIG00000006624
ENSMUSG00000033707	Lrrc24		ENSG00000163362	INAVA		ENSSSCG00000013435	MBD3		ENSBTAG00000012016	LMTK3		ENSCHIG00000006628	PRDM13
ENSMUSG00000033737	Fndc3c1		ENSG00000163430	FSTL1		ENSSSCG00000013436	UQCR11		ENSBTAG00000012019	IRS2		ENSCHIG00000006634	SNORD56
ENSMUSG00000033768	Nrxn2		ENSG00000163435	ELF3		ENSSSCG00000013440	ATP8B3		ENSBTAG00000012020	TRAF5		ENSCHIG00000006637	U6
ENSMUSG00000033770	Clcnka		ENSG00000163462	TRIM46		ENSSSCG00000013446	SCAMP4		ENSBTAG00000012031	ATG9B		ENSCHIG00000006645	SNORD26
ENSMUSG00000033788	Dysf		ENSG00000163530	DPPA2		ENSSSCG00000013468	THOP1		ENSBTAG00000012034	KRT4		ENSCHIG00000006649	H2AC25
ENSMUSG00000033819	Ppp1r16a		ENSG00000163606	CD200R1		ENSSSCG00000013475	NCLN		ENSBTAG00000012041	SPG7		ENSCHIG00000006657	7SK
ENSMUSG00000033837	Foxh1		ENSG00000163644	PPM1K		ENSSSCG00000013490	PIP5K1C		ENSBTAG00000012050	ORAI2		ENSCHIG00000006658
ENSMUSG00000033863	Klf9		ENSG00000163646	CLRN1		ENSSSCG00000013495	ZFR2		ENSBTAG00000012057	CBLIF		ENSCHIG00000006661	DSC1
ENSMUSG00000033883	Zfp267		ENSG00000163673	DCLK3		ENSSSCG00000013496	SIRT6		ENSBTAG00000012059	MVD		ENSCHIG00000006667
ENSMUSG00000033933	Vhl		ENSG00000163694	RBM47		ENSSSCG00000013497	ANKRD24		ENSBTAG00000012061	POU3F1		ENSCHIG00000006675
ENSMUSG00000033961	Zfp446		ENSG00000163704	PRRT3		ENSSSCG00000013507	MPND		ENSBTAG00000012071	ASGR1		ENSCHIG00000006676	CD3D
ENSMUSG00000033963	Fancd2os		ENSG00000163705	FANCD2OS		ENSSSCG00000013527	CATSPERD		ENSBTAG00000012073	VOPP1		ENSCHIG00000006688	SNORD36
ENSMUSG00000033967	Rnf225		ENSG00000163749	CCDC158		ENSSSCG00000013545	TUBB4A		ENSBTAG00000012078	TMEM176A		ENSCHIG00000006690	SLC66A1
ENSMUSG00000034055	Phka1		ENSG00000163833	FBXO40		ENSSSCG00000013546	DENND1C		ENSBTAG00000012082	TNFRSF12A		ENSCHIG00000006692	SST
ENSMUSG00000034063	4930590J08Rik		ENSG00000163873	GRIK3		ENSSSCG00000013550	SLC25A23		ENSBTAG00000012090	GGTA1		ENSCHIG00000006696	SNORA58B
ENSMUSG00000034107	Ano7		ENSG00000163898	LIPH		ENSSSCG00000013552	GPR108		ENSBTAG00000012100	PDE1A		ENSCHIG00000006697
ENSMUSG00000034111	Tmed8		ENSG00000163909	HEYL		ENSSSCG00000013572	PNPLA6		ENSBTAG00000012104	FOXA3		ENSCHIG00000006698	TRPC4
ENSMUSG00000034145	Tmem63c		ENSG00000163915	IGF2BP2-AS1		ENSSSCG00000013573	TRAPPC5		ENSBTAG00000012119	PTPRZ1		ENSCHIG00000006704	RANBP6
ENSMUSG00000034156	Tspoap1		ENSG00000164007	CLDN19		ENSSSCG00000013579	CD209		ENSBTAG00000012126	PNPLA7		ENSCHIG00000006709	SNORD102
ENSMUSG00000034164	Emid1		ENSG00000164056	SPRY1		ENSSSCG00000013585	EVI5L		ENSBTAG00000012128	AASS		ENSCHIG00000006712
ENSMUSG00000034168	Irf2bpl		ENSG00000164082	GRM2		ENSSSCG00000013604	MYO1F		ENSBTAG00000012143	TECPR2		ENSCHIG00000006713
ENSMUSG00000034194	R3hcc1		ENSG00000164088	PPM1M		ENSSSCG00000013610			ENSBTAG00000012149	HOXC8		ENSCHIG00000006715	SNORA72
ENSMUSG00000034203	Chchd4		ENSG00000164100	NDST3		ENSSSCG00000013616	ZNF653		ENSBTAG00000012150			ENSCHIG00000006717
ENSMUSG00000034209	Rasl10a		ENSG00000164106	SCRG1		ENSSSCG00000013620	CCDC159		ENSBTAG00000012156	NAIF1		ENSCHIG00000006719	SP5
ENSMUSG00000034216	Vps18		ENSG00000164107	HAND2		ENSSSCG00000013630	DNM2		ENSBTAG00000012163	ITGB1BP2		ENSCHIG00000006725
ENSMUSG00000034255	Arhgap27		ENSG00000164124	TMEM144		ENSSSCG00000013634	YIPF2		ENSBTAG00000012164	CP		ENSCHIG00000006727
ENSMUSG00000034258	Flvcr2		ENSG00000164136	IL15		ENSSSCG00000013637	QTRT1		ENSBTAG00000012186	DKKL1		ENSCHIG00000006728
ENSMUSG00000034282	Evpl		ENSG00000164161	HHIP		ENSSSCG00000013639	SLC44A2		ENSBTAG00000012197	AP5Z1		ENSCHIG00000006730
ENSMUSG00000034290	Nek9		ENSG00000164175	SLC45A2		ENSSSCG00000013648	TYK2		ENSBTAG00000012205	CPT1C		ENSCHIG00000006734	SNORA30
ENSMUSG00000034334	Fam151b		ENSG00000164220	F2RL2		ENSSSCG00000013653	ICAM5		ENSBTAG00000012206	SNX33		ENSCHIG00000006749
ENSMUSG00000034361	Cpne2		ENSG00000164251	F2RL1		ENSSSCG00000013655	ICAM1		ENSBTAG00000012211	HOXA5		ENSCHIG00000006757	SERPINB7
ENSMUSG00000034379	Wdr5b		ENSG00000164299	SPZ1		ENSSSCG00000013664	SHFL		ENSBTAG00000012212	CYP26B1		ENSCHIG00000006760
ENSMUSG00000034422	Parp14		ENSG00000164318	EGFLAM		ENSSSCG00000013665			ENSBTAG00000012234	RHBG		ENSCHIG00000006765	TUT1
ENSMUSG00000034429	Zfp707		ENSG00000164334	FAM170A		ENSSSCG00000013714			ENSBTAG00000012246	ANO2		ENSCHIG00000006768	CSF3R
ENSMUSG00000034438	Gbp8		ENSG00000164362	TERT		ENSSSCG00000013727	TRIR		ENSBTAG00000012247	MXRA8		ENSCHIG00000006774
ENSMUSG00000034460	Six4		ENSG00000164399	IL3		ENSSSCG00000013730	KLF1		ENSBTAG00000012259	PNPO		ENSCHIG00000006778	CCR8
ENSMUSG00000034482	Ly6g5c		ENSG00000164430	CGAS		ENSSSCG00000013732	MAST1		ENSBTAG00000012273	FAM131A		ENSCHIG00000006782
ENSMUSG00000034487	Poglut3		ENSG00000164434	FABP7		ENSSSCG00000013734	HOOK2		ENSBTAG00000012275	ENDOU		ENSCHIG00000006796
ENSMUSG00000034520	Gjc1		ENSG00000164512	ANKRD55		ENSSSCG00000013735	JUNB		ENSBTAG00000012280	PGLYRP2		ENSCHIG00000006802
ENSMUSG00000034563	Ccpg1		ENSG00000164574	GALNT10		ENSSSCG00000013742	NFIX		ENSBTAG00000012285	ESRRB		ENSCHIG00000006808	HOXC10
ENSMUSG00000034579	Pla2g3		ENSG00000164588	HCN1		ENSSSCG00000013754	CACNA1A		ENSBTAG00000012290	SCNN1B		ENSCHIG00000006813	PWWP3B
ENSMUSG00000034584	Exph5		ENSG00000164620	RELL2		ENSSSCG00000013758	ZSWIM4		ENSBTAG00000012291	TBC1D22A		ENSCHIG00000006819
ENSMUSG00000034595	Ppp1r18		ENSG00000164651	SP8		ENSSSCG00000013761	CC2D1A		ENSBTAG00000012307	DTNA		ENSCHIG00000006824	SLC22A2
ENSMUSG00000034610	Tut4		ENSG00000164690	SHH		ENSSSCG00000013773	ADGRL1		ENSBTAG00000012319	KCNE5		ENSCHIG00000006827
ENSMUSG00000034656	Cacna1a		ENSG00000164692	COL1A2		ENSSSCG00000013777	CLEC17A		ENSBTAG00000012320	CETN1		ENSCHIG00000006842
ENSMUSG00000034660	Galp		ENSG00000164740	SEPTIN7P5		ENSSSCG00000013779	PKN1		ENSBTAG00000012335	UBA7		ENSCHIG00000006854	CLEC3B
ENSMUSG00000034664	Itga2b		ENSG00000164849	GPR146		ENSSSCG00000013782	PTGER1		ENSBTAG00000012347	SLC51A		ENSCHIG00000006856
ENSMUSG00000034667	Xpot		ENSG00000164850	GPER1		ENSSSCG00000013829	SYDE1		ENSBTAG00000012363	ALPI		ENSCHIG00000006858
ENSMUSG00000034683	Ppp1r1c		ENSG00000164853	UNCX		ENSSSCG00000013830	ILVBL		ENSBTAG00000012370	MGP		ENSCHIG00000006865
ENSMUSG00000034684	Sema3f		ENSG00000164867	NOS3		ENSSSCG00000013849			ENSBTAG00000012387	PAM		ENSCHIG00000006866	KLF17
ENSMUSG00000034706	Dnai2		ENSG00000164880	INTS1		ENSSSCG00000013853	HSH2D		ENSBTAG00000012389			ENSCHIG00000006869
ENSMUSG00000034765	Dusp5		ENSG00000164972	SPMIP6		ENSSSCG00000013858	CALR3		ENSBTAG00000012391	MINDY2		ENSCHIG00000006870
ENSMUSG00000034768	Asb16		ENSG00000164976	MYORG		ENSSSCG00000013864	TMEM38A		ENSBTAG00000012405	PEAR1		ENSCHIG00000006872
ENSMUSG00000034781	Gna11		ENSG00000165025	SYK		ENSSSCG00000013865	NWD1		ENSBTAG00000012407	FOXA2		ENSCHIG00000006873
ENSMUSG00000034785	Dio1		ENSG00000165140	FBP1		ENSSSCG00000013878	PGLS		ENSBTAG00000012409	POSTN		ENSCHIG00000006877
ENSMUSG00000034789	Rab24		ENSG00000165152	PGAP4		ENSSSCG00000013879	SLC27A1		ENSBTAG00000012421	TANGO2		ENSCHIG00000006878
ENSMUSG00000034799	Unc13a		ENSG00000165169	DYNLT3		ENSSSCG00000013880			ENSBTAG00000012436	HES7		ENSCHIG00000006882	ARSI
ENSMUSG00000034807	Colgalt1		ENSG00000165178	NCF1C		ENSSSCG00000013884	MAP1S		ENSBTAG00000012439	GUCA1B		ENSCHIG00000006891	ICAM4
ENSMUSG00000034820	Cpsf7		ENSG00000165188	RNF183		ENSSSCG00000013888	JAK3		ENSBTAG00000012441	SMAD7		ENSCHIG00000006892
ENSMUSG00000034825	Nrip3		ENSG00000165238	WNK2		ENSSSCG00000013890	SLC5A5		ENSBTAG00000012460	ELF5		ENSCHIG00000006893
ENSMUSG00000034829	Nxnl1		ENSG00000165269	AQP7		ENSSSCG00000013896	MPV17L2		ENSBTAG00000012462	MAP1LC3C		ENSCHIG00000006895
ENSMUSG00000034842	Art3		ENSG00000165272	AQP3		ENSSSCG00000013901	IFI30		ENSBTAG00000012465	FOXC2		ENSCHIG00000006897
ENSMUSG00000034854	Mfsd12		ENSG00000165300	SLITRK5		ENSSSCG00000013905	FKBP8		ENSBTAG00000012467	MASP1		ENSCHIG00000006902
ENSMUSG00000034863	Ano8		ENSG00000165359	INTS6L		ENSSSCG00000013911	TMEM59L		ENSBTAG00000012475	ALOX12B		ENSCHIG00000006914
ENSMUSG00000034881	Tbxa2r		ENSG00000165409	TSHR		ENSSSCG00000013913	KLHL26		ENSBTAG00000012478	ALOXE3		ENSCHIG00000006922
ENSMUSG00000034898	Filip1		ENSG00000165424	ZCCHC24		ENSSSCG00000013927	SLC25A42		ENSBTAG00000012481	RANGAP1		ENSCHIG00000006923
ENSMUSG00000034911	Ushbp1		ENSG00000165449	SLC16A9		ENSSSCG00000013932	LPAR2		ENSBTAG00000012484	ENDOG		ENSCHIG00000006930
ENSMUSG00000034917	Tjp3		ENSG00000165475	CRYL1		ENSSSCG00000013933	PBX4		ENSBTAG00000012498	PAX5		ENSCHIG00000006931
ENSMUSG00000034957	Cebpa		ENSG00000165496	RPL10L		ENSSSCG00000013935	YJEFN3		ENSBTAG00000012505	ARHGEF17		ENSCHIG00000006932
ENSMUSG00000034958	Atcay		ENSG00000165566	AMER2		ENSSSCG00000013978	ZNF672		ENSBTAG00000012508	OSGIN1		ENSCHIG00000006939
ENSMUSG00000035007	Rundc1		ENSG00000165583	SSX5		ENSSSCG00000014033	RMND5B		ENSBTAG00000012514	PODN		ENSCHIG00000006943
ENSMUSG00000035033	Tbr1		ENSG00000165584	SSX3		ENSSSCG00000014034	N4BP3		ENSBTAG00000012518	PCDH1		ENSCHIG00000006949	GTF3C4
ENSMUSG00000035041	Creb3l3		ENSG00000165655	ZNF503		ENSSSCG00000014035	B4GALT7		ENSBTAG00000012540			ENSCHIG00000006950
ENSMUSG00000035047	Kri1		ENSG00000165685	TMEM52B		ENSSSCG00000014038	FAM193B		ENSBTAG00000012554	ANKAR		ENSCHIG00000006956
ENSMUSG00000035067	Xkr6		ENSG00000165757	JCAD		ENSSSCG00000014048	HK3		ENSBTAG00000012577	UVSSA		ENSCHIG00000006957
ENSMUSG00000035104	Eva1a		ENSG00000165794	SLC39A2		ENSSSCG00000014063	SFXN1		ENSBTAG00000012592	ANKLE1		ENSCHIG00000006959
ENSMUSG00000035105	Egln3		ENSG00000165802	NSMF		ENSSSCG00000014149	MEF2C		ENSBTAG00000012601	TEKT4		ENSCHIG00000006965
ENSMUSG00000035112	Wnk4		ENSG00000165805	C12orf50		ENSSSCG00000014152	MBLAC2		ENSBTAG00000012604	NCMAP		ENSCHIG00000006973
ENSMUSG00000035183	Slc24a5		ENSG00000165886	UBTD1		ENSSSCG00000014232	LOX		ENSBTAG00000012605	GPR157		ENSCHIG00000006977	ATP6AP1
ENSMUSG00000035208	Slfn8		ENSG00000165905	LARGE2		ENSSSCG00000014249	MARCHF3		ENSBTAG00000012615	ZEB2		ENSCHIG00000006978
ENSMUSG00000035237	Lcat		ENSG00000165923	AGBL2		ENSSSCG00000014261	MINAR2		ENSBTAG00000012620	RETREG2		ENSCHIG00000006982	CFI
ENSMUSG00000035270	Impg2		ENSG00000165972	CCDC38		ENSSSCG00000014272	ACSL6		ENSBTAG00000012621	RTN4RL2		ENSCHIG00000006999
ENSMUSG00000035295	Wdr38		ENSG00000165996	HACD1		ENSSSCG00000014275	SLC22A4		ENSBTAG00000012623	NDP		ENSCHIG00000007005
ENSMUSG00000035296	Sgcg		ENSG00000166007	TRIM51HP		ENSSSCG00000014310	CXCL14		ENSBTAG00000012684	CCL19		ENSCHIG00000007006
ENSMUSG00000035390	Brsk1		ENSG00000166013	TRIM53BP		ENSSSCG00000014324	MYOT		ENSBTAG00000012693	PKD1L2		ENSCHIG00000007007
ENSMUSG00000035403	Crb2		ENSG00000166049	PASD1		ENSSSCG00000014335	REEP2		ENSBTAG00000012706	RTP1		ENSCHIG00000007010
ENSMUSG00000035407	Kank4		ENSG00000166111	SVOP		ENSSSCG00000014351	ECSCR		ENSBTAG00000012708	SERPINI1		ENSCHIG00000007012
ENSMUSG00000035413	Tmem98		ENSG00000166143	PPP1R14D		ENSSSCG00000014368			ENSBTAG00000012722	AGBL4		ENSCHIG00000007016
ENSMUSG00000035427	Mageb4		ENSG00000166160	OPN1MW2		ENSSSCG00000014369	CD14		ENSBTAG00000012725	C10H14orf93		ENSCHIG00000007019
ENSMUSG00000035435	Abca17		ENSG00000166166	TRMT61A		ENSSSCG00000014390	FCHSD1		ENSBTAG00000012735	CFAP157		ENSCHIG00000007025
ENSMUSG00000035451	Foxa1		ENSG00000166173	LARP6		ENSSSCG00000014396	DELE1		ENSBTAG00000012738	ZNF827		ENSCHIG00000007037	ANKRD22
ENSMUSG00000035486	Plk5		ENSG00000166188	ZNF319		ENSSSCG00000014430	ABLIM3		ENSBTAG00000012747	FAM3A		ENSCHIG00000007044
ENSMUSG00000035491	Fthl17a		ENSG00000166211	SPIC		ENSSSCG00000014437	PPARGC1B		ENSBTAG00000012748	MAGEA10		ENSCHIG00000007046
ENSMUSG00000035498	Cdcp1		ENSG00000166250	CLMP		ENSSSCG00000014438	PDE6A		ENSBTAG00000012749	CUL7		ENSCHIG00000007047
ENSMUSG00000035522	Tsga8		ENSG00000166257	SCN3B		ENSSSCG00000014441	CSF1R		ENSBTAG00000012753	BRF1		ENSCHIG00000007049
ENSMUSG00000035540	Gc		ENSG00000166268	MYRFL		ENSSSCG00000014443	CAMK2A		ENSBTAG00000012759	FBXO41		ENSCHIG00000007052
ENSMUSG00000035566	Pcdh17		ENSG00000166278	C2		ENSSSCG00000014447	SLC6A7		ENSBTAG00000012761	PTK7		ENSCHIG00000007058
ENSMUSG00000035697	Arhgap45		ENSG00000166321	NUDT13		ENSSSCG00000014450	TCOF1		ENSBTAG00000012772	GFI1B		ENSCHIG00000007059
ENSMUSG00000035699	Slc51a		ENSG00000166368	OR2D2		ENSSSCG00000014557	RIC8A		ENSBTAG00000012780	LPO		ENSCHIG00000007064
ENSMUSG00000035711	Dok3		ENSG00000166432	ZMAT1		ENSSSCG00000014587			ENSBTAG00000012794	PAH		ENSCHIG00000007065
ENSMUSG00000035735	Dagla		ENSG00000166448	TMEM130		ENSSSCG00000014625	ARFIP2		ENSBTAG00000012808	MASP2		ENSCHIG00000007068	ZNF391
ENSMUSG00000035757	Selenoo		ENSG00000166473	PKD1L2		ENSSSCG00000014627	SMPD1		ENSBTAG00000012845	SDF2		ENSCHIG00000007071
ENSMUSG00000035805	Mlc1		ENSG00000166483	WEE1		ENSSSCG00000014632	FHIP1B		ENSBTAG00000012848	PTPRU		ENSCHIG00000007074
ENSMUSG00000035818	Plekhs1		ENSG00000166682	TMPRSS5		ENSSSCG00000014670			ENSBTAG00000012850	NME9		ENSCHIG00000007083
ENSMUSG00000035828	Pim3		ENSG00000166710	B2M		ENSSSCG00000014672	TRIM34		ENSBTAG00000012855	LPL		ENSCHIG00000007101
ENSMUSG00000035852	Misp		ENSG00000166741	NNMT		ENSSSCG00000014756			ENSBTAG00000012856	ARR3		ENSCHIG00000007108
ENSMUSG00000035863	Palm		ENSG00000166750	SLFN5		ENSSSCG00000014766	OR51E1		ENSBTAG00000012890	SLC25A3		ENSCHIG00000007109	KLHL23
ENSMUSG00000035891	Cerk		ENSG00000166793	YPEL4		ENSSSCG00000014789			ENSBTAG00000012900	TMEM229B		ENSCHIG00000007111	EPHX2
ENSMUSG00000035900	Gramd4		ENSG00000166803	PCLAF		ENSSSCG00000014803	LRRC51		ENSBTAG00000012909	CRABP1		ENSCHIG00000007120
ENSMUSG00000035914	Cd276		ENSG00000166863	TAC3		ENSSSCG00000014804	LAMTOR1		ENSBTAG00000012919	MMP15		ENSCHIG00000007126
ENSMUSG00000035929	H2-Q4		ENSG00000166866	MYO1A		ENSSSCG00000014811	INPPL1		ENSBTAG00000012931	PLN		ENSCHIG00000007128
ENSMUSG00000035932	Or6s1		ENSG00000166886	NAB2		ENSSSCG00000014819	ATG16L2		ENSBTAG00000012940	TMEM25		ENSCHIG00000007129
ENSMUSG00000035967	Ints6l		ENSG00000166979	EVA1C		ENSSSCG00000014823	P2RY6		ENSBTAG00000012953	ASTN1		ENSCHIG00000007139	SPARCL1
ENSMUSG00000036030	Prtg		ENSG00000167037	SGSM1		ENSSSCG00000014825	RELT		ENSBTAG00000012963	VILL		ENSCHIG00000007151
ENSMUSG00000036052	Dnajb5		ENSG00000167080	B4GALNT2		ENSSSCG00000014833	UCP2		ENSBTAG00000012970	FAM53B		ENSCHIG00000007154
ENSMUSG00000036098	Myrf		ENSG00000167083	GNGT2		ENSSSCG00000014834	UCP3		ENSBTAG00000012971			ENSCHIG00000007162
ENSMUSG00000036109	Mbnl3		ENSG00000167098	SUN5		ENSSSCG00000014851	SLCO2B1		ENSBTAG00000012972	CYP2U1		ENSCHIG00000007166
ENSMUSG00000036139	Hoxc9		ENSG00000167100	SAMD14		ENSSSCG00000014853	GDPD5		ENSBTAG00000012977	COMTD1		ENSCHIG00000007168
ENSMUSG00000036144	Meox2		ENSG00000167105	TMEM92		ENSSSCG00000014854	KLHL35		ENSBTAG00000012980	RRAGB		ENSCHIG00000007175
ENSMUSG00000036192	Rorb		ENSG00000167107	ACSF2		ENSSSCG00000014860	MAP6		ENSBTAG00000012984			ENSCHIG00000007179
ENSMUSG00000036196	Slc26a8		ENSG00000167183	PRR15L		ENSSSCG00000014869	LRRC32		ENSBTAG00000012985	FCSK		ENSCHIG00000007180
ENSMUSG00000036249	Rbm43		ENSG00000167191	GPRC5B		ENSSSCG00000014875	CAPN5		ENSBTAG00000012992	CDH6		ENSCHIG00000007181
ENSMUSG00000036327	Qsox2		ENSG00000167207	NOD2		ENSSSCG00000014892	USP35		ENSBTAG00000012994	LOX		ENSCHIG00000007182	ATP10A
ENSMUSG00000036377	Cracd		ENSG00000167216	KATNAL2		ENSSSCG00000014907	CREBZF		ENSBTAG00000012997	SMPDL3B		ENSCHIG00000007190
ENSMUSG00000036411	Matcap2		ENSG00000167244	IGF2		ENSSSCG00000014917	CCDC81		ENSBTAG00000013001	ZNF84		ENSCHIG00000007193
ENSMUSG00000036422	Pcdh8		ENSG00000167261	DPEP2		ENSSSCG00000014918			ENSBTAG00000013002	GABRQ		ENSCHIG00000007210
ENSMUSG00000036459	Wtip		ENSG00000167323	STIM1		ENSSSCG00000014920	FZD4		ENSBTAG00000013004	ITIH5		ENSCHIG00000007211	LMOD1
ENSMUSG00000036466	Megf11		ENSG00000167359	OR51I1		ENSSSCG00000014924	CTSC		ENSBTAG00000013015	CCDC13		ENSCHIG00000007216
ENSMUSG00000036492	Rnf39		ENSG00000167377	ZNF23		ENSSSCG00000014929			ENSBTAG00000013017	GNAT2		ENSCHIG00000007217
ENSMUSG00000036557	Stpg4		ENSG00000167393	PPP2R3B		ENSSSCG00000014930			ENSBTAG00000013052	SDR42E2		ENSCHIG00000007230	GZMA
ENSMUSG00000036632	Alg5		ENSG00000167394	ZNF668		ENSSSCG00000014931			ENSBTAG00000013064	RGS18		ENSCHIG00000007235
ENSMUSG00000036658	Or2b6		ENSG00000167419	LPO		ENSSSCG00000014957	C11orf97		ENSBTAG00000013065	HFE		ENSCHIG00000007249
ENSMUSG00000036733	Rbm42		ENSG00000167460	TPM4		ENSSSCG00000014960	AMOTL1		ENSBTAG00000013066	IGF2		ENSCHIG00000007253	FGFR3
ENSMUSG00000036737	Oxsr1		ENSG00000167483	NIBAN3		ENSSSCG00000014978	ANGPTL5		ENSBTAG00000013071	GPR153		ENSCHIG00000007254	ABCG1
ENSMUSG00000036748	Cuedc2		ENSG00000167524	RSKR		ENSSSCG00000014994	PDGFD		ENSBTAG00000013093	ALDH3B1		ENSCHIG00000007256
ENSMUSG00000036749	Pramel5		ENSG00000167535	CACNB3		ENSSSCG00000015002	ELMOD1		ENSBTAG00000013103	COL1A1		ENSCHIG00000007264
ENSMUSG00000036760	Kcnk9		ENSG00000167578	RAB4B		ENSSSCG00000015010	EXPH5		ENSBTAG00000013105	SYT3		ENSCHIG00000007266
ENSMUSG00000036764	Dnajc12		ENSG00000167614	TTYH1		ENSSSCG00000015022	LAYN		ENSBTAG00000013107	SHANK1		ENSCHIG00000007271
ENSMUSG00000036770	Stpg3		ENSG00000167653	PSCA		ENSSSCG00000015037	IL18		ENSBTAG00000013118	CD86		ENSCHIG00000007274	TLL2
ENSMUSG00000036813	Entpd8		ENSG00000167654	ATCAY		ENSSSCG00000015045	NCAM1		ENSBTAG00000013133	TBC1D10C		ENSCHIG00000007282
ENSMUSG00000036856	Wnt4		ENSG00000167676	PLIN4		ENSSSCG00000015086	TMPRSS4		ENSBTAG00000013141	ACTRT3		ENSCHIG00000007288	PDE4B
ENSMUSG00000036862	Dchs1		ENSG00000167749	KLK4		ENSSSCG00000015089	JAML		ENSBTAG00000013163	ADAM33		ENSCHIG00000007290
ENSMUSG00000036892	Prodh2		ENSG00000167757	KLK11		ENSSSCG00000015113	ABCG4		ENSBTAG00000013167	SIGLEC1		ENSCHIG00000007306
ENSMUSG00000036916	Zfp280c		ENSG00000167769	ACER1		ENSSSCG00000015116	MCAM		ENSBTAG00000013176	SMOC2		ENSCHIG00000007308	COL26A1
ENSMUSG00000036921	Tex46		ENSG00000167772	ANGPTL4		ENSSSCG00000015119	MFRP		ENSBTAG00000013178	ALAS2		ENSCHIG00000007309
ENSMUSG00000036941	Elac1		ENSG00000167780	SOAT2		ENSSSCG00000015125	NECTIN1		ENSBTAG00000013256	LGR5		ENSCHIG00000007313
ENSMUSG00000036961	Wnt8b		ENSG00000167916	KRT24		ENSSSCG00000015131	GRIK4		ENSBTAG00000013260	SPIN2		ENSCHIG00000007322	P2RY14
ENSMUSG00000036975	Tmem177		ENSG00000167972	ABCA3		ENSSSCG00000015138	JHY		ENSBTAG00000013262	GABRA6		ENSCHIG00000007323	BICDL2
ENSMUSG00000036995	Asap3		ENSG00000167992	VWCE		ENSSSCG00000015144	GRAMD1B		ENSBTAG00000013279	FOXP3		ENSCHIG00000007331	RGS9BP
ENSMUSG00000037012	Hk1		ENSG00000167995	BEST1		ENSSSCG00000015145	ZNF202		ENSBTAG00000013281	SPATA21		ENSCHIG00000007340
ENSMUSG00000037016	Frem2		ENSG00000168056	LTBP3		ENSSSCG00000015150	OR8D4		ENSBTAG00000013284	SGK3		ENSCHIG00000007346	HOXC12
ENSMUSG00000037031	Tspan15		ENSG00000168061	SAC3D1		ENSSSCG00000015201	MSANTD2		ENSBTAG00000013287	SMO		ENSCHIG00000007347	ANK1
ENSMUSG00000037060	Cavin3		ENSG00000168071	CCDC88B		ENSSSCG00000015211	PKNOX2		ENSBTAG00000013290	DYSF		ENSCHIG00000007357
ENSMUSG00000037064	Gm5229		ENSG00000168077	SCARA3		ENSSSCG00000015232	ST3GAL4		ENSBTAG00000013291	ARMC6		ENSCHIG00000007359
ENSMUSG00000037111	Setd7		ENSG00000168126	OR2W6P		ENSSSCG00000015234	KIRREL3		ENSBTAG00000013306	ZBTB7C		ENSCHIG00000007364	PCDH8
ENSMUSG00000037139	Myom3		ENSG00000168140	VASN		ENSSSCG00000015235	ETS1		ENSBTAG00000013337	DHDH		ENSCHIG00000007365
ENSMUSG00000037166	Ppp1r14a		ENSG00000168143	FAM83B		ENSSSCG00000015241	TMEM45B		ENSBTAG00000013340	BAX		ENSCHIG00000007370
ENSMUSG00000037169	Mycn		ENSG00000168237	GLYCTK		ENSSSCG00000015246	ST14		ENSBTAG00000013341	GYG2		ENSCHIG00000007378
ENSMUSG00000037217	Syn1		ENSG00000168282	MGAT2		ENSSSCG00000015252	SNX19		ENSBTAG00000013391	ANKH		ENSCHIG00000007382
ENSMUSG00000037239	Spred3		ENSG00000168283	BMI1		ENSSSCG00000015266	FMO4		ENSBTAG00000013392	PLD2		ENSCHIG00000007387
ENSMUSG00000037259	Dzank1		ENSG00000168301	KCTD6		ENSSSCG00000015268	FMO1		ENSBTAG00000013401	ARHGEF40		ENSCHIG00000007397
ENSMUSG00000037260	Hgsnat		ENSG00000168306	ACOX2		ENSSSCG00000015277	SOX13		ENSBTAG00000013407	PLXNB1		ENSCHIG00000007401
ENSMUSG00000037279	Ovol2		ENSG00000168310	IRF2		ENSSSCG00000015281	PLEKHA6		ENSBTAG00000013414	BLVRA		ENSCHIG00000007402	RIPOR2
ENSMUSG00000037287	Tbcel		ENSG00000168348	INSM2		ENSSSCG00000015283	PIK3C2B		ENSBTAG00000013442	GPR62		ENSCHIG00000007408
ENSMUSG00000037315	Jade3		ENSG00000168356	SCN11A		ENSSSCG00000015286	DSTYK		ENSBTAG00000013443	SDR9C7		ENSCHIG00000007413
ENSMUSG00000037335	Hand1		ENSG00000168398	BDKRB2		ENSSSCG00000015290	CDK18		ENSBTAG00000013451	RHOH		ENSCHIG00000007414
ENSMUSG00000037336	Mfsd2b		ENSG00000168412	MTNR1A		ENSSSCG00000015333	ASB4		ENSBTAG00000013462	L1CAM		ENSCHIG00000007416
ENSMUSG00000037348	Paqr7		ENSG00000168427	KLHL30		ENSSSCG00000015342	COL28A1		ENSBTAG00000013468	AHNAK		ENSCHIG00000007418	PPIP5K1
ENSMUSG00000037405	Icam1		ENSG00000168453	HR		ENSSSCG00000015377	ABCB5		ENSBTAG00000013481			ENSCHIG00000007425
ENSMUSG00000037428	Vgf		ENSG00000168477	TNXB		ENSSSCG00000015403	HGF		ENSBTAG00000013489	CYP27A1		ENSCHIG00000007428
ENSMUSG00000037446	Tulp1		ENSG00000168487	BMP1		ENSSSCG00000015474	PPFIA4		ENSBTAG00000013498	HTR2A		ENSCHIG00000007433
ENSMUSG00000037451	Slc22a20		ENSG00000168490	PHYHIP		ENSSSCG00000015488	TNFSF4		ENSBTAG00000013509	TTC16		ENSCHIG00000007434	OLIG2
ENSMUSG00000037463	Fbxo27		ENSG00000168509	HJV		ENSSSCG00000015526	NPHS2		ENSBTAG00000013534	GFAP		ENSCHIG00000007438
ENSMUSG00000037469	Acp7		ENSG00000168621	GDNF		ENSSSCG00000015535	QSOX1		ENSBTAG00000013537	FER1L6		ENSCHIG00000007443	NPY
ENSMUSG00000037493	Cib2		ENSG00000168631	MUCL3		ENSSSCG00000015536	LHX4		ENSBTAG00000013545	MAVS		ENSCHIG00000007444
ENSMUSG00000037509	Arhgef4		ENSG00000168675	LDLRAD4		ENSSSCG00000015540	MR1		ENSBTAG00000013550	PRKCG		ENSCHIG00000007446
ENSMUSG00000037525	Bcdin3d		ENSG00000168679	SLC16A4		ENSSSCG00000015541	IER5		ENSBTAG00000013560	RABIF		ENSCHIG00000007453
ENSMUSG00000037542	Aldh8a1		ENSG00000168758	SEMA4C		ENSSSCG00000015546	TEDDM1		ENSBTAG00000013569	CD38		ENSCHIG00000007455
ENSMUSG00000037568	Vash2		ENSG00000168792	ABHD15		ENSSSCG00000015556	LAMC2		ENSBTAG00000013585			ENSCHIG00000007467
ENSMUSG00000037578	Pkd2l1		ENSG00000168874	ATOH8		ENSSSCG00000015561	APOBEC4		ENSBTAG00000013612	MBLAC2		ENSCHIG00000007476	RHOH
ENSMUSG00000037583	Nr0b2		ENSG00000168878	SFTPB		ENSSSCG00000015567	NIBAN1		ENSBTAG00000013619	SCTR		ENSCHIG00000007479	PCYT2
ENSMUSG00000037593	Rskr		ENSG00000168916	ZNF608		ENSSSCG00000015590	FLVCR1		ENSBTAG00000013628	PHYKPL		ENSCHIG00000007485	PLCB2
ENSMUSG00000037628	Cdkn3		ENSG00000168930	TRIM49		ENSSSCG00000015595	ATF3		ENSBTAG00000013638	IQCH		ENSCHIG00000007495
ENSMUSG00000037636	Slc25a43		ENSG00000169016	E2F6		ENSSSCG00000015613	C1orf74		ENSBTAG00000013663	CMSS1		ENSCHIG00000007498
ENSMUSG00000037638	Zbtb42		ENSG00000169031	COL4A3		ENSSSCG00000015616	HSD11B1		ENSBTAG00000013674	EDNRA		ENSCHIG00000007501
ENSMUSG00000037649	H2-DMa		ENSG00000169208	OR10G3		ENSSSCG00000015631	GRB10		ENSBTAG00000013680	ATP1B2		ENSCHIG00000007515	ZNF672
ENSMUSG00000037703	Lzts3		ENSG00000169213	RAB3B		ENSSSCG00000015645			ENSBTAG00000013700	BECN2		ENSCHIG00000007518	IGIP
ENSMUSG00000037722	Gnpnat1		ENSG00000169218	RSPO1		ENSSSCG00000015654	IL20		ENSBTAG00000013702	ZNF296		ENSCHIG00000007525	GPR85
ENSMUSG00000037731	Themis2		ENSG00000169228	RAB24		ENSSSCG00000015696	MAP3K19		ENSBTAG00000013708	SNX8		ENSCHIG00000007526	PTHLH
ENSMUSG00000037736	Limch1		ENSG00000169252	ADRB2		ENSSSCG00000015713			ENSBTAG00000013722	AARS2		ENSCHIG00000007529
ENSMUSG00000037754	Ppp1r16b		ENSG00000169347	GP2		ENSSSCG00000015715	EN1		ENSBTAG00000013744	SYNPO		ENSCHIG00000007534
ENSMUSG00000037761	Actr5		ENSG00000169403	PTAFR		ENSSSCG00000015716	MARCO		ENSBTAG00000013745	ITGA5		ENSCHIG00000007539	AMOTL1
ENSMUSG00000037820	Tgm2		ENSG00000169418	NPR1		ENSSSCG00000015720	BIN1		ENSBTAG00000013798	PTPRN		ENSCHIG00000007549
ENSMUSG00000037845	Fdxacb1		ENSG00000169435	RASSF6		ENSSSCG00000015742	TMEM177		ENSBTAG00000013813	KLHL17		ENSCHIG00000007551
ENSMUSG00000037847	Nmrk1		ENSG00000169499	PLEKHA2		ENSSSCG00000015743	PTPN4		ENSBTAG00000013831	DSG1		ENSCHIG00000007554
ENSMUSG00000037868	Egr2		ENSG00000169548	ZNF280A		ENSSSCG00000015747	MYOM2		ENSBTAG00000013848	ADGRD1		ENSCHIG00000007564
ENSMUSG00000037887	Dusp8		ENSG00000169551	CT55		ENSSSCG00000015753	ANGPT2		ENSBTAG00000013857	SH2D3A		ENSCHIG00000007571
ENSMUSG00000037904	Ankrd9		ENSG00000169554	ZEB2		ENSSSCG00000015770	VEGFC		ENSBTAG00000013867	DLGAP3		ENSCHIG00000007572
ENSMUSG00000037905	Bri3bp		ENSG00000169592	INO80E		ENSSSCG00000015802			ENSBTAG00000013910	POLR3GL		ENSCHIG00000007575
ENSMUSG00000037946	Fgd3		ENSG00000169662	BCRP6		ENSSSCG00000015819	PLPP5		ENSBTAG00000013919			ENSCHIG00000007580
ENSMUSG00000037972	Snn		ENSG00000169682	SPNS1		ENSSSCG00000015839	NRG1		ENSBTAG00000013921	CKM		ENSCHIG00000007587
ENSMUSG00000037991	Rmi2		ENSG00000169683	LRRC45		ENSSSCG00000015841			ENSBTAG00000013932	CCDC71		ENSCHIG00000007588	TSPAN2
ENSMUSG00000037994	Slc9b2		ENSG00000169800	RBMY1F		ENSSSCG00000015847	MBOAT4		ENSBTAG00000013953	CALD1		ENSCHIG00000007589
ENSMUSG00000037995	Igsf9		ENSG00000169811	RBMY1HP		ENSSSCG00000015885	PLA2R1		ENSBTAG00000013976	AGBL3		ENSCHIG00000007591
ENSMUSG00000038044	Cct8l1		ENSG00000169851	PCDH7		ENSSSCG00000015893	SLC4A10		ENSBTAG00000013980	SOD3		ENSCHIG00000007592	GAS1
ENSMUSG00000038045	Sult6b1		ENSG00000169871	TRIM56		ENSSSCG00000015894	DPP4		ENSBTAG00000013981	SPTSSA		ENSCHIG00000007596
ENSMUSG00000038046	Mrm3		ENSG00000169900	PYDC1		ENSSSCG00000015896	FAP		ENSBTAG00000013989	JHY		ENSCHIG00000007597
ENSMUSG00000038055	Dexi		ENSG00000169902	TPST1		ENSSSCG00000015906	CSRNP3		ENSBTAG00000013997			ENSCHIG00000007598	SFXN3
ENSMUSG00000038058	Nod1		ENSG00000169981	ZNF35		ENSSSCG00000015911	SCN3A		ENSBTAG00000014012	CLUL1		ENSCHIG00000007602	PTH
ENSMUSG00000038067	Csf3		ENSG00000170049	KCNAB3		ENSSSCG00000015914	SCN7A		ENSBTAG00000014042	TLR10		ENSCHIG00000007604	POU3F1
ENSMUSG00000038146	Notch3		ENSG00000170075	GPR37L1		ENSSSCG00000015923	NOSTRIN		ENSBTAG00000014063	DNAH8		ENSCHIG00000007605
ENSMUSG00000038147	Cd84		ENSG00000170122	FOXD4		ENSSSCG00000015926	ABCB11		ENSBTAG00000014075	ITIH2		ENSCHIG00000007610	TCAF1
ENSMUSG00000038150	Ormdl3		ENSG00000170160	CCDC144A		ENSSSCG00000015937	KLHL23		ENSBTAG00000014093	IDH2		ENSCHIG00000007611	C3AR1
ENSMUSG00000038178	Slc43a2		ENSG00000170161	FAM88B		ENSSSCG00000015951	METAP1D		ENSBTAG00000014106	IPO8		ENSCHIG00000007616
ENSMUSG00000038181	Chpf2		ENSG00000170166	HOXD4		ENSSSCG00000015953	DLX1		ENSBTAG00000014114	KLHL26		ENSCHIG00000007624
ENSMUSG00000038188	Scarf1		ENSG00000170175	CHRNB1		ENSSSCG00000015965	GPR155		ENSBTAG00000014136	FAAP20		ENSCHIG00000007629	H2AJ
ENSMUSG00000038204	Asb10		ENSG00000170231	FABP6		ENSSSCG00000015984	HOXD4		ENSBTAG00000014151	RCSD1		ENSCHIG00000007631
ENSMUSG00000038209	Itln1		ENSG00000170262	MRAP		ENSSSCG00000015985	HOXD3		ENSBTAG00000014162	ACKR2		ENSCHIG00000007636	ZBTB12
ENSMUSG00000038210	Hoxa11		ENSG00000170296	GABARAP		ENSSSCG00000016011	NEUROD1		ENSBTAG00000014176	REM1		ENSCHIG00000007637
ENSMUSG00000038224	Serpinf2		ENSG00000170370	EMX2		ENSSSCG00000016022	ZNF804A		ENSBTAG00000014178	RALGAPA2		ENSCHIG00000007638
ENSMUSG00000038233	Gask1a		ENSG00000170373	CST1		ENSSSCG00000016026			ENSBTAG00000014191	QSOX1		ENSCHIG00000007640
ENSMUSG00000038244	Mical2		ENSG00000170382	LRRN2		ENSSSCG00000016033	GULP1		ENSBTAG00000014194	ADARB2		ENSCHIG00000007641	GRIP1
ENSMUSG00000038246	Fam50b		ENSG00000170409			ENSSSCG00000016042	ANKAR		ENSBTAG00000014207	ADAMTS10		ENSCHIG00000007642
ENSMUSG00000038259	Gdf5		ENSG00000170412	GPRC5C		ENSSSCG00000016047	MSTN		ENSBTAG00000014221	CPLANE2		ENSCHIG00000007645	OTC
ENSMUSG00000038264	Sema7a		ENSG00000170421	KRT8		ENSSSCG00000016067	STK17B		ENSBTAG00000014224	IGSF9B		ENSCHIG00000007646
ENSMUSG00000038268	Ovca2		ENSG00000170458	CD14		ENSSSCG00000016095	CLK1		ENSBTAG00000014236	NR2E3		ENSCHIG00000007651
ENSMUSG00000038301	Snx10		ENSG00000170482	SLC23A1		ENSSSCG00000016101	CFLAR		ENSBTAG00000014247	FAM83F		ENSCHIG00000007652
ENSMUSG00000038354	Ankrd35		ENSG00000170509	HSD17B13		ENSSSCG00000016105	FLACC1		ENSBTAG00000014269	SCARB1		ENSCHIG00000007653
ENSMUSG00000038370	Pcp4l1		ENSG00000170537	TMC7		ENSSSCG00000016130	ZDBF2		ENSBTAG00000014270	UNC5B		ENSCHIG00000007655
ENSMUSG00000038437	Mllt6		ENSG00000170549	IRX1		ENSSSCG00000016133	MDH1B		ENSBTAG00000014274			ENSCHIG00000007659
ENSMUSG00000038453	Srcin1		ENSG00000170604	IRF2BP1		ENSSSCG00000016157	MYL1		ENSBTAG00000014287			ENSCHIG00000007663
ENSMUSG00000038463	Olfml2b		ENSG00000170689	HOXB9		ENSSSCG00000016175	MREG		ENSBTAG00000014318	SLC33A1		ENSCHIG00000007670
ENSMUSG00000038467	Chmp4b		ENSG00000170748	RBMXL2		ENSSSCG00000016186			ENSBTAG00000014322	FAM234B		ENSCHIG00000007671
ENSMUSG00000038481	Cdk19		ENSG00000170790	OR10A2		ENSSSCG00000016191			ENSBTAG00000014372	SMARCD3		ENSCHIG00000007680
ENSMUSG00000038486	Sv2a		ENSG00000170899	GSTA4		ENSSSCG00000016192	PLCD4		ENSBTAG00000014374	CARD6		ENSCHIG00000007682	SLC22A12
ENSMUSG00000038515	Grtp1		ENSG00000170915	PAQR8		ENSSSCG00000016199	CYP27A1		ENSBTAG00000014377	CHD3		ENSCHIG00000007686
ENSMUSG00000038520	Tbc1d17		ENSG00000170959	DCDC1		ENSSSCG00000016203	CFAP65		ENSBTAG00000014382	KANK4		ENSCHIG00000007687	ARX
ENSMUSG00000038522	Mfsd4b1		ENSG00000170989	S1PR1		ENSSSCG00000016210	ABCB6		ENSBTAG00000014396	KLF10		ENSCHIG00000007690
ENSMUSG00000038526	Car14		ENSG00000171033	PKIA		ENSSSCG00000016211	ATG9A		ENSBTAG00000014402	GIMAP8		ENSCHIG00000007692
ENSMUSG00000038539	Atf5		ENSG00000171097	KYAT1		ENSSSCG00000016212	ANKZF1		ENSBTAG00000014420	AGER		ENSCHIG00000007696
ENSMUSG00000038543	BC028528		ENSG00000171121	KCNMB3		ENSSSCG00000016215			ENSBTAG00000014424	DDN		ENSCHIG00000007698
ENSMUSG00000038552	Fndc4		ENSG00000171124	FUT3		ENSSSCG00000016216	TUBA4A		ENSBTAG00000014439	KMO		ENSCHIG00000007701	CLEC6A
ENSMUSG00000038618	Rassf7		ENSG00000171219	CDC42BPG		ENSSSCG00000016218	PTPRN		ENSBTAG00000014441	CD96		ENSCHIG00000007703
ENSMUSG00000038641	Akr1d1		ENSG00000171223	JUNB		ENSSSCG00000016230	EPHA4		ENSBTAG00000014458	MROH1		ENSCHIG00000007706
ENSMUSG00000038650	Rnh1		ENSG00000171236	LRG1		ENSSSCG00000016237	DOCK10		ENSBTAG00000014459	MAP6D1		ENSCHIG00000007709	SMG5
ENSMUSG00000038670	Mybpc2		ENSG00000171246	NPTX1		ENSSSCG00000016239	NYAP2		ENSBTAG00000014466	VTCN1		ENSCHIG00000007711	PTCHD4
ENSMUSG00000038676	Ucn		ENSG00000171295	ZNF440		ENSSSCG00000016241			ENSBTAG00000014491	ATP6V1G2		ENSCHIG00000007726
ENSMUSG00000038677	Scube3		ENSG00000171345	KRT19		ENSSSCG00000016245	COL4A3		ENSBTAG00000014492	NFKBIL1		ENSCHIG00000007727
ENSMUSG00000038691	Mbd3l1		ENSG00000171451	DSEL		ENSSSCG00000016255	DAW1		ENSBTAG00000014496	CCR6		ENSCHIG00000007731	NGF
ENSMUSG00000038705	Gmeb2		ENSG00000171489	SPACA5		ENSSSCG00000016273	HTR2B		ENSBTAG00000014511	C16H1orf159		ENSCHIG00000007734
ENSMUSG00000038709	Txndc8		ENSG00000171509	RXFP1		ENSSSCG00000016290	EFHD1		ENSBTAG00000014533	KEL		ENSCHIG00000007741
ENSMUSG00000038742	Angptl6		ENSG00000171517	LPAR3		ENSSSCG00000016295	NGEF		ENSBTAG00000014538	HPCAL4		ENSCHIG00000007742
ENSMUSG00000038745	Nlrp6		ENSG00000171617	ENC1		ENSSSCG00000016297	NEU2		ENSBTAG00000014547	PGAM2		ENSCHIG00000007747	TBL3
ENSMUSG00000038756	Ttll6		ENSG00000171757	LRRC34		ENSSSCG00000016318	ASB18		ENSBTAG00000014560	HLX		ENSCHIG00000007751
ENSMUSG00000038763	Alpk3		ENSG00000171804	WDR87		ENSSSCG00000016321	IQCA1		ENSBTAG00000014575	COL4A5		ENSCHIG00000007754
ENSMUSG00000038765	Lmx1b		ENSG00000171815	PCDHB1		ENSSSCG00000016330			ENSBTAG00000014581	MLIP		ENSCHIG00000007757
ENSMUSG00000038776	Ephx1		ENSG00000171847	FAM90A1		ENSSSCG00000016334	SCLY		ENSBTAG00000014585	PTGIR		ENSCHIG00000007760	LIPN
ENSMUSG00000038777	Sema6c		ENSG00000171867	PRNP		ENSSSCG00000016340	ASB1		ENSBTAG00000014603	VAMP1		ENSCHIG00000007762	NUMA1
ENSMUSG00000038781	Stap2		ENSG00000171872	KLF17		ENSSSCG00000016374	THAP4		ENSBTAG00000014642	NAPRT		ENSCHIG00000007768
ENSMUSG00000038843	Gcnt1		ENSG00000171989	LDHAL6B		ENSSSCG00000016378	PASK		ENSBTAG00000014644	DUS2		ENSCHIG00000007777	PIWIL4
ENSMUSG00000038880	Mrps34		ENSG00000172009	THOP1		ENSSSCG00000016391	AMER3		ENSBTAG00000014645	CNTN2		ENSCHIG00000007779
ENSMUSG00000038930	Rccd1		ENSG00000172197	MBOAT1		ENSSSCG00000016393			ENSBTAG00000014655	MYO1A		ENSCHIG00000007781
ENSMUSG00000038936	Sccpdh		ENSG00000172201	ID4		ENSSSCG00000016435	SMARCD3		ENSBTAG00000014665	ADAMTS2		ENSCHIG00000007785
ENSMUSG00000038957	Edc3		ENSG00000172236	TPSAB1		ENSSSCG00000016450	NOS3		ENSBTAG00000014670	BEX5		ENSCHIG00000007793
ENSMUSG00000038984	Tspyl5		ENSG00000172243	CLEC7A		ENSSSCG00000016459	EPHA1		ENSBTAG00000014676	SHROOM1		ENSCHIG00000007794
ENSMUSG00000038987	Cfap157		ENSG00000172315	TP53RK		ENSSSCG00000016461	ZYX		ENSBTAG00000014693	TMEM88		ENSCHIG00000007796
ENSMUSG00000039048	Foxred1		ENSG00000172322	CLEC12A		ENSSSCG00000016472	KEL		ENSBTAG00000014698	CARD11		ENSCHIG00000007804	RD3
ENSMUSG00000039062	Anpep		ENSG00000172346	CSDC2		ENSSSCG00000016486			ENSBTAG00000014728	TAPBPL		ENSCHIG00000007810
ENSMUSG00000039069	Mtg2		ENSG00000172403	SYNPO2		ENSSSCG00000016497	DENND2A		ENSBTAG00000014749	ZIC4		ENSCHIG00000007811
ENSMUSG00000039070	Cpa4		ENSG00000172425	TTC36		ENSSSCG00000016512	ZC3HAV1		ENSBTAG00000014760	FOXE1		ENSCHIG00000007812	SAXO2
ENSMUSG00000039081	Zfp503		ENSG00000172476	RAB40A		ENSSSCG00000016527	SLC13A4		ENSBTAG00000014761			ENSCHIG00000007813
ENSMUSG00000039095	En2		ENSG00000172538	FAM170B		ENSSSCG00000016533	STRA8		ENSBTAG00000014762	ISG20		ENSCHIG00000007819
ENSMUSG00000039096	Rsad1		ENSG00000172543	CTSW		ENSSSCG00000016540			ENSBTAG00000014782	STAB1		ENSCHIG00000007823
ENSMUSG00000039126	Prune2		ENSG00000172733	PURG		ENSSSCG00000016542	LRGUK		ENSBTAG00000014824	MMP14		ENSCHIG00000007825
ENSMUSG00000039154	Shd		ENSG00000172746	RPL12P13		ENSSSCG00000016568	AHCYL2		ENSBTAG00000014832	TMEFF2		ENSCHIG00000007837	NANOS3
ENSMUSG00000039179	Tekt5		ENSG00000172803	SNX32		ENSSSCG00000016570	TSPAN33		ENSBTAG00000014840	MTX1		ENSCHIG00000007846	JUNB
ENSMUSG00000039194	Rlbp1		ENSG00000172819	RARG		ENSSSCG00000016574	KCP		ENSBTAG00000014847	BBOX1		ENSCHIG00000007850
ENSMUSG00000039208	Metrnl		ENSG00000172900	ACTE1P		ENSSSCG00000016578	FLNC		ENSBTAG00000014871	CCT8L2		ENSCHIG00000007873	TMEM249
ENSMUSG00000039221	Rpl22l1		ENSG00000172901	LVRN		ENSSSCG00000016582	GARIN1B		ENSBTAG00000014880	ICOSLG		ENSCHIG00000007874	B3GNT5
ENSMUSG00000039231	Suv39h1		ENSG00000172940	SLC22A13		ENSSSCG00000016583	GARIN1A		ENSBTAG00000014907	IL11RA		ENSCHIG00000007875	U1
ENSMUSG00000039244	Ints15		ENSG00000172969	FRG2C		ENSSSCG00000016585	IMPDH1		ENSBTAG00000014908	CCL27		ENSCHIG00000007879	AMIGO3
ENSMUSG00000039262	Prrc2b		ENSG00000173083	HPSE		ENSSSCG00000016589	LRRC4		ENSBTAG00000014912	FMOD		ENSCHIG00000007882	YRDC
ENSMUSG00000039263	Npepl1		ENSG00000173093	CCDC63		ENSSSCG00000016618	CPED1		ENSBTAG00000014918	IBA57		ENSCHIG00000007884	KCNT1
ENSMUSG00000039294	Cybc1		ENSG00000173156	RHOD		ENSSSCG00000016623			ENSBTAG00000014921	IL6		ENSCHIG00000007885
ENSMUSG00000039323	Igfbp2		ENSG00000173198	CYSLTR1		ENSSSCG00000016628	WNT2		ENSBTAG00000014934	DCAF10		ENSCHIG00000007886
ENSMUSG00000039342	Ankar		ENSG00000173210	ABLIM3		ENSSSCG00000016642	GPR85		ENSBTAG00000014940	KCNAB3		ENSCHIG00000007888
ENSMUSG00000039349	C130074G19Rik		ENSG00000173231	TERF1P1		ENSSSCG00000016652	LRRN3		ENSBTAG00000014948	NUTM1		ENSCHIG00000007894
ENSMUSG00000039385	Cdh6		ENSG00000173334	TRIB1		ENSSSCG00000016673	GHRHR		ENSBTAG00000014949	SP9		ENSCHIG00000007901	MAGEE2
ENSMUSG00000039438	Ttc36		ENSG00000173376	NDNF		ENSSSCG00000016674	MINDY4		ENSBTAG00000014958	PRKAR2B		ENSCHIG00000007902
ENSMUSG00000039457	Ppl		ENSG00000173401	GLIPR1L1		ENSSSCG00000016676	INMT		ENSBTAG00000014960	SCHIP1		ENSCHIG00000007904	CCRL2
ENSMUSG00000039470	Zdhhc2		ENSG00000173421	IHO1		ENSSSCG00000016705	HOXA3		ENSBTAG00000014966	PLXNB2		ENSCHIG00000007908	CACNG6
ENSMUSG00000039481	Nrtn		ENSG00000173531	MST1		ENSSSCG00000016706	HOXA2		ENSBTAG00000014967	PAX7		ENSCHIG00000007914
ENSMUSG00000039483	Asb6		ENSG00000173545	ZNF622		ENSSSCG00000016707	HOXA1		ENSBTAG00000014968	YJEFN3		ENSCHIG00000007924
ENSMUSG00000039518	Cdsn		ENSG00000173546	CSPG4		ENSSSCG00000016733			ENSBTAG00000014969	CILP2		ENSCHIG00000007925
ENSMUSG00000039533	Mmd2		ENSG00000173548	SNX33		ENSSSCG00000016734	CCM2		ENSBTAG00000014972	PTGER4		ENSCHIG00000007936
ENSMUSG00000039543	Cfap70		ENSG00000173662	TAS1R1		ENSSSCG00000016747	NUDCD3		ENSBTAG00000014979	MFSD12		ENSCHIG00000007944	GPR12
ENSMUSG00000039611	Pgap4		ENSG00000173825	TIGD3		ENSSSCG00000016751	GCK		ENSBTAG00000014982	TEKTIP1		ENSCHIG00000007947	KCNC3
ENSMUSG00000039628	Hs3st6		ENSG00000173868	PHOSPHO1		ENSSSCG00000016763	GLI3		ENSBTAG00000015018	FSD2		ENSCHIG00000007955
ENSMUSG00000039634	Zfp189		ENSG00000173917	HOXB2		ENSSSCG00000016768	MPLKIP		ENSBTAG00000015027			ENSCHIG00000007957
ENSMUSG00000039639	Kcne1		ENSG00000173988	LRRC63		ENSSSCG00000016793	ZNF622		ENSBTAG00000015032	CD14		ENSCHIG00000007961	EID2
ENSMUSG00000039646	Vasn		ENSG00000173991	TCAP		ENSSSCG00000016830	PRLR		ENSBTAG00000015037	GAREM2		ENSCHIG00000007970	RNPEPL1
ENSMUSG00000039653	Baat		ENSG00000174099	MSRB3		ENSSSCG00000016856	C9		ENSBTAG00000015058	CDH4		ENSCHIG00000007971
ENSMUSG00000039656	Rxrb		ENSG00000174151	CYB561D1		ENSSSCG00000016857	DAB2		ENSBTAG00000015059	MMP13		ENSCHIG00000007972
ENSMUSG00000039661	Dusp26		ENSG00000174225	ARL13A		ENSSSCG00000016863	OXCT1		ENSBTAG00000015074	PTGDS		ENSCHIG00000007973
ENSMUSG00000039670	Oxld1		ENSG00000174226	SNX31		ENSSSCG00000016871	CCL28		ENSBTAG00000015085	CLIC3		ENSCHIG00000007974
ENSMUSG00000039676	Capsl		ENSG00000174227	PIGG		ENSSSCG00000016882	PARP8		ENSBTAG00000015086	HSD11B1		ENSCHIG00000007977
ENSMUSG00000039686	Zer1		ENSG00000174233	ADCY6		ENSSSCG00000016885	ITGA1		ENSBTAG00000015094	VNN1		ENSCHIG00000007978
ENSMUSG00000039699	Batf2		ENSG00000174292	TNK1		ENSSSCG00000016900	ESM1		ENSBTAG00000015113	CITED4		ENSCHIG00000007981
ENSMUSG00000039714	Cplx3		ENSG00000174325	DIRC1		ENSSSCG00000016915	IL31RA		ENSBTAG00000015115	ACP4		ENSCHIG00000007983
ENSMUSG00000039720	Got1l1		ENSG00000174365	SNHG11		ENSSSCG00000016917	ANKRD55		ENSBTAG00000015118	PNPLA1		ENSCHIG00000007984
ENSMUSG00000039747	Orai2		ENSG00000174483	BBS1		ENSSSCG00000016918	MAP3K1		ENSBTAG00000015125	KLK5		ENSCHIG00000007993
ENSMUSG00000039787	Cercam		ENSG00000174500	GCSAM		ENSSSCG00000016979	NSG2		ENSBTAG00000015126	TNIP2		ENSCHIG00000007994	IER2
ENSMUSG00000039809	Gabbr2		ENSG00000174564	IL20RB		ENSSSCG00000016983	STC2		ENSBTAG00000015127	SDC4		ENSCHIG00000007998
ENSMUSG00000039813	Tbc1d2		ENSG00000174572	RPL10P2		ENSSSCG00000016995	EFCAB9		ENSBTAG00000015129	KLK10		ENSCHIG00000007999
ENSMUSG00000039853	Trim14		ENSG00000174669	SLC29A2		ENSSSCG00000017003	KCNIP1		ENSBTAG00000015163	TM4SF1		ENSCHIG00000008001
ENSMUSG00000039873	Neurl2		ENSG00000174680	GRIK1-AS1		ENSSSCG00000017006	LCP2		ENSBTAG00000015164	SLC27A5		ENSCHIG00000008004
ENSMUSG00000039908	Slc26a11		ENSG00000174749	FAM241A		ENSSSCG00000017053	NIPAL4		ENSBTAG00000015183	TPCN2		ENSCHIG00000008013	SLC25A23
ENSMUSG00000039960	Rhou		ENSG00000174791	RIN1		ENSSSCG00000017068	FAXDC2		ENSBTAG00000015186	ILVBL		ENSCHIG00000008018	KLF9
ENSMUSG00000039976	Tbc1d16		ENSG00000174837	ADGRE1		ENSSSCG00000017076	NMUR2		ENSBTAG00000015191	ABCC6		ENSCHIG00000008020
ENSMUSG00000039977	Deup1		ENSG00000174938	SEZ6L2		ENSSSCG00000017086	SLC36A2		ENSBTAG00000015192	FAM193B		ENSCHIG00000008026
ENSMUSG00000039989	Cbx4		ENSG00000174946	GPR171		ENSSSCG00000017091	TNIP1		ENSBTAG00000015208	CARMIL3		ENSCHIG00000008028
ENSMUSG00000040046	Tph1		ENSG00000174950	CD164L2		ENSSSCG00000017095	SEMA5A		ENSBTAG00000015209	MXD4		ENSCHIG00000008032	GCDH
ENSMUSG00000040093	Bmf		ENSG00000174963	ZIC4		ENSSSCG00000017104	NSUN2		ENSBTAG00000015214	CA3		ENSCHIG00000008034	TRPV2
ENSMUSG00000040111	Gramd1b		ENSG00000175040	CHST2		ENSSSCG00000017126	NARF		ENSBTAG00000015226	BRSK1		ENSCHIG00000008041
ENSMUSG00000040121	Rep15		ENSG00000175161	CADM2		ENSSSCG00000017127	CYBC1		ENSBTAG00000015228	CD74		ENSCHIG00000008042	CTLA4
ENSMUSG00000040127	Sdr9c7		ENSG00000175164	ABO		ENSSSCG00000017134	FN3KRP		ENSBTAG00000015238	DSC3		ENSCHIG00000008049	HYAL2
ENSMUSG00000040146	Rgl3		ENSG00000175170	FAM182B		ENSSSCG00000017136	TBCD		ENSBTAG00000015241	EPHX2		ENSCHIG00000008052
ENSMUSG00000040164	Kcns1		ENSG00000175213	ZNF408		ENSSSCG00000017140	CHMP6		ENSBTAG00000015254	GLB1		ENSCHIG00000008054	ZBTB3
ENSMUSG00000040181	Fmo1		ENSG00000175414	ARL10		ENSSSCG00000017144	NPTX1		ENSBTAG00000015261	CARD14		ENSCHIG00000008055	SUSD5
ENSMUSG00000040204	Pclaf		ENSG00000175467	SART1		ENSSSCG00000017146			ENSBTAG00000015272	TSC22D4		ENSCHIG00000008056
ENSMUSG00000040205	Cuzd1		ENSG00000175535	PNLIP		ENSSSCG00000017152	SGSH		ENSBTAG00000015274	PRL		ENSCHIG00000008059	P2RY13
ENSMUSG00000040212	Emp3		ENSG00000175538	KCNE3		ENSSSCG00000017160	CBX4		ENSBTAG00000015288	BEST4		ENSCHIG00000008065	LRATD1
ENSMUSG00000040312	Cchcr1		ENSG00000175544	CABP4		ENSSSCG00000017177	ST6GALNAC2		ENSBTAG00000015307	FBN2		ENSCHIG00000008067	NRP1
ENSMUSG00000040322	Slc25a24		ENSG00000175556	LONRF3		ENSSSCG00000017188	ZACN		ENSBTAG00000015318	NECTIN2		ENSCHIG00000008073
ENSMUSG00000040339	Eeig2		ENSG00000175592	FOSL1		ENSSSCG00000017189	GALR2		ENSBTAG00000015321	TRERF1		ENSCHIG00000008082
ENSMUSG00000040350	Trim7		ENSG00000175602	CCDC85B		ENSSSCG00000017190	EXOC7		ENSBTAG00000015340	ANGPTL7		ENSCHIG00000008089
ENSMUSG00000040367	Lrrd1		ENSG00000175634	RPS6KB2		ENSSSCG00000017193	CDK3		ENSBTAG00000015343	DYNC2I2		ENSCHIG00000008090	GPRIN3
ENSMUSG00000040412	Elapor1		ENSG00000175718	RBMXL3		ENSSSCG00000017194	TEN1		ENSBTAG00000015345	BNIPL		ENSCHIG00000008094	TREM2
ENSMUSG00000040413	Timd2		ENSG00000175730	BAK1P1		ENSSSCG00000017197	FBF1		ENSBTAG00000015348	ZNF189		ENSCHIG00000008096
ENSMUSG00000040414	Slc25a28		ENSG00000175793	SFN		ENSSSCG00000017204	ITGB4		ENSBTAG00000015350	PLIN1		ENSCHIG00000008104	SNORA74
ENSMUSG00000040430	Pitpnc1		ENSG00000175832	ETV4		ENSSSCG00000017208	SLC25A19		ENSBTAG00000015351	STYK1		ENSCHIG00000008106
ENSMUSG00000040433	Zbtb38		ENSG00000175868	CALCB		ENSSSCG00000017211	GGA3		ENSBTAG00000015356	TAC1		ENSCHIG00000008112
ENSMUSG00000040434	Large2		ENSG00000175899	A2M		ENSSSCG00000017214			ENSBTAG00000015358	ALDOB		ENSCHIG00000008115	MYLK4
ENSMUSG00000040466	Blvrb		ENSG00000175984	DENND2C		ENSSSCG00000017215	SLC16A5		ENSBTAG00000015362	BMP7		ENSCHIG00000008118
ENSMUSG00000040471	Ggt6		ENSG00000175985	PLEKHD1		ENSSSCG00000017218	CDR2L		ENSBTAG00000015373	AADACL3		ENSCHIG00000008119
ENSMUSG00000040478	Prdm13		ENSG00000176040	TMPRSS7		ENSSSCG00000017227	FDXR		ENSBTAG00000015377	EPHB1		ENSCHIG00000008120
ENSMUSG00000040483	Xaf1		ENSG00000176046	NUPR1		ENSSSCG00000017231	NAT9		ENSBTAG00000015380	SLC16A4		ENSCHIG00000008124
ENSMUSG00000040488	Ltbp4		ENSG00000176049	JAKMIP2		ENSSSCG00000017232	NHERF1		ENSBTAG00000015403	TPP1		ENSCHIG00000008128
ENSMUSG00000040489	Sox30		ENSG00000176125	UFSP1		ENSSSCG00000017233	RAB37		ENSBTAG00000015405	DCHS1		ENSCHIG00000008145
ENSMUSG00000040502	Marchf9		ENSG00000176153	GPX2		ENSSSCG00000017238	TTYH2		ENSBTAG00000015406	ZNF750		ENSCHIG00000008149	APOLD1
ENSMUSG00000040511	Pvr		ENSG00000176165	FOXG1		ENSSSCG00000017245	CDC42EP4		ENSBTAG00000015408	DTYMK		ENSCHIG00000008150
ENSMUSG00000040525	Cblc		ENSG00000176170	SPHK1		ENSSSCG00000017248	COG1		ENSBTAG00000015426	PDLIM4		ENSCHIG00000008151
ENSMUSG00000040528	Milr1		ENSG00000176194	CIDEA		ENSSSCG00000017251	SOX9		ENSBTAG00000015433	APC2		ENSCHIG00000008156
ENSMUSG00000040557	Mettl27		ENSG00000176236	RPP38-DT		ENSSSCG00000017258	FAM20A		ENSBTAG00000015436	SLC27A4		ENSCHIG00000008160
ENSMUSG00000040564	Apoc1		ENSG00000176244	ACBD7		ENSSSCG00000017260	WIPI1		ENSBTAG00000015437	NTMT1		ENSCHIG00000008165
ENSMUSG00000040610	Tlx3		ENSG00000176248	ANAPC2		ENSSSCG00000017261	ARSG		ENSBTAG00000015441	ACTG2		ENSCHIG00000008172
ENSMUSG00000040613	Apobec1		ENSG00000176531	PHLDB3		ENSSSCG00000017274	PITPNC1		ENSBTAG00000015457	FGFR1		ENSCHIG00000008175
ENSMUSG00000040618	Pck2		ENSG00000176563	CNTD1		ENSSSCG00000017282	SCN4A		ENSBTAG00000015461			ENSCHIG00000008180	VMO1
ENSMUSG00000040627	Aicda		ENSG00000176593	ZNF606-AS1		ENSSSCG00000017283	CD79B		ENSBTAG00000015464			ENSCHIG00000008182
ENSMUSG00000040632	Nrl		ENSG00000176692	FOXC2		ENSSSCG00000017299	MARCHF10		ENSBTAG00000015478	SRD5A1		ENSCHIG00000008185	FLRT2
ENSMUSG00000040657	1700063H04Rik		ENSG00000176715	ACSF3		ENSSSCG00000017300	MRC2		ENSBTAG00000015485	C9H6orf118		ENSCHIG00000008187
ENSMUSG00000040663	Clcf1		ENSG00000176732	PFN4		ENSSSCG00000017307	MYL4		ENSBTAG00000015487	KDM4B		ENSCHIG00000008191
ENSMUSG00000040680	Kremen2		ENSG00000176746	MAGEB6		ENSSSCG00000017320	RPRML		ENSBTAG00000015505	FADS2		ENSCHIG00000008192	KCNA3
ENSMUSG00000040706	Agmat		ENSG00000176812	METTL1P1		ENSSSCG00000017340	DCAKD		ENSBTAG00000015512			ENSCHIG00000008197
ENSMUSG00000040714	Klc3		ENSG00000176842	IRX5		ENSSSCG00000017343	GFAP		ENSBTAG00000015520	SLC11A1		ENSCHIG00000008199	HOXA13
ENSMUSG00000040726	Hesx1		ENSG00000176887	SOX11		ENSSSCG00000017344	FAM187A		ENSBTAG00000015538	LEMD2		ENSCHIG00000008201
ENSMUSG00000040751	Lat2		ENSG00000176970	RPL7L1P11		ENSSSCG00000017359	RUNDC3A		ENSBTAG00000015547	SLC26A3		ENSCHIG00000008207
ENSMUSG00000040794	C1qtnf4		ENSG00000176971	FIBIN		ENSSSCG00000017362	ATXN7L3		ENSBTAG00000015549	PCDH18		ENSCHIG00000008211	PPFIA3
ENSMUSG00000040829	Zmynd15		ENSG00000176988	FMR1NB		ENSSSCG00000017365	G6PC3		ENSBTAG00000015562	PLBD1		ENSCHIG00000008212
ENSMUSG00000040836	Gpr161		ENSG00000177076	ACER2		ENSSSCG00000017366	HDAC5		ENSBTAG00000015575	TACR1		ENSCHIG00000008214	POU3F2
ENSMUSG00000040840	4930579G18Rik		ENSG00000177225	GATD1		ENSSSCG00000017367	MPP2		ENSBTAG00000015580	TLE3		ENSCHIG00000008220
ENSMUSG00000040856	Dlk1		ENSG00000177238	TRIM72		ENSSSCG00000017371	TMEM101		ENSBTAG00000015582	HMOX1		ENSCHIG00000008221
ENSMUSG00000040860	Crocc		ENSG00000177239	MAN1B1		ENSSSCG00000017372	MPP3		ENSBTAG00000015584	BMI1		ENSCHIG00000008222
ENSMUSG00000040866	Rsph6a		ENSG00000177283	FZD8		ENSSSCG00000017376	MEOX1		ENSBTAG00000015596	SLCO2B1		ENSCHIG00000008224
ENSMUSG00000040883	Tmem205		ENSG00000177337	DLGAP1-AS1		ENSSSCG00000017384	AOC2		ENSBTAG00000015604	ZNF385A		ENSCHIG00000008226
ENSMUSG00000040891	Foxa3		ENSG00000177359			ENSSSCG00000017393	CNTNAP1		ENSBTAG00000015628	SMPD1		ENSCHIG00000008229	TERT
ENSMUSG00000040952	Rps19		ENSG00000177374	HIC1		ENSSSCG00000017407	GHDC		ENSBTAG00000015638	IL20RA		ENSCHIG00000008235	SLC25A46
ENSMUSG00000040966	Slc22a2		ENSG00000177426	TGIF1		ENSSSCG00000017413	HSPB9		ENSBTAG00000015650	TNN		ENSCHIG00000008238
ENSMUSG00000040969	Arhgef38		ENSG00000177427	MIEF2		ENSSSCG00000017422	FKBP10		ENSBTAG00000015659	CIAO1		ENSCHIG00000008241
ENSMUSG00000040987	Mill2		ENSG00000177447	CBX3P1		ENSSSCG00000017427	HAP1		ENSBTAG00000015662	IMPG2		ENSCHIG00000008242	SOX12
ENSMUSG00000041000	Trim62		ENSG00000177455	CD19		ENSSSCG00000017428	JUP		ENSBTAG00000015715	SPOCD1		ENSCHIG00000008247	TM4SF4
ENSMUSG00000041037	Irgq		ENSG00000177464	GPR4		ENSSSCG00000017429	P3H4		ENSBTAG00000015718	CASP8		ENSCHIG00000008249	POSTN
ENSMUSG00000041153	Osgin2		ENSG00000177504	VCX2		ENSSSCG00000017459	KRT20		ENSBTAG00000015739	MRC2		ENSCHIG00000008252
ENSMUSG00000041193	Pla2g5		ENSG00000177508	IRX3		ENSSSCG00000017470	TNS4		ENSBTAG00000015741			ENSCHIG00000008254
ENSMUSG00000041220	Elovl6		ENSG00000177551	NHLH2		ENSSSCG00000017475	RARA		ENSBTAG00000015742	ICAM3		ENSCHIG00000008260	LTB4R
ENSMUSG00000041263	Rusc1		ENSG00000177575	CD163		ENSSSCG00000017478	RAPGEFL1		ENSBTAG00000015749	STEAP1		ENSCHIG00000008261	PRR15L
ENSMUSG00000041309	Nkx6-2		ENSG00000177595	PIDD1		ENSSSCG00000017488	CSF3		ENSBTAG00000015751	MEOX1		ENSCHIG00000008267	PRPS1L1
ENSMUSG00000041329	Atp1b2		ENSG00000177679	SRRM3		ENSSSCG00000017490	GSDMA		ENSBTAG00000015752	SP110		ENSCHIG00000008269
ENSMUSG00000041378	Cldn5		ENSG00000177685	CRACR2B		ENSSSCG00000017494	IKZF3		ENSBTAG00000015757	PHYHIP		ENSCHIG00000008274	TREX1
ENSMUSG00000041445	Mmrn2		ENSG00000177688	SUMO4		ENSSSCG00000017495	GRB7		ENSBTAG00000015759			ENSCHIG00000008279
ENSMUSG00000041468	Gpr12		ENSG00000177689	MAGEB10		ENSSSCG00000017499	STARD3		ENSBTAG00000015772	STOML1		ENSCHIG00000008280
ENSMUSG00000041530	Ago1		ENSG00000177693	OR4F4		ENSSSCG00000017510	CACNB1		ENSBTAG00000015786	LRRC39		ENSCHIG00000008283	U1
ENSMUSG00000041548	Hspb8		ENSG00000177699			ENSSSCG00000017511	PLXDC1		ENSBTAG00000015789	BCAN		ENSCHIG00000008292	KCNJ4
ENSMUSG00000041578	Crx		ENSG00000177721	ANXA2R		ENSSSCG00000017519	MRPL10		ENSBTAG00000015793	RAB38		ENSCHIG00000008297
ENSMUSG00000041592	Sdk2		ENSG00000177736	FXNP2		ENSSSCG00000017520	LRRC46		ENSBTAG00000015811			ENSCHIG00000008298
ENSMUSG00000041598	Cdc42ep4		ENSG00000177738	ANXA2R-OT1		ENSSSCG00000017524	CDK5RAP3		ENSBTAG00000015815	CFP		ENSCHIG00000008299
ENSMUSG00000041605	Inava		ENSG00000177757	FAM87B		ENSSSCG00000017539	HOXB6		ENSBTAG00000015830	SLC5A5		ENSCHIG00000008302
ENSMUSG00000041608	Entpd3		ENSG00000177807	KCNJ10		ENSSSCG00000017541	HOXB13		ENSBTAG00000015837	P2RY12		ENSCHIG00000008309
ENSMUSG00000041633	Kctd12b		ENSG00000177822	TENM3-AS1		ENSSSCG00000017542	TTLL6		ENSBTAG00000015854	TCHHL1		ENSCHIG00000008318
ENSMUSG00000041653	Pnpla3		ENSG00000177910	SPATA31C2		ENSSSCG00000017561	ABCC3		ENSBTAG00000015856	CFAP126		ENSCHIG00000008320	C3
ENSMUSG00000041658	Rragb		ENSG00000178021	TSPYL6		ENSSSCG00000017562	CACNA1G		ENSBTAG00000015872	PROKR2		ENSCHIG00000008323
ENSMUSG00000041696	Rasl12		ENSG00000178026	LRRC75B		ENSSSCG00000017566	ACSF2		ENSBTAG00000015879	TULP3		ENSCHIG00000008324	SLITRK1
ENSMUSG00000041703	Zic5		ENSG00000178081	ULK4P3		ENSSSCG00000017573	XYLT2		ENSBTAG00000015889	CLCN7		ENSCHIG00000008325
ENSMUSG00000041737	Tmem45b		ENSG00000178093	TSSK6		ENSSSCG00000017578	ITGA3		ENSBTAG00000015891	NSUN4		ENSCHIG00000008327
ENSMUSG00000041773	Enc1		ENSG00000178125	PPP1R42		ENSSSCG00000017584	PPP1R9B		ENSBTAG00000015895	HGD		ENSCHIG00000008329	ASB14
ENSMUSG00000041774	Ydjc		ENSG00000178199	ZC3H12D		ENSSSCG00000017602	STXBP4		ENSBTAG00000015900	CNPY3		ENSCHIG00000008330
ENSMUSG00000041805	Pramel1		ENSG00000178201	VN1R1		ENSSSCG00000017608			ENSBTAG00000015907	IRX4		ENSCHIG00000008334
ENSMUSG00000041831	Sytl3		ENSG00000178235	SLITRK1		ENSSSCG00000017636	LPO		ENSBTAG00000015912	DMKN		ENSCHIG00000008349
ENSMUSG00000041845	Rhod		ENSG00000178252	WDR6		ENSSSCG00000017667	PTRH2		ENSBTAG00000015919	PARM1		ENSCHIG00000008350	MATN1
ENSMUSG00000041889	Shisa4		ENSG00000178343	SHISA3		ENSSSCG00000017690	MRM1		ENSBTAG00000015935	IYD		ENSCHIG00000008351	IL17RC
ENSMUSG00000041911	Dlx1		ENSG00000178401	DNAJC22		ENSSSCG00000017696	C17orf78		ENSBTAG00000015939	NECTIN1		ENSCHIG00000008352
ENSMUSG00000041959	S100a10		ENSG00000178403	NEUROG2		ENSSSCG00000017706	HEATR9		ENSBTAG00000015953	IL13		ENSCHIG00000008357	MGAT3
ENSMUSG00000042042	Csgalnact2		ENSG00000178538	CA8		ENSSSCG00000017717	UNC45B		ENSBTAG00000015961	TSPAN2		ENSCHIG00000008358
ENSMUSG00000042045	Sln		ENSG00000178602	OTOS		ENSSSCG00000017747	RAB11FIP4		ENSBTAG00000015963	DMAC1		ENSCHIG00000008364	SPTBN5
ENSMUSG00000042064	Myo3b		ENSG00000178685	PARP10		ENSSSCG00000017750	EVI2B		ENSBTAG00000015968	ACSF3		ENSCHIG00000008366	HDX
ENSMUSG00000042073	Abhd14b		ENSG00000178695	KCTD12		ENSSSCG00000017753	KSR1		ENSBTAG00000015972	GLRX2		ENSCHIG00000008368
ENSMUSG00000042087	4933440N22Rik		ENSG00000178718	RPP25		ENSSSCG00000017755	NOS2		ENSBTAG00000015978	ANXA1		ENSCHIG00000008369	TMEM139
ENSMUSG00000042097	Zfp239		ENSG00000178723	GLULP4		ENSSSCG00000017766	NEK8		ENSBTAG00000015984	CADM4		ENSCHIG00000008375
ENSMUSG00000042099	Kank3		ENSG00000178761	FAM219B		ENSSSCG00000017769	RAB34		ENSBTAG00000015988	MYH11		ENSCHIG00000008377	TMEM74
ENSMUSG00000042102	Dmgdh		ENSG00000178789	CD300LB		ENSSSCG00000017777	FLOT2		ENSBTAG00000015994	LRRC63		ENSCHIG00000008387
ENSMUSG00000042106	Inka1		ENSG00000178896	EXOSC4		ENSSSCG00000017778	DHRS13		ENSBTAG00000015996	GPC1		ENSCHIG00000008390	GPR15
ENSMUSG00000042109	Csdc2		ENSG00000178928	TPRX1		ENSSSCG00000017783	MYO18A		ENSBTAG00000016021	GAA		ENSCHIG00000008392	CACNA1G
ENSMUSG00000042115	Klhdc8a		ENSG00000178947	SMIM10L2A		ENSSSCG00000017792	CORO6		ENSBTAG00000016045	TRIB2		ENSCHIG00000008396
ENSMUSG00000042116	Vwa1		ENSG00000179031	NSA2P3		ENSSSCG00000017793	ANKRD13B		ENSBTAG00000016048	CPT1B		ENSCHIG00000008400
ENSMUSG00000042118	Bhmt2		ENSG00000179044	EXOC3L1		ENSSSCG00000017810	TLCD3A		ENSBTAG00000016053	ARSA		ENSCHIG00000008405
ENSMUSG00000042155	Klhl23		ENSG00000179046	TRIML2		ENSSSCG00000017834			ENSBTAG00000016058	FAM83B		ENSCHIG00000008406
ENSMUSG00000042184	1700069L16Rik		ENSG00000179059	ZFP42		ENSSSCG00000017874	ATP2A3		ENSBTAG00000016062	C21H14orf28		ENSCHIG00000008407
ENSMUSG00000042215	Bag2		ENSG00000179094	PER1		ENSSSCG00000017876	CYB5D2		ENSBTAG00000016092	SPATS2L		ENSCHIG00000008409	SSTR2
ENSMUSG00000042243	BC051665		ENSG00000179165	PXT1		ENSSSCG00000017879	SPNS2		ENSBTAG00000016095	PRICKLE3		ENSCHIG00000008411
ENSMUSG00000042251	Pm20d1		ENSG00000179172	HNRNPCL1		ENSSSCG00000017882	MYBBP1A		ENSBTAG00000016097	CACNA1F		ENSCHIG00000008413
ENSMUSG00000042254	Cilp		ENSG00000179219	LINC00311		ENSSSCG00000017888	SLC13A5		ENSBTAG00000016124	PACSIN1		ENSCHIG00000008416	DES
ENSMUSG00000042282	Gucy2f		ENSG00000179348	GATA2		ENSSSCG00000017902	CAMTA2		ENSBTAG00000016149	C9		ENSCHIG00000008419
ENSMUSG00000042286	Stab1		ENSG00000179363	TMEM31		ENSSSCG00000017912	PLD2		ENSBTAG00000016155	GDPD3		ENSCHIG00000008422
ENSMUSG00000042320	Prox2		ENSG00000179388	EGR3		ENSSSCG00000017915	VMO1		ENSBTAG00000016169	ID1		ENSCHIG00000008429
ENSMUSG00000042331	Specc1		ENSG00000179412	HNRNPCL4		ENSSSCG00000017918	ARRB2		ENSBTAG00000016171	COX4I2		ENSCHIG00000008430	SCARNA17
ENSMUSG00000042345	Ubash3a		ENSG00000179523	EIF3J-DT		ENSSSCG00000017920			ENSBTAG00000016192	MDH1B		ENSCHIG00000008431
ENSMUSG00000042349	Ikbke		ENSG00000179532	DNHD1		ENSSSCG00000017921	ZMYND15		ENSBTAG00000016206	MAOA		ENSCHIG00000008434	SNORD30
ENSMUSG00000042367	Gjb3		ENSG00000179577			ENSSSCG00000017925	SLC16A11		ENSBTAG00000016208	TGM2		ENSCHIG00000008435
ENSMUSG00000042386	Tex13b		ENSG00000179611	DGKZP1		ENSSSCG00000017926	SLC16A13		ENSBTAG00000016217	RBM43		ENSCHIG00000008436	NKRF
ENSMUSG00000042389	Tsen2		ENSG00000179674	ARL14		ENSSSCG00000017927	BCL6B		ENSBTAG00000016218	PTGES2		ENSCHIG00000008446
ENSMUSG00000042428	Mgat3		ENSG00000179715	PCED1B		ENSSSCG00000017941	NEURL4		ENSBTAG00000016223	SCRN1		ENSCHIG00000008454
ENSMUSG00000042444	Mindy2		ENSG00000179841	AKAP5		ENSSSCG00000017943	ACAP1		ENSBTAG00000016229	KLF9		ENSCHIG00000008456	SETD6
ENSMUSG00000042515	Pwwp3b		ENSG00000179846	NKPD1		ENSSSCG00000017949	WRAP53		ENSBTAG00000016234	DUOX2		ENSCHIG00000008459
ENSMUSG00000042525	4933428M09Rik		ENSG00000179855	GIPC3		ENSSSCG00000017950	TP53		ENSBTAG00000016239	DUOXA2		ENSCHIG00000008461
ENSMUSG00000042564	Fam227a		ENSG00000179862	CITED4		ENSSSCG00000017951	ATP1B2		ENSBTAG00000016244	VWA3A		ENSCHIG00000008462	SLC35E1
ENSMUSG00000042616	Oscp1		ENSG00000179869	ABCA13		ENSSSCG00000017956	CD68		ENSBTAG00000016246	DUOX1		ENSCHIG00000008466
ENSMUSG00000042655	Shisal2b		ENSG00000179902	CFAP276		ENSSSCG00000017963	DNAH2		ENSBTAG00000016247	TACR3		ENSCHIG00000008468	U1
ENSMUSG00000042662	Dusp15		ENSG00000179921	GPBAR1		ENSSSCG00000017990	PIK3R6		ENSBTAG00000016254	HDAC5		ENSCHIG00000008470	ADAMTS3
ENSMUSG00000042672	Dcst1		ENSG00000179935	LINC00652		ENSSSCG00000017991	PIK3R5		ENSBTAG00000016257	ZNF74		ENSCHIG00000008471
ENSMUSG00000042677	Zc3h12a		ENSG00000179965	ZNF771		ENSSSCG00000017996	DHRS7C		ENSBTAG00000016284	IL7		ENSCHIG00000008476	U1
ENSMUSG00000042678	Myo15a		ENSG00000180035	ZNF48		ENSSSCG00000018014	ZNF18		ENSBTAG00000016285	NGB		ENSCHIG00000008483	SHISA9
ENSMUSG00000042684	Npl		ENSG00000180071	ANKRD18A		ENSSSCG00000018015	DNAH9		ENSBTAG00000016295	RPP25L		ENSCHIG00000008494
ENSMUSG00000042717	Ppp1r3a		ENSG00000180105	ACER2P1		ENSSSCG00000018032	TRPV2		ENSBTAG00000016296	GPD1		ENSCHIG00000008495
ENSMUSG00000042750	Bex2		ENSG00000180138	CSNK1A1L		ENSSSCG00000018041	ALDH3A2		ENSBTAG00000016299	ZNF784		ENSCHIG00000008505
ENSMUSG00000042763	Maneal		ENSG00000180172	RPS12P23		ENSSSCG00000018052	NT5M		ENSBTAG00000016327	SLC28A2		ENSCHIG00000008511	C2orf88
ENSMUSG00000042784	Muc1		ENSG00000180189	HMGB1P14		ENSSSCG00000018053	MED9		ENSBTAG00000016343	KCNIP2		ENSCHIG00000008516	SLC2A2
ENSMUSG00000042828	Trim72		ENSG00000180304	OAZ2		ENSSSCG00000018225			ENSBTAG00000016345	IL2RB		ENSCHIG00000008517	AMN
ENSMUSG00000042848	Vmn1r226		ENSG00000180353	HCLS1		ENSSSCG00000018229			ENSBTAG00000016354	IER2		ENSCHIG00000008518
ENSMUSG00000042854	Trp53rkb		ENSG00000180383	DEFB124		ENSSSCG00000018329			ENSBTAG00000016370			ENSCHIG00000008520
ENSMUSG00000042857	Gm9776		ENSG00000180532	ZSCAN4		ENSSSCG00000018353	SNORD54		ENSBTAG00000016396	PDE11A		ENSCHIG00000008525	STEAP4
ENSMUSG00000042873	Lhfpl4		ENSG00000180592	SKIDA1		ENSSSCG00000018372	SNORD86		ENSBTAG00000016398	DNAJC22		ENSCHIG00000008527	SNORA70
ENSMUSG00000042888	Prr30		ENSG00000180610	ZBTB12BP		ENSSSCG00000018533	SNORD73		ENSBTAG00000016415	LTA4H		ENSCHIG00000008530	SLC35D3
ENSMUSG00000042903	Foxo4		ENSG00000180616	SSTR2		ENSSSCG00000018558	SNORD6		ENSBTAG00000016432	PEMT		ENSCHIG00000008533	SNORA70
ENSMUSG00000042918	Mamstr		ENSG00000180638	SLC47A2		ENSSSCG00000018727	SNORD73		ENSBTAG00000016444	RETREG1		ENSCHIG00000008544
ENSMUSG00000042988	Notum		ENSG00000180720	CHRM4		ENSSSCG00000018972	SNORA33		ENSBTAG00000016450	CDNF		ENSCHIG00000008549	SNORA70
ENSMUSG00000043017	Ptgir		ENSG00000180730	SHISA2		ENSSSCG00000019046	SNORD110		ENSBTAG00000016467	SLC22A17		ENSCHIG00000008552	GPR171
ENSMUSG00000043061	Tmem18		ENSG00000180739	S1PR5		ENSSSCG00000019065	ssc-mir-186		ENSBTAG00000016469	TNKS1BP1		ENSCHIG00000008561
ENSMUSG00000043068	Fam89a		ENSG00000180747	SMG1P3		ENSSSCG00000019199	ssc-mir-708		ENSBTAG00000016473	NAT1		ENSCHIG00000008571
ENSMUSG00000043085	Tmem82		ENSG00000180758	GPR157		ENSSSCG00000019224	SNORD93		ENSBTAG00000016485	OPN1SW		ENSCHIG00000008572
ENSMUSG00000043087	Or7g35		ENSG00000180764	PIPSL		ENSSSCG00000019272	U6		ENSBTAG00000016486	SORBS2		ENSCHIG00000008577	SFRP4
ENSMUSG00000043099	Hic1		ENSG00000180776	ZDHHC20		ENSSSCG00000019479	U6		ENSBTAG00000016499	OPN5		ENSCHIG00000008585
ENSMUSG00000043119	Or2a5		ENSG00000180846	CSNK1G2-AS1		ENSSSCG00000019602	SNORD63		ENSBTAG00000016506	ST3GAL4		ENSCHIG00000008598
ENSMUSG00000043154	Ppp2r3a		ENSG00000180902	D2HGDH		ENSSSCG00000019612	SNORD24		ENSBTAG00000016507	SERHL2		ENSCHIG00000008599
ENSMUSG00000043192	Gpi-ps		ENSG00000180938	ZNF572		ENSSSCG00000019689	U6		ENSBTAG00000016522	C21H15orf40		ENSCHIG00000008606	SNORD27
ENSMUSG00000043223	Gm4835		ENSG00000181027	FKRP		ENSSSCG00000020211	U6		ENSBTAG00000016523	DNAH10		ENSCHIG00000008609	EFNA4
ENSMUSG00000043333	Rhbdl2		ENSG00000181104	F2R		ENSSSCG00000020274	U6		ENSBTAG00000016525	ITGA1		ENSCHIG00000008615
ENSMUSG00000043336	Filip1l		ENSG00000181214	OR8G2P		ENSSSCG00000020404	U5		ENSBTAG00000016534	BCL11A		ENSCHIG00000008617
ENSMUSG00000043383	Or13p4		ENSG00000181260	MTHFD2P7		ENSSSCG00000020533	SNORA2C		ENSBTAG00000016541	CAMK1G		ENSCHIG00000008628	SNORD90
ENSMUSG00000043388	Tmem130		ENSG00000181322	NME9		ENSSSCG00000020555			ENSBTAG00000016542	LAMB3		ENSCHIG00000008629	SPSB4
ENSMUSG00000043391	2510009E07Rik		ENSG00000181408	UTS2R		ENSSSCG00000020677	CYB5RL		ENSBTAG00000016561	NUBP2		ENSCHIG00000008630	TEX47
ENSMUSG00000043439	Epop		ENSG00000181418	DDN		ENSSSCG00000020680	CLDN14		ENSBTAG00000016571	FAM234A		ENSCHIG00000008636	WDR18
ENSMUSG00000043456	Zfp536		ENSG00000181449	SOX2		ENSSSCG00000020705	MAP3K8		ENSBTAG00000016573	LHCGR		ENSCHIG00000008642	SAT2
ENSMUSG00000043487	Acot6		ENSG00000181458	TMEM45A		ENSSSCG00000020736	ADD2		ENSBTAG00000016580	TEF		ENSCHIG00000008645	NGEF
ENSMUSG00000043501	Lgals2		ENSG00000181514			ENSSSCG00000020737	ZNRD2		ENSBTAG00000016581	MRPL28		ENSCHIG00000008646	SLCO2B1
ENSMUSG00000043522	A430060F13Rik		ENSG00000181626	ANKRD62		ENSSSCG00000020801	ARX		ENSBTAG00000016600	CCDC142		ENSCHIG00000008647	HRK
ENSMUSG00000043557	Mdga1		ENSG00000181649	PHLDA2		ENSSSCG00000020809	B3GAT3		ENSBTAG00000016609	DQX1		ENSCHIG00000008653
ENSMUSG00000043659	Npsr1		ENSG00000181652	ATG9B		ENSSSCG00000020873	SYNGR1		ENSBTAG00000016613	KCNH6		ENSCHIG00000008655	DUSP18
ENSMUSG00000043664	Tmem221		ENSG00000181722	ZBTB20		ENSSSCG00000020884	GPR179		ENSBTAG00000016644	LVRN		ENSCHIG00000008658
ENSMUSG00000043747	Grep1		ENSG00000181885	CLDN7		ENSSSCG00000020906	GHSR		ENSBTAG00000016649	CCND2		ENSCHIG00000008664	CUEDC1
ENSMUSG00000043807	Ly6g5b		ENSG00000181929	PRKAG1		ENSSSCG00000020927	SLC2A2		ENSBTAG00000016656	PARP14		ENSCHIG00000008665	PLPPR2
ENSMUSG00000043843	Tmem145		ENSG00000182053	TRIM49B		ENSSSCG00000020965	LYSMD1		ENSBTAG00000016661	USP18		ENSCHIG00000008670	CARMIL3
ENSMUSG00000043895	S1pr2		ENSG00000182057	OGFRP1		ENSSSCG00000021041			ENSBTAG00000016667	ZBTB46		ENSCHIG00000008671	ADORA3
ENSMUSG00000043939	A530064D06Rik		ENSG00000182077	PTCHD3		ENSSSCG00000021053	GIPR		ENSBTAG00000016676	PTER		ENSCHIG00000008674	ADRA2C
ENSMUSG00000043969	Emx2		ENSG00000182107	TMEM30B		ENSSSCG00000021059	ADORA1		ENSBTAG00000016684	ZNF202		ENSCHIG00000008675	S1PR1
ENSMUSG00000043991	Pura		ENSG00000182108	DEXI		ENSSSCG00000021067	BLVRB		ENSBTAG00000016704	SLC37A2		ENSCHIG00000008681
ENSMUSG00000044056	Efcab9		ENSG00000182141	ZNF708		ENSSSCG00000021106	GRIPAP1		ENSBTAG00000016714	RGS12		ENSCHIG00000008691	HELT
ENSMUSG00000044067	Gpr22		ENSG00000182173	TSEN54		ENSSSCG00000021138	CEP250		ENSBTAG00000016728	PLEKHG5		ENSCHIG00000008697	DUSP7
ENSMUSG00000044068	Zrsr2-ps1		ENSG00000182179	UBA7		ENSSSCG00000021149	RNF217		ENSBTAG00000016736	HIGD1B		ENSCHIG00000008699	SPMIP8
ENSMUSG00000044080	S100a1		ENSG00000182183	SHISAL2A		ENSSSCG00000021181	DHCR7		ENSBTAG00000016739	RASAL1		ENSCHIG00000008704
ENSMUSG00000044081	Zfp85os		ENSG00000182187	CRYGB		ENSSSCG00000021203	PIK3CB		ENSBTAG00000016748			ENSCHIG00000008709
ENSMUSG00000044083	Efcab8		ENSG00000182272	B4GALNT4		ENSSSCG00000021206	IL1RAP		ENSBTAG00000016752	ASB10		ENSCHIG00000008718
ENSMUSG00000044103	Il36g		ENSG00000182324	KCNJ14		ENSSSCG00000021241	ADAMTS13		ENSBTAG00000016775	SLC27A1		ENSCHIG00000008724	ADGRF5
ENSMUSG00000044134	Pheta1		ENSG00000182326	C1S		ENSSSCG00000021258			ENSBTAG00000016777	TEX101		ENSCHIG00000008727	NIPA1
ENSMUSG00000044145	1810024B03Rik		ENSG00000182327	GLTPD2		ENSSSCG00000021305			ENSBTAG00000016784	DNAH7		ENSCHIG00000008736
ENSMUSG00000044148	1810030O07Rik		ENSG00000182330	PRAMEF8		ENSSSCG00000021342	QRICH2		ENSBTAG00000016800	SEMA6D		ENSCHIG00000008738	SNORD12B
ENSMUSG00000044150	Bclaf3		ENSG00000182366	FAM87A		ENSSSCG00000021343			ENSBTAG00000016827	RGL2		ENSCHIG00000008741
ENSMUSG00000044213	Or5t9		ENSG00000182487	NCF1B		ENSSSCG00000021361	ZNF710		ENSBTAG00000016834	LHFPL5		ENSCHIG00000008748	NPHP4
ENSMUSG00000044222	Defb13		ENSG00000182545	RNASE10		ENSSSCG00000021363	CHD3		ENSBTAG00000016844	ADGB		ENSCHIG00000008753	CREB3L1
ENSMUSG00000044229	Nxpe4		ENSG00000182580	EPHB3		ENSSSCG00000021375	HS6ST2		ENSBTAG00000016854	AK7		ENSCHIG00000008767	DRC3
ENSMUSG00000044231	Nhlrc1		ENSG00000182601	HS3ST4		ENSSSCG00000021411	H2BC5		ENSBTAG00000016864	LBP		ENSCHIG00000008770
ENSMUSG00000044244	Il20rb		ENSG00000182612	TSPAN10		ENSSSCG00000021436	DFFB		ENSBTAG00000016876			ENSCHIG00000008771	PPP1R3A
ENSMUSG00000044296	Zfp879		ENSG00000182636	NDN		ENSSSCG00000021443	SGK1		ENSBTAG00000016881	ANPEP		ENSCHIG00000008778	SNORA75
ENSMUSG00000044320	1700001O22Rik		ENSG00000182645	CCDC172		ENSSSCG00000021448			ENSBTAG00000016908	METTL1		ENSCHIG00000008782
ENSMUSG00000044345	Marveld1		ENSG00000182718	ANXA2		ENSSSCG00000021451	CGRRF1		ENSBTAG00000016911	ARHGAP23		ENSCHIG00000008793
ENSMUSG00000044348	Slc25a53		ENSG00000182742	HOXB4		ENSSSCG00000021453	RIMS4		ENSBTAG00000016920	EOMES		ENSCHIG00000008797	CXCL14
ENSMUSG00000044349	Snhg11		ENSG00000182798	MAGEB17		ENSSSCG00000021534	SLC30A3		ENSBTAG00000016933	IL27RA		ENSCHIG00000008801	SLC25A2
ENSMUSG00000044352	Sowaha		ENSG00000182824	FAM230E		ENSSSCG00000021562	PLXNA4		ENSBTAG00000016944	ADORA2A		ENSCHIG00000008803	ZNF70
ENSMUSG00000044362	Ccdc89		ENSG00000182866	LCK		ENSSSCG00000021569	MMP25		ENSBTAG00000016950	B3GAT3		ENSCHIG00000008804
ENSMUSG00000044390	Tigd3		ENSG00000182902	SLC25A18		ENSSSCG00000021576	CD83		ENSBTAG00000016963	ADAMTS6		ENSCHIG00000008810	U1
ENSMUSG00000044442	N6amt1		ENSG00000182921	GPATCH11P1		ENSSSCG00000021597	PHLDA2		ENSBTAG00000016973	PRSS8		ENSCHIG00000008812
ENSMUSG00000044453	Ffar1		ENSG00000183077	AFMID		ENSSSCG00000021610	CHPF		ENSBTAG00000016988	PIN1		ENSCHIG00000008819
ENSMUSG00000044469	Tnfaip8l1		ENSG00000183111	ARHGEF37		ENSSSCG00000021612	ARHGAP28		ENSBTAG00000017002	RBCK1		ENSCHIG00000008829
ENSMUSG00000044496	2510039O18Rik		ENSG00000183114	FAM43B		ENSSSCG00000021619	OVCH2		ENSBTAG00000017071	C1QTNF3		ENSCHIG00000008832	GABRR1
ENSMUSG00000044526	Znrf4		ENSG00000183145	RIPPLY3		ENSSSCG00000021638	NEU3		ENSBTAG00000017073	HPGDS		ENSCHIG00000008833	ICAM3
ENSMUSG00000044556	Tex38		ENSG00000183171			ENSSSCG00000021645	MROH2B		ENSBTAG00000017074	ANO8		ENSCHIG00000008835
ENSMUSG00000044562	Rasip1		ENSG00000183186	C2CD4C		ENSSSCG00000021646	KLF9		ENSBTAG00000017122	HSPG2		ENSCHIG00000008836	TNK1
ENSMUSG00000044576	Garem2		ENSG00000183206	POTEC		ENSSSCG00000021647	EDA		ENSBTAG00000017132	TTC22		ENSCHIG00000008842
ENSMUSG00000044595	Dnd1		ENSG00000183239	RPL29P16		ENSSSCG00000021651	SCN2B		ENSBTAG00000017135	CTSS		ENSCHIG00000008843
ENSMUSG00000044597	Mycs		ENSG00000183305	MAGEA2B		ENSSSCG00000021654	ZNF641		ENSBTAG00000017141	CGRRF1		ENSCHIG00000008852	B4GALT2
ENSMUSG00000044609	Gm9294		ENSG00000183337	BCOR		ENSSSCG00000021657	SATB2		ENSBTAG00000017150	EHF		ENSCHIG00000008864
ENSMUSG00000044626	Liph		ENSG00000183396	TMEM89		ENSSSCG00000021663	NOL12		ENSBTAG00000017158	VSNL1		ENSCHIG00000008865	TNKS1BP1
ENSMUSG00000044664	Prss42		ENSG00000183597	TANGO2		ENSSSCG00000021675			ENSBTAG00000017165	MATN2		ENSCHIG00000008870	PGAP4
ENSMUSG00000044674	Fzd1		ENSG00000183628	DGCR6		ENSSSCG00000021698	RRP1B		ENSBTAG00000017174	SCN11A		ENSCHIG00000008881	HOXB6
ENSMUSG00000044707	Ccnjl		ENSG00000183638	RP1L1		ENSSSCG00000021706	KIF21B		ENSBTAG00000017183	PDLIM3		ENSCHIG00000008887	CD9
ENSMUSG00000044708	Kcnj10		ENSG00000183644	HOATZ		ENSSSCG00000021724	KIF19		ENSBTAG00000017187	TMEM255A		ENSCHIG00000008888	GRIK4
ENSMUSG00000044712	Slc38a6		ENSG00000183674	LINC00518		ENSSSCG00000021745	ERMAP		ENSBTAG00000017188	ISM1		ENSCHIG00000008895
ENSMUSG00000044719	E230025N22Rik		ENSG00000183741	CBX6		ENSSSCG00000021798	LZTS2		ENSBTAG00000017201	AP4S1		ENSCHIG00000008899
ENSMUSG00000044737	Klk14		ENSG00000183779	ZNF703		ENSSSCG00000021843	SYT5		ENSBTAG00000017211	SERINC4		ENSCHIG00000008901
ENSMUSG00000044820	AY074887		ENSG00000183784	DOCK8-AS1		ENSSSCG00000021852	FAM124B		ENSBTAG00000017219	DDX51		ENSCHIG00000008903
ENSMUSG00000044827	Tlr1		ENSG00000183798	EMILIN3		ENSSSCG00000021862	PTGER2		ENSBTAG00000017220			ENSCHIG00000008904	C1orf216
ENSMUSG00000044857	Lemd2		ENSG00000183807	FAM162B		ENSSSCG00000021871	FDXACB1		ENSBTAG00000017225	RNF135		ENSCHIG00000008910	KCNMB4
ENSMUSG00000044916	Frey1		ENSG00000183813	CCR4		ENSSSCG00000021897	CRB1		ENSBTAG00000017228	TP53I11		ENSCHIG00000008915	SNORD33
ENSMUSG00000044927	H1f10		ENSG00000183833	CFAP91		ENSSSCG00000021911	NDRG4		ENSBTAG00000017239	GABBR1		ENSCHIG00000008916	HTR1B
ENSMUSG00000044938	Klhl31		ENSG00000183837	PNMA3		ENSSSCG00000021991			ENSBTAG00000017249	SBSPON		ENSCHIG00000008918	P2RY1
ENSMUSG00000044948	Cfap43		ENSG00000183878	UTY		ENSSSCG00000021998			ENSBTAG00000017253	MECR		ENSCHIG00000008921	chi-mir-320
ENSMUSG00000044957	Pp2d1		ENSG00000183888	SRARP		ENSSSCG00000022004	SH3BP2		ENSBTAG00000017280	C3		ENSCHIG00000008935	chi-mir-143
ENSMUSG00000044966	Fbxo48		ENSG00000183921	SDR42E2		ENSSSCG00000022029	RAP1GAP		ENSBTAG00000017287	DRAM1		ENSCHIG00000008937
ENSMUSG00000044982	Sft2d3		ENSG00000183935	HTR7P1		ENSSSCG00000022039			ENSBTAG00000017296	POLN		ENSCHIG00000008943	ZBTB4
ENSMUSG00000045005	Fzd5		ENSG00000183963	SMTN		ENSSSCG00000022081	PHLDB2		ENSBTAG00000017306	AKNA		ENSCHIG00000008947	MZF1
ENSMUSG00000045009	Prrt3		ENSG00000184033	CTAG1B		ENSSSCG00000022120	ZBTB8B		ENSBTAG00000017335	HGFAC		ENSCHIG00000008959
ENSMUSG00000045013	Or6b6		ENSG00000184047	DIABLO		ENSSSCG00000022129	ARSL		ENSBTAG00000017338	FAM205C		ENSCHIG00000008967	FLYWCH2
ENSMUSG00000045019	Acer1		ENSG00000184060	ADAP2		ENSSSCG00000022230	CD9		ENSBTAG00000017345	KIF2B		ENSCHIG00000008968	DNASE1L2
ENSMUSG00000045027	Prss22		ENSG00000184084			ENSSSCG00000022248	OTOL1		ENSBTAG00000017346	RASSF2		ENSCHIG00000008979
ENSMUSG00000045034	Ankrd34b		ENSG00000184108	TRIML1		ENSSSCG00000022257	HHLA1		ENSBTAG00000017365	ZBTB47		ENSCHIG00000008982
ENSMUSG00000045038	Prkce		ENSG00000184144	CNTN2		ENSSSCG00000022265	C19orf25		ENSBTAG00000017371	RELL2		ENSCHIG00000008986
ENSMUSG00000045055	Rpsa-ps2		ENSG00000184188			ENSSSCG00000022269	SPRP		ENSBTAG00000017378	GALNT8		ENSCHIG00000008989	PML
ENSMUSG00000045064	Zc2hc1c		ENSG00000184224	NDUFV1-DT		ENSSSCG00000022289	PCDH1		ENSBTAG00000017387	TMEM269		ENSCHIG00000008990	GATA1
ENSMUSG00000045087	S1pr5		ENSG00000184261	KCNK12		ENSSSCG00000022290	UMODL1		ENSBTAG00000017397	ZNF423		ENSCHIG00000009000	FAM89A
ENSMUSG00000045165	AI467606		ENSG00000184271	POU6F1		ENSSSCG00000022296	CDK15		ENSBTAG00000017421	SLC3A1		ENSCHIG00000009003	GDPGP1
ENSMUSG00000045176	Borcs6		ENSG00000184313	MROH7		ENSSSCG00000022305	DNAI4		ENSBTAG00000017434	MROH2A		ENSCHIG00000009011	MIRLET7F
ENSMUSG00000045201	Lrrc3b		ENSG00000184357	H1-5		ENSSSCG00000022310	VPS9D1		ENSBTAG00000017435	KCTD7		ENSCHIG00000009020	PLA2G15
ENSMUSG00000045225	Or5w19		ENSG00000184414	IRS3P		ENSSSCG00000022317	SLC38A10		ENSBTAG00000017436	C2CD6		ENSCHIG00000009022	MEF2B
ENSMUSG00000045284	Dcaf12l1		ENSG00000184454	NCMAP		ENSSSCG00000022324	PPFIA3		ENSBTAG00000017438	C17H5orf52		ENSCHIG00000009023	TLX3
ENSMUSG00000045287	Rtn4rl1		ENSG00000184470	TXNRD2		ENSSSCG00000022364	CPT1B		ENSBTAG00000017450	KLHL24		ENSCHIG00000009026	NYAP2
ENSMUSG00000045316	Fahd1		ENSG00000184492	FOXD4L1		ENSSSCG00000022370	TNFSF9		ENSBTAG00000017460			ENSCHIG00000009031	LRRN4CL
ENSMUSG00000045349	Sh2d5		ENSG00000184530	C6orf58		ENSSSCG00000022372	SLC6A14		ENSBTAG00000017461	SLC16A3		ENSCHIG00000009036	MIR450A1
ENSMUSG00000045471	Hcrt		ENSG00000184557	SOCS3		ENSSSCG00000022380	SH2D3A		ENSBTAG00000017490	PLD1		ENSCHIG00000009049	CYB561D1
ENSMUSG00000045493	Bhlhe23		ENSG00000184584	STING1		ENSSSCG00000022405	P2RX1		ENSBTAG00000017500	KCNK12		ENSCHIG00000009051
ENSMUSG00000045515	Pou3f3		ENSG00000184599	TAFA3		ENSSSCG00000022499	TLX2		ENSBTAG00000017531	FETUB		ENSCHIG00000009059	SLC6A13
ENSMUSG00000045518	Onecut3		ENSG00000184602	SNN		ENSSSCG00000022525	ARHGEF5		ENSBTAG00000017537	PTGIS		ENSCHIG00000009061	AZU1
ENSMUSG00000045659	Plekha7		ENSG00000184619	KRBA2		ENSSSCG00000022538	MARK4		ENSBTAG00000017557	QRSL1		ENSCHIG00000009071	PACSIN1
ENSMUSG00000045667	Smtnl2		ENSG00000184697	CLDN6		ENSSSCG00000022553	TNRC18		ENSBTAG00000017561	HHIPL2		ENSCHIG00000009094
ENSMUSG00000045672	Col27a1		ENSG00000184786	DYNLT2		ENSSSCG00000022584	PPP1R3F		ENSBTAG00000017602	TMEM45B		ENSCHIG00000009096	AZGP1
ENSMUSG00000045691	Thtpa		ENSG00000184788	SATL1		ENSSSCG00000022655	PTGES2		ENSBTAG00000017624	RAB17		ENSCHIG00000009098	KIFC2
ENSMUSG00000045746	B230317F23Rik		ENSG00000184809	B3GALT5-AS1		ENSSSCG00000022676	OPHN1		ENSBTAG00000017632	AEN		ENSCHIG00000009101	CYP4F22
ENSMUSG00000045776	Lrtm1		ENSG00000184814	PRR23B		ENSSSCG00000022678	AMER2		ENSBTAG00000017645			ENSCHIG00000009103
ENSMUSG00000045868	Gvin1		ENSG00000184845	DRD1		ENSSSCG00000022689	GADD45B		ENSBTAG00000017655	PALMD		ENSCHIG00000009106	CABP2
ENSMUSG00000045876	Pcdhb8		ENSG00000184984	CHRM5		ENSSSCG00000022692	RINL		ENSBTAG00000017659	BFSP2		ENSCHIG00000009111
ENSMUSG00000045877	4933415A04Rik		ENSG00000185002	RFX6		ENSSSCG00000022726	RHOD		ENSBTAG00000017661	RFX2		ENSCHIG00000009113
ENSMUSG00000045928	4933440M02Rik		ENSG00000185013	NT5C1B		ENSSSCG00000022741	PDGFRB		ENSBTAG00000017663	GAST		ENSCHIG00000009115
ENSMUSG00000045968	Teddm2		ENSG00000185024	BRF1		ENSSSCG00000022744	PRSS21		ENSBTAG00000017678	SPRED3		ENSCHIG00000009124	RBFOX3
ENSMUSG00000045991	Onecut2		ENSG00000185037	ZNF733P		ENSSSCG00000022774	NOP53		ENSBTAG00000017680	NOS3		ENSCHIG00000009127
ENSMUSG00000046008	Pnlip		ENSG00000185040	SPDYE16		ENSSSCG00000022785	GSG1L		ENSBTAG00000017685	JUP		ENSCHIG00000009133	MLYCD
ENSMUSG00000046020	Pofut1		ENSG00000185070	FLRT2		ENSSSCG00000022797	PPP1R3B		ENSBTAG00000017701	CYP2W1		ENSCHIG00000009135
ENSMUSG00000046031	Calhm6		ENSG00000185090	MANEAL		ENSSSCG00000022846	SLC4A3		ENSBTAG00000017706	SLC39A3		ENSCHIG00000009142	JAK3
ENSMUSG00000046058	Eid2		ENSG00000185112	FAM43A		ENSSSCG00000022868	KCTD4		ENSBTAG00000017716	BEGAIN		ENSCHIG00000009149
ENSMUSG00000046101	Mcmdc2		ENSG00000185130	H2BC13		ENSSSCG00000022906			ENSBTAG00000017748	RNF44		ENSCHIG00000009153
ENSMUSG00000046109	AB041806		ENSG00000185177	ZNF479		ENSSSCG00000022925			ENSBTAG00000017750	RHBDD3		ENSCHIG00000009155	FEN1
ENSMUSG00000046138	9930021J03Rik		ENSG00000185186	LINC00313		ENSSSCG00000022933	EFR3B		ENSBTAG00000017762	GNG8		ENSCHIG00000009159
ENSMUSG00000046182	Gsg1l		ENSG00000185215	TNFAIP2		ENSSSCG00000022975	AMT		ENSBTAG00000017764	HDAC4		ENSCHIG00000009163
ENSMUSG00000046295	Ankle1		ENSG00000185222	TCEAL9		ENSSSCG00000022980	TBX4		ENSBTAG00000017781	BCDIN3D		ENSCHIG00000009172
ENSMUSG00000046312	Myorg		ENSG00000185271	KLHL33		ENSSSCG00000023001	CCDC149		ENSBTAG00000017785	FRMPD4		ENSCHIG00000009184
ENSMUSG00000046338	Gpat2		ENSG00000185338	SOCS1		ENSSSCG00000023028	JAM2		ENSBTAG00000017786	FCRL6		ENSCHIG00000009185
ENSMUSG00000046367	Mgat4e		ENSG00000185339	TCN2		ENSSSCG00000023032	SCG2		ENSBTAG00000017790	B9D1		ENSCHIG00000009190	APOOL
ENSMUSG00000046372	Gm5590		ENSG00000185340	GAS2L1		ENSSSCG00000023041	PCBP3		ENSBTAG00000017793	KLRG2		ENSCHIG00000009192
ENSMUSG00000046378	Asphd1		ENSG00000185347	TEDC1		ENSSSCG00000023045	BAHCC1		ENSBTAG00000017818	MOG		ENSCHIG00000009197
ENSMUSG00000046380	Jrk		ENSG00000185361	TNFAIP8L1		ENSSSCG00000023078	WDR4		ENSBTAG00000017836	ZFP57		ENSCHIG00000009198	KLHL26
ENSMUSG00000046404	Yod1		ENSG00000185432	TMT1A		ENSSSCG00000023090	BEST1		ENSBTAG00000017837	GABRB1		ENSCHIG00000009202	FAM234A
ENSMUSG00000046410	Kcnk6		ENSG00000185436	IFNLR1		ENSSSCG00000023097	ZNF408		ENSBTAG00000017843	CD40LG		ENSCHIG00000009210	BEST2
ENSMUSG00000046411	Rps4l-ps		ENSG00000185482	STAC3		ENSSSCG00000023110	UBXN1		ENSBTAG00000017850	ARHGEF6		ENSCHIG00000009237
ENSMUSG00000046470	Sox18		ENSG00000185507	IRF7		ENSSSCG00000023127			ENSBTAG00000017864	PRPH		ENSCHIG00000009239	CYP24A1
ENSMUSG00000046490	Rnf222		ENSG00000185561	TLCD2		ENSSSCG00000023128	IGF2BP1		ENSBTAG00000017867	YPEL1		ENSCHIG00000009242	VEGFA
ENSMUSG00000046491	C1qtnf2		ENSG00000185615	PDIA2		ENSSSCG00000023146	EVX2		ENSBTAG00000017875	ARHGAP30		ENSCHIG00000009244
ENSMUSG00000046516	Cox17		ENSG00000185650	ZFP36L1		ENSSSCG00000023151	GRIN2C		ENSBTAG00000017886	CABP7		ENSCHIG00000009259	MIR20A
ENSMUSG00000046523	Kctd4		ENSG00000185668	POU3F1		ENSSSCG00000023165	SEMA7A		ENSBTAG00000017890	ZMAT5		ENSCHIG00000009261	ZG16
ENSMUSG00000046546	Fam43a		ENSG00000185674	LYG2		ENSSSCG00000023169	CA10		ENSBTAG00000017894	CAD		ENSCHIG00000009284	H2BC26
ENSMUSG00000046567	Rlig1		ENSG00000185760	KCNQ5		ENSSSCG00000023173	REXO4		ENSBTAG00000017922	DOLPP1		ENSCHIG00000009293
ENSMUSG00000046572	Zfp518b		ENSG00000185838	GNB1L		ENSSSCG00000023228	NUMBL		ENSBTAG00000017925	LMF2		ENSCHIG00000009297	PRDM14
ENSMUSG00000046574	Prr12		ENSG00000185860	CCDC190		ENSSSCG00000023279	SH3TC2		ENSBTAG00000017927	EGFL6		ENSCHIG00000009298
ENSMUSG00000046593	Tmem215		ENSG00000185904	LINC00839		ENSSSCG00000023280	SULT2B1		ENSBTAG00000017955	KCNIP3		ENSCHIG00000009303	CLEC7A
ENSMUSG00000046607	Hrk		ENSG00000185905	C16orf54		ENSSSCG00000023294	KRCC1		ENSBTAG00000017956	KCTD15		ENSCHIG00000009304
ENSMUSG00000046615	Actrt1		ENSG00000185915	KLHL34		ENSSSCG00000023298	SRXN1		ENSBTAG00000017969	CA4		ENSCHIG00000009307	RGL2
ENSMUSG00000046650	Or5an6		ENSG00000185933	CALHM1		ENSSSCG00000023322			ENSBTAG00000017978			ENSCHIG00000009310	chi-mir-1307
ENSMUSG00000046688	Tifa		ENSG00000185942	NKAIN3		ENSSSCG00000023338	CHRNA6		ENSBTAG00000018004	SH3GL3		ENSCHIG00000009317
ENSMUSG00000046717	Igbp1b		ENSG00000185955	SPACDR		ENSSSCG00000023354	ACAD9		ENSBTAG00000018013	EMP3		ENSCHIG00000009327	RPS6KB2
ENSMUSG00000046748	Tmem45a2		ENSG00000185958	FAM186A		ENSSSCG00000023357			ENSBTAG00000018016	NUPR1		ENSCHIG00000009328	CRISP2
ENSMUSG00000046761	Fam83h		ENSG00000185972	CCIN		ENSSSCG00000023371	EHD2		ENSBTAG00000018020	GNAT1		ENSCHIG00000009346	MIR103A1
ENSMUSG00000046768	Rhoj		ENSG00000185988	PLK5		ENSSSCG00000023379	UBE2L6		ENSBTAG00000018024	NR1D2		ENSCHIG00000009351	CABYR
ENSMUSG00000046774	8030474K03Rik		ENSG00000186103	ARGFX		ENSSSCG00000023409	TIA1		ENSBTAG00000018031	PODXL2		ENSCHIG00000009358
ENSMUSG00000046785	Epm2aip1		ENSG00000186152	LILRP1		ENSSSCG00000023423	UBALD2		ENSBTAG00000018040	PSMB10		ENSCHIG00000009367	OSMR
ENSMUSG00000046790	Or13p3		ENSG00000186265	BTLA		ENSSSCG00000023434	PPM1L		ENSBTAG00000018043	LCAT		ENSCHIG00000009374	MIR4657
ENSMUSG00000046791	Riox1		ENSG00000186301	MST1P2		ENSSSCG00000023460	HPCAL4		ENSBTAG00000018044	POLR3E		ENSCHIG00000009376
ENSMUSG00000046794	Ppp1r3b		ENSG00000186318	BACE1		ENSSSCG00000023462	GPR50		ENSBTAG00000018059	CD80		ENSCHIG00000009378	SNORD15
ENSMUSG00000046808	Atp10d		ENSG00000186350	RXRA		ENSSSCG00000023478	SLC46A1		ENSBTAG00000018069	TNFSF15		ENSCHIG00000009381	SNORA74
ENSMUSG00000046811	Gltpd2		ENSG00000186416	NKRF		ENSSSCG00000023483	PLXNA3		ENSBTAG00000018071	TMOD4		ENSCHIG00000009383	NCOR2
ENSMUSG00000046822	Slc39a3		ENSG00000186564	FOXD2		ENSSSCG00000023526	RAPGEF3		ENSBTAG00000018073	TSPO		ENSCHIG00000009392	MARCKS
ENSMUSG00000046841	Ckap4		ENSG00000186603	HPDL		ENSSSCG00000023527	NRROS		ENSBTAG00000018077	LYPD3		ENSCHIG00000009394	RNF227
ENSMUSG00000046846	Spesp1		ENSG00000186628	FSD2		ENSSSCG00000023540	SPMIP1		ENSBTAG00000018082	QPRT		ENSCHIG00000009403	RTL5
ENSMUSG00000046879	Irgm1		ENSG00000186648	CARMIL3		ENSSSCG00000023550	IL1RL2		ENSBTAG00000018088	SETBP1		ENSCHIG00000009407
ENSMUSG00000046957	Spz1		ENSG00000186684	CYP27C1		ENSSSCG00000023582	GPR149		ENSBTAG00000018116	MTFP1		ENSCHIG00000009420
ENSMUSG00000046958	4930432E11Rik		ENSG00000186723	OR10H1		ENSSSCG00000023592	TAC1		ENSBTAG00000018122			ENSCHIG00000009425	NTF4
ENSMUSG00000046974	Timd6		ENSG00000186766	FOXI2		ENSSSCG00000023603			ENSBTAG00000018137	A2M		ENSCHIG00000009426
ENSMUSG00000047013	Fbxo41		ENSG00000186787	SPIN2B		ENSSSCG00000023607	CYP4F22		ENSBTAG00000018146	VAT1L		ENSCHIG00000009427
ENSMUSG00000047021	Cfap65		ENSG00000186832	KRT16		ENSSSCG00000023619	SLC12A9		ENSBTAG00000018157	IFT172		ENSCHIG00000009429
ENSMUSG00000047040	Prr15l		ENSG00000186854	TRABD2A		ENSSSCG00000023636	TMEM222		ENSBTAG00000018160	LAMA1		ENSCHIG00000009434	MIRLET7D
ENSMUSG00000047067	Dusp28		ENSG00000186889	TMEM17		ENSSSCG00000023639	NRM		ENSBTAG00000018175	HEXD		ENSCHIG00000009436	DYNLT4
ENSMUSG00000047108	Dnajb7		ENSG00000187010	RHD		ENSSSCG00000023653	GLIS2		ENSBTAG00000018179	PCDH8		ENSCHIG00000009448
ENSMUSG00000047109	Cldn14		ENSG00000187017	ESPN		ENSSSCG00000023667	KEAP1		ENSBTAG00000018180	C5H12orf50		ENSCHIG00000009451
ENSMUSG00000047123	Ticam1		ENSG00000187080	OR2AK2		ENSSSCG00000023677	CHMP1A		ENSBTAG00000018199	ZBTB8A		ENSCHIG00000009456	EEF1AKMT3
ENSMUSG00000047139	Cd24a		ENSG00000187105	HEATR4		ENSSSCG00000023693	PROC		ENSBTAG00000018220	RGSL1		ENSCHIG00000009460	FER1L5
ENSMUSG00000047153	Khnyn		ENSG00000187134	AKR1C1		ENSSSCG00000023710	REEP1		ENSBTAG00000018224	GLP1R		ENSCHIG00000009470	U1
ENSMUSG00000047171	Helt		ENSG00000187140	FOXD3		ENSSSCG00000023716	TNFAIP6		ENSBTAG00000018235	SLC45A2		ENSCHIG00000009475	SFT2D3
ENSMUSG00000047182	Irs3		ENSG00000187144	SPATA21		ENSSSCG00000023743	CLDN6		ENSBTAG00000018238	ABTB1		ENSCHIG00000009479	H2BC5
ENSMUSG00000047215	Rpl9		ENSG00000187166	H1-7		ENSSSCG00000023745	MCOLN3		ENSBTAG00000018245	SLC1A3		ENSCHIG00000009487
ENSMUSG00000047257	Prss45		ENSG00000187242	KRT12		ENSSSCG00000023747	TTC19		ENSBTAG00000018248	MGLL		ENSCHIG00000009495
ENSMUSG00000047342	Zfp286		ENSG00000187244	BCAM		ENSSSCG00000023749	MIOX		ENSBTAG00000018267	TRIM54		ENSCHIG00000009502
ENSMUSG00000047394	Cimap1b		ENSG00000187266	EPOR		ENSSSCG00000023760	CLEC14A		ENSBTAG00000018285	VAMP5		ENSCHIG00000009504	MIR7
ENSMUSG00000047423	AI837181		ENSG00000187372	PCDHB13		ENSSSCG00000023762	TRPM2		ENSBTAG00000018294	DNASE1L3		ENSCHIG00000009507	PHETA1
ENSMUSG00000047428	Dlk2		ENSG00000187479	C11orf96		ENSSSCG00000023771			ENSBTAG00000018307	SEMA3F		ENSCHIG00000009525	SETD7
ENSMUSG00000047434	Xxylt1		ENSG00000187504	RPL7P48		ENSSSCG00000023775	TFB2M		ENSBTAG00000018321	PAOX		ENSCHIG00000009529	DAB2
ENSMUSG00000047473	Zfp30		ENSG00000187545	PRAMEF10		ENSSSCG00000023790			ENSBTAG00000018330	RAD9B		ENSCHIG00000009542
ENSMUSG00000047515	BC049715		ENSG00000187559	FOXD4L3		ENSSSCG00000023792	SNRNP70		ENSBTAG00000018342	TJP3		ENSCHIG00000009549	MIR197
ENSMUSG00000047531	Rtp2		ENSG00000187566	NHLRC1		ENSSSCG00000023806	LRRN1		ENSBTAG00000018358	STAC3		ENSCHIG00000009551
ENSMUSG00000047557	Lxn		ENSG00000187589	TERF1P2		ENSSSCG00000023819			ENSBTAG00000018369	MYL2		ENSCHIG00000009557
ENSMUSG00000047591	Mafa		ENSG00000187600	LINC02583		ENSSSCG00000023834	RSPH4A		ENSBTAG00000018372	STARD7		ENSCHIG00000009569
ENSMUSG00000047592	Nxpe5		ENSG00000187601	MAGEH1		ENSSSCG00000023859	LRRTM1		ENSBTAG00000018379	TMEM175		ENSCHIG00000009574	GATA4
ENSMUSG00000047604	Frat2		ENSG00000187634	SAMD11		ENSSSCG00000023866	ACSF3		ENSBTAG00000018398	GPR4		ENSCHIG00000009577
ENSMUSG00000047626	Or6c2		ENSG00000187682	ERAS		ENSSSCG00000023870	SNORD12		ENSBTAG00000018406	CSTF2T		ENSCHIG00000009596	CAVIN4
ENSMUSG00000047631	Apof		ENSG00000187701	OR2T27		ENSSSCG00000023880	RRP8		ENSBTAG00000018422	RIPK3		ENSCHIG00000009598
ENSMUSG00000047638	Nr1h4		ENSG00000187715	KBTBD12		ENSSSCG00000023890	ATG2A		ENSBTAG00000018455	COMMD5		ENSCHIG00000009602
ENSMUSG00000047654	Tssk6		ENSG00000187730	GABRD		ENSSSCG00000023915	SLC2A4		ENSBTAG00000018464	ZDHHC14		ENSCHIG00000009609
ENSMUSG00000047658	Gal3st3		ENSG00000187754	SSX7		ENSSSCG00000023918	SLC9C1		ENSBTAG00000018465	KCNAB1		ENSCHIG00000009614
ENSMUSG00000047721	Bola2		ENSG00000187824	TMEM220		ENSSSCG00000023935	GMPPA		ENSBTAG00000018467	BBOF1		ENSCHIG00000009622	ARK2C
ENSMUSG00000047735	Samd9l		ENSG00000187837	H1-2		ENSSSCG00000023936	MYRFL		ENSBTAG00000018474	IL6R		ENSCHIG00000009626
ENSMUSG00000047749	Zc3hav1l		ENSG00000187905	LRRC74B		ENSSSCG00000023969	ACER1		ENSBTAG00000018489	OTOL1		ENSCHIG00000009633
ENSMUSG00000047751	Utf1		ENSG00000187912	CLEC17A		ENSSSCG00000023972	DRAM1		ENSBTAG00000018499	ANXA8L1		ENSCHIG00000009636
ENSMUSG00000047767	Atg16l2		ENSG00000187918	OR51I2		ENSSSCG00000023973	NOC2L		ENSBTAG00000018524	AMHR2		ENSCHIG00000009639
ENSMUSG00000047810	Ccdc88b		ENSG00000187954	ZFTRAF1		ENSSSCG00000023992	CEP112		ENSBTAG00000018530	TUBA8		ENSCHIG00000009641
ENSMUSG00000047822	Angptl8		ENSG00000187969	ZCCHC13		ENSSSCG00000024000			ENSBTAG00000018539	KLK1		ENSCHIG00000009643
ENSMUSG00000047875	Gpr157		ENSG00000187979	FAM230D		ENSSSCG00000024021			ENSBTAG00000018564	ZFYVE27		ENSCHIG00000009646	ZNF473
ENSMUSG00000047940	Stpg2		ENSG00000188037	CLCN1		ENSSSCG00000024060	LIPT2		ENSBTAG00000018576	DPYSL5		ENSCHIG00000009661
ENSMUSG00000047953	Gp5		ENSG00000188089	PLA2G4E		ENSSSCG00000024109	BDH1		ENSBTAG00000018577	SLC7A1		ENSCHIG00000009662
ENSMUSG00000047965	Rpl9-ps7		ENSG00000188152	NUTM2G		ENSSSCG00000024134	MGLL		ENSBTAG00000018578	LOXL3		ENSCHIG00000009663
ENSMUSG00000047976	Kcna1		ENSG00000188176	SMTNL2		ENSSSCG00000024136	AMPH		ENSBTAG00000018633	RABAC1		ENSCHIG00000009665
ENSMUSG00000048039	Isg20l2		ENSG00000188269	OR7A5		ENSSSCG00000024144			ENSBTAG00000018637	HDDC3		ENSCHIG00000009671
ENSMUSG00000048096	Lmod1		ENSG00000188316	ENO4		ENSSSCG00000024158	ANO1		ENSBTAG00000018645	DLX5		ENSCHIG00000009672
ENSMUSG00000048106	4632415L05Rik		ENSG00000188338	SLC38A3		ENSSSCG00000024161			ENSBTAG00000018671	DCUN1D2		ENSCHIG00000009674	IHO1
ENSMUSG00000048138	Dmrt2		ENSG00000188451	SRP72P2		ENSSSCG00000024184	FASTK		ENSBTAG00000018673	TRIM17		ENSCHIG00000009679
ENSMUSG00000048142	Nat8l		ENSG00000188488	SERPINA5		ENSSSCG00000024191	KLF17		ENSBTAG00000018706			ENSCHIG00000009692
ENSMUSG00000048185	Rnf7l		ENSG00000188505	NCCRP1		ENSSSCG00000024219	TIGAR		ENSBTAG00000018715	MPLKIP		ENSCHIG00000009696	IL1RN
ENSMUSG00000048186	Bend7		ENSG00000188522	FAM83G		ENSSSCG00000024223	ARHGEF16		ENSBTAG00000018723	SLC25A34		ENSCHIG00000009702
ENSMUSG00000048200	Cracr2b		ENSG00000188536	HBA2		ENSSSCG00000024233	RAB39B		ENSBTAG00000018730	ZBTB17		ENSCHIG00000009709
ENSMUSG00000048215	A630023P12Rik		ENSG00000188558	OR2G6		ENSSSCG00000024240	CCDC9		ENSBTAG00000018732	HSPA12B		ENSCHIG00000009722
ENSMUSG00000048234	Rnf149		ENSG00000188582	PAQR9		ENSSSCG00000024261	CBX2		ENSBTAG00000018756			ENSCHIG00000009723	TRIM35
ENSMUSG00000048285	Frmd6		ENSG00000188599	NPIPP1		ENSSSCG00000024268			ENSBTAG00000018765	SEMA5B		ENSCHIG00000009739	C3orf62
ENSMUSG00000048294	Krtap4-13		ENSG00000188603	CLN3		ENSSSCG00000024281			ENSBTAG00000018771	DNAAF1		ENSCHIG00000009742	RECQL5
ENSMUSG00000048337	Npy4r		ENSG00000188620	HMX3		ENSSSCG00000024312	ID4		ENSBTAG00000018777	ADCY5		ENSCHIG00000009746
ENSMUSG00000048368	Omd		ENSG00000188641	DPYD		ENSSSCG00000024325	SGK2		ENSBTAG00000018785	TUBB1		ENSCHIG00000009751
ENSMUSG00000048424	Ranbp3l		ENSG00000188672	RHCE		ENSSSCG00000024341	USP20		ENSBTAG00000018787	GCM2		ENSCHIG00000009757	IL11RA
ENSMUSG00000048450	Msx1		ENSG00000188674	C2orf80		ENSSSCG00000024351	MET		ENSBTAG00000018799	GPSM1		ENSCHIG00000009762
ENSMUSG00000048478	Spata33		ENSG00000188676	IDO2		ENSSSCG00000024379	PCSK4		ENSBTAG00000018807	MYBPHL		ENSCHIG00000009763
ENSMUSG00000048498	Cd300e		ENSG00000188707	ZBED10P		ENSSSCG00000024428	CHRNA9		ENSBTAG00000018811	TMC2		ENSCHIG00000009772	ZNF41
ENSMUSG00000048562	Sp8		ENSG00000188783	PRELP		ENSSSCG00000024431	ATG9B		ENSBTAG00000018823	GRN		ENSCHIG00000009773
ENSMUSG00000048628	4930542C16Rik		ENSG00000188803	SHISA6		ENSSSCG00000024479	ELAC1		ENSBTAG00000018833	SVOP		ENSCHIG00000009774
ENSMUSG00000048655	Ccdc169		ENSG00000188818	ZDHHC11		ENSSSCG00000024500	CFAP410		ENSBTAG00000018837	SLC39A11		ENSCHIG00000009779
ENSMUSG00000048661	Lemd3		ENSG00000188825	LINC00910		ENSSSCG00000024567	PTPRH		ENSBTAG00000018849	AICDA		ENSCHIG00000009790
ENSMUSG00000048677	Tpcn2		ENSG00000188828	GLRA4		ENSSSCG00000024613	GUCY1A2		ENSBTAG00000018861	C5H12orf56		ENSCHIG00000009792
ENSMUSG00000048720	Tbc1d12		ENSG00000188848	BEND4		ENSSSCG00000024626	TNFAIP1		ENSBTAG00000018880	TRPV1		ENSCHIG00000009793	MYOD1
ENSMUSG00000048728	Zfp454		ENSG00000188878	FBF1		ENSSSCG00000024633	JAKMIP3		ENSBTAG00000018881	SYT6		ENSCHIG00000009795	ZSCAN2
ENSMUSG00000048731	Ggnbp1		ENSG00000188937	NYX		ENSSSCG00000024634	GPR15LG		ENSBTAG00000018894	PEX11G		ENSCHIG00000009799	NCKAP1L
ENSMUSG00000048779	P2ry6		ENSG00000188959	C9orf152		ENSSSCG00000024668	KLK1		ENSBTAG00000018901	CTIF		ENSCHIG00000009808	SYT7
ENSMUSG00000048865	Arhgap30		ENSG00000189007	ADAT2		ENSSSCG00000024672	KLF16		ENSBTAG00000018905	MAN2A2		ENSCHIG00000009809	TRIM46
ENSMUSG00000048878	Hexim1		ENSG00000189052	CGB5		ENSSSCG00000024687	FANCA		ENSBTAG00000018910	WDR6		ENSCHIG00000009810
ENSMUSG00000048895	Cdk5r1		ENSG00000189064	GAGE2A		ENSSSCG00000024736	ACP4		ENSBTAG00000018951	TBC1D9		ENSCHIG00000009825	PAQR9
ENSMUSG00000048924	Ccdc125		ENSG00000189143	CLDN4		ENSSSCG00000024750	GFOD2		ENSBTAG00000018993	ITGB7		ENSCHIG00000009831	NCAPH2
ENSMUSG00000048992	Prss32		ENSG00000189152	GRAPL		ENSSSCG00000024756	SPG7		ENSBTAG00000019001	PRDM10		ENSCHIG00000009838
ENSMUSG00000049090	Ptgr3		ENSG00000189171	S100A13		ENSSSCG00000024781	CAPN14		ENSBTAG00000019002	SLC2A12		ENSCHIG00000009839
ENSMUSG00000049123	Catsperg2		ENSG00000189186	DCAF8L2		ENSSSCG00000024784	CACNA1S		ENSBTAG00000019003	TNP1		ENSCHIG00000009841
ENSMUSG00000049287	Iba57		ENSG00000189221	MAOA		ENSSSCG00000024787	BPIFA3		ENSBTAG00000019007			ENSCHIG00000009843
ENSMUSG00000049295	Zfp219		ENSG00000189253	TRIM64B		ENSSSCG00000024800	DSC2		ENSBTAG00000019008	FBXL16		ENSCHIG00000009844	ANKRD34B
ENSMUSG00000049353	Rd3		ENSG00000189348	FAM90A27P		ENSSSCG00000024810	ZNF414		ENSBTAG00000019018			ENSCHIG00000009845	OR8I2
ENSMUSG00000049357	Brd8dc		ENSG00000189369	GSPT2		ENSSSCG00000024823	RCN3		ENSBTAG00000019021	TRPC3		ENSCHIG00000009846
ENSMUSG00000049401	Ogfr		ENSG00000189401	OTUD6A		ENSSSCG00000024872	CPT1C		ENSBTAG00000019023	NANS		ENSCHIG00000009852
ENSMUSG00000049436	Upk1b		ENSG00000189431	RASSF10		ENSSSCG00000024895	GGA1		ENSBTAG00000019058	IQSEC3		ENSCHIG00000009853
ENSMUSG00000049511	Htr1b		ENSG00000196115	ADAM5		ENSSSCG00000024958	GPR173		ENSBTAG00000019059	ATG16L2		ENSCHIG00000009856	FRAT2
ENSMUSG00000049515	Espnl		ENSG00000196126	HLA-DRB1		ENSSSCG00000024974			ENSBTAG00000019067	TMC8		ENSCHIG00000009861
ENSMUSG00000049538	Adamts16		ENSG00000196136	SERPINA3		ENSSSCG00000024975	NR5A2		ENSBTAG00000019080	PTH		ENSCHIG00000009864	GPR68
ENSMUSG00000049551	Fzd9		ENSG00000196166	LINC03042		ENSSSCG00000024990	MPI		ENSBTAG00000019086	TELO2		ENSCHIG00000009865
ENSMUSG00000049576	Zfa-ps		ENSG00000196167	COLCA1		ENSSSCG00000025034	LAPTM5		ENSBTAG00000019093			ENSCHIG00000009866
ENSMUSG00000049580	Tsku		ENSG00000196187	TMEM63A		ENSSSCG00000025072	C16orf89		ENSBTAG00000019094	NLE1		ENSCHIG00000009869
ENSMUSG00000049608	Gpr55		ENSG00000196189	SEMA4A		ENSSSCG00000025087	ASPH		ENSBTAG00000019097	CNTNAP1		ENSCHIG00000009870	HS3ST3A1
ENSMUSG00000049630	C1ql3		ENSG00000196230	TUBB		ENSSSCG00000025096	FBXO24		ENSBTAG00000019099	SLC25A37		ENSCHIG00000009872	C17orf100
ENSMUSG00000049676	Catsperg1		ENSG00000196263	ZNF471		ENSSSCG00000025106	THNSL2		ENSBTAG00000019137	SCN7A		ENSCHIG00000009884
ENSMUSG00000049680	Urgcp		ENSG00000196274	Metazoa_SRP		ENSSSCG00000025109	PLD3		ENSBTAG00000019150	PLD3		ENSCHIG00000009885
ENSMUSG00000049719	Prss46		ENSG00000196275	GTF2IRD2		ENSSSCG00000025116	TONSL		ENSBTAG00000019179	TSKS		ENSCHIG00000009889	LRRC20
ENSMUSG00000049721	Gal3st1		ENSG00000196289	BECN2		ENSSSCG00000025117	ATN1		ENSBTAG00000019182	TIA1		ENSCHIG00000009893	WDR90
ENSMUSG00000049728	Zfp668		ENSG00000196337	CGB7		ENSSSCG00000025176	NOTCH3		ENSBTAG00000019184	TRAPPC2L		ENSCHIG00000009895
ENSMUSG00000049741	Rxfp4		ENSG00000196350	ZNF729		ENSSSCG00000025245	ARMC5		ENSBTAG00000019203	S100A4		ENSCHIG00000009899	TTYH3
ENSMUSG00000049751	Rpl36al		ENSG00000196361	ELAVL3		ENSSSCG00000025266	VWA3A		ENSBTAG00000019230	PTGER3		ENSCHIG00000009903	RARRES2
ENSMUSG00000049791	Fzd4		ENSG00000196371	FUT4		ENSSSCG00000025270	CHRD		ENSBTAG00000019267	MMP2		ENSCHIG00000009911
ENSMUSG00000049804	Armcx4		ENSG00000196391	ZNF774		ENSSSCG00000025272	HEMK1		ENSBTAG00000019269	COL6A2		ENSCHIG00000009912	MYBPC2
ENSMUSG00000049807	Arhgap23		ENSG00000196411	EPHB4		ENSSSCG00000025273	CYP11A1		ENSBTAG00000019277	KCNH3		ENSCHIG00000009917	GAMT
ENSMUSG00000049866	Arl4c		ENSG00000196421	C20orf204		ENSSSCG00000025303	FAM50A		ENSBTAG00000019282	CRYBA4		ENSCHIG00000009918	SMUG1
ENSMUSG00000049871	Nlrc3		ENSG00000196440	ARMCX4		ENSSSCG00000025343	ZNF628		ENSBTAG00000019291	GRB14		ENSCHIG00000009919	GSG1
ENSMUSG00000049916	2610318N02Rik		ENSG00000196503	ARL9		ENSSSCG00000025401	CDK10		ENSBTAG00000019293	EGR3		ENSCHIG00000009922
ENSMUSG00000049929	Lpar4		ENSG00000196565	HBG2		ENSSSCG00000025410	PRSS16		ENSBTAG00000019294	ABCC9		ENSCHIG00000009925
ENSMUSG00000049957	Ccdc137		ENSG00000196576	PLXNB2		ENSSSCG00000025414			ENSBTAG00000019310	FOXK1		ENSCHIG00000009939	PFAS
ENSMUSG00000049988	Lrrc25		ENSG00000196589	MBD3L2B		ENSSSCG00000025447	MID1IP1		ENSBTAG00000019321	CCDC57		ENSCHIG00000009948
ENSMUSG00000050017	Pitpnb		ENSG00000196639	HRH1		ENSSSCG00000025483	GREB1		ENSBTAG00000019330	PROK2		ENSCHIG00000009952	RASSF7
ENSMUSG00000050022	Amz1		ENSG00000196664	TLR7		ENSSSCG00000025502			ENSBTAG00000019331	KATNAL2		ENSCHIG00000009953
ENSMUSG00000050035	Fhl4		ENSG00000196696	PDXDC2P-NPIPB14P		ENSSSCG00000025532	CACNG7		ENSBTAG00000019337	ACVR1C		ENSCHIG00000009955
ENSMUSG00000050043	Tmx2		ENSG00000196711	ALKAL1		ENSSSCG00000025537	PTPN6		ENSBTAG00000019365	BACE1		ENSCHIG00000009957
ENSMUSG00000050064	Zfp697		ENSG00000196739	COL27A1		ENSSSCG00000025545	HDAC6		ENSBTAG00000019369	TSPAN4		ENSCHIG00000009962
ENSMUSG00000050071	Bex1		ENSG00000196747	H2AC13		ENSSSCG00000025564	GAS2L1		ENSBTAG00000019371	CNR2		ENSCHIG00000009965	LSAMP
ENSMUSG00000050105	Fam110d		ENSG00000196832	OR11G2		ENSSSCG00000025588	FJX1		ENSBTAG00000019375	SCARF2		ENSCHIG00000009968
ENSMUSG00000050106	Tmc8		ENSG00000196834	POTEI		ENSSSCG00000025593	TAP2		ENSBTAG00000019382	PKDCC		ENSCHIG00000009982	BMP7
ENSMUSG00000050192	Eif5a2		ENSG00000196890	H2BC26		ENSSSCG00000025629	COLEC11		ENSBTAG00000019385	SCN3A		ENSCHIG00000009986
ENSMUSG00000050195	Scd4		ENSG00000196923	PDLIM7		ENSSSCG00000025638	UBE2Z		ENSBTAG00000019388	KIAA2013		ENSCHIG00000009987
ENSMUSG00000050212	Eva1b		ENSG00000196924	FLNA		ENSSSCG00000025647	SLC35C1		ENSBTAG00000019390	CA12		ENSCHIG00000009989	RPP25
ENSMUSG00000050217	Lgsn		ENSG00000196943	NOP9		ENSSSCG00000025698	SERPINE1		ENSBTAG00000019403	MALSU1		ENSCHIG00000009992
ENSMUSG00000050222	Il17d		ENSG00000197019	SERTAD1		ENSSSCG00000025704	DENND2D		ENSBTAG00000019417	ARMCX2		ENSCHIG00000009994	HOXD13
ENSMUSG00000050271	Prag1		ENSG00000197044	ZNF441		ENSSSCG00000025736	RECQL4		ENSBTAG00000019421	DACT1		ENSCHIG00000009998
ENSMUSG00000050288	Fzd2		ENSG00000197061	H4C3		ENSSSCG00000025737	IQCA1L		ENSBTAG00000019426	RNF175		ENSCHIG00000010003
ENSMUSG00000050315	Synpo2		ENSG00000197092	GOLGA6L16P		ENSSSCG00000025741	SNX20		ENSBTAG00000019432			ENSCHIG00000010009	CAV3
[truncated: 6,601 more rows]
