# Supplementary material for: Deciphering Sequence Determinants of Zygotic Genome Activation Genes: Insights From Machine Learning and the ZGAExplorer Platform
Source: Cell Prolif. 2025 Apr 18;58(12):e70039. doi: 10.1111/cpr.70039 (PMC12686121; doi:10.1111/cpr.70039)
Supplement: Supplementary file 3 — Table S2. Confidence scores for multi‐species ZGA gene prediction based on sequence and epigenetic modification models and gene expression fold changes. [file CPR-58-e70039-s001.xlsx]

## Sheet: Sheet1
Supplementary Table 2. Confidence scores for multi-species ZGA gene prediction based on sequence and epigenetic modification models, and gene expression fold changes
Mouse ZGA gene prediction confidence scores based on sequence model and gene expression fold changes
ID	Name	Ec2vsc1_GSE71434	Lc2vsc1_GSE71434	Confidence	Chromosome	Gene type	Gene description		c1_GSE71434	Ec2_GSE71434	Lc2_GSE71434		c1_GSE213407	Ec2_GSE213407	Lc2_GSE213407	Ec2vsc1_GSE213407	Lc2vsc1_GSE213407		c1_GSE66582	Ec2_GSE66582	Lc2_GSE66582	Ec2vsc1_GSE66582	Lc2vsc1_GSE66582		c1_GSE211845	Ec2_GSE211845	Lc2_GSE211845	Ec2vsc1_GSE211845	Lc2vsc1_GSE211845		c1_GSE169632	c2_GSE169632	c2vsc1_GSE169632
ENSMUSG00000000001	Gnai3	0.9252	0.8236	0.48	3	protein_coding	G protein subunit alpha i3 [Source:MGI Symbol;Acc:MGI:95773]		7.9096	7.3178	6.5142		0.2522	0.8156	0.3294	3.2339	1.3061		6.3662	5.3926	4.7247	0.8471	0.7422		0	5.9425	4.5998	5.9425	4.5998		0.6853	0	0
ENSMUSG00000000003	Pbsn	0	0	0.14	X	protein_coding	probasin [Source:MGI Symbol;Acc:MGI:1860484]		0	0	0		0	0	0.6942	0	0.6942		0	0	0	0	0		0	0	0	0	0		0.4038	0.4404	1.0906
ENSMUSG00000000028	Cdc45	1.0006	1.0882	0.55	16	protein_coding	cell division cycle 45 [Source:MGI Symbol;Acc:MGI:1338073]		6.9249	6.9292	7.5354		0	0	0	0	0		5.4283	5.6075	6.7557	1.033	1.2445		0.0713	0.5509	0.1596	7.7265	2.2384		0.115	0.4447	3.867
ENSMUSG00000000031	H19	0	0.0587	0.38	7	lncRNA	H19, imprinted maternally expressed transcript [Source:MGI Symbol;Acc:MGI:95891]		0	0	0.0587		1.4131	2.9152	3.3011	2.063	2.3361		0	0	0	0	0		0.111	0	0.3045	0	2.7432		1.2045	2.4863	2.0642
ENSMUSG00000000037	Scml2	1.0652	0.9247	0.58	X	protein_coding	Scm polycomb group protein like 2 [Source:MGI Symbol;Acc:MGI:1340042]		7.7221	8.2254	7.1406		4.4755	4.0604	3.2046	0.9073	0.716		5.7548	5.3935	3.4767	0.9372	0.6041		4.3387	3.1817	2.8355	0.7333	0.6535		4.6944	3.2054	0.6828
ENSMUSG00000000049	Apoh	2.1369	5.2741	0.81	11	protein_coding	apolipoprotein H [Source:MGI Symbol;Acc:MGI:88058]		0.2455	0.5246	1.2948		0.4761	1.7832	1.3004	3.7454	2.7314		0	0.1122	0.4575	0.1122	0.4575		0.6781	1.0165	1.1177	1.499	1.6483		1.1661	2.2602	1.9383
ENSMUSG00000000056	Narf	1.0359	0.9397	0.56	11	protein_coding	nuclear prelamin A recognition factor [Source:MGI Symbol;Acc:MGI:1914858]		4.6665	4.834	4.3853		4.9159	5.7677	4.5327	1.1733	0.922		2.9195	3.0857	1.7518	1.0569	0.6		4.578	4.9479	4.6071	1.0808	1.0064		4.5276	5.0649	1.1187
ENSMUSG00000000058	Cav2	1.5233	6.43	0.55	6	protein_coding	caveolin 2 [Source:MGI Symbol;Acc:MGI:107571]		0.1821	0.2774	1.1709		0.9523	1.3288	0.8184	1.3954	0.8594		0.0709	0	0.155	0	2.1862		0.5076	2.145	2.0072	4.2258	3.9543		1.9268	0.3595	0.1866
ENSMUSG00000000078	Klf6	1.0964	1.3854	0.53	13	protein_coding	Kruppel-like transcription factor 6 [Source:MGI Symbol;Acc:MGI:1346318]		1.5198	1.6663	2.1055		0	0.2431	0	0.2431	0		0.8099	0.6192	0.9072	0.7645	1.1201		0.0575	0	0	0	0		0.6549	0.1953	0.2982
ENSMUSG00000000085	Scmh1	1.0722	0.7842	0.53	4	protein_coding	sex comb on midleg homolog 1 [Source:MGI Symbol;Acc:MGI:1352762]		4.6776	5.0152	3.668		0.4885	0.5296	0.2004	1.0841	0.4102		3.8319	4.0934	2.6743	1.0682	0.6979		0.2025	0	0	0	0		0.3294	0.0587	0.1782
ENSMUSG00000000088	Cox5a	1.0503	0.9804	0.43	9	protein_coding	cytochrome c oxidase subunit 5A [Source:MGI Symbol;Acc:MGI:88474]		7.3884	7.7604	7.2437		1.4751	1.9462	1.9946	1.3194	1.3522		8.0381	7.9026	7.9497	0.9831	0.989		1.4654	1.7351	1.5023	1.184	1.0252		1.3879	0.3857	0.2779
ENSMUSG00000000093	Tbx2	0.0391	0.4158	0.57	11	protein_coding	T-box 2 [Source:MGI Symbol;Acc:MGI:98494]		0	0.0391	0.4158		0	0.121	1.4618	0.121	1.4618		0	0	0.0176	0	0.0176		0	0	0	0	0		0.2104	1.5049	7.1526
ENSMUSG00000000094	Tbx4	0.9987	0.6184	0.37	11	protein_coding	T-box 4 [Source:MGI Symbol;Acc:MGI:102556]		6.7305	6.7216	4.1619		3.2926	2.8972	2.6479	0.8799	0.8042		4.7332	4.9219	1.691	1.0399	0.3573		1.3958	0.8472	0.816	0.607	0.5846		2.4469	2.2116	0.9038
ENSMUSG00000000120	Ngfr	0.2992	4.0269	0.39	11	protein_coding	nerve growth factor receptor (TNFR superfamily, member 16) [Source:MGI Symbol;Acc:MGI:97323]		0.119	0.0356	0.4792		0.24	3.5198	4.7749	14.6658	19.8954		0	0.0521	0.0903	0.0521	0.0903		3.0715	4.5965	5.0431	1.4965	1.6419		1.2138	3.4688	2.8578
ENSMUSG00000000125	Wnt3	1.7042	4.326	0.55	11	protein_coding	wingless-type MMTV integration site family, member 3 [Source:MGI Symbol;Acc:MGI:98955]		0.1322	0.2253	0.5719		0	0.1414	0.2504	0.1414	0.2504		0.0435	0.4755	0.0601	10.931	1.3816		0.4923	0	0.2636	0	0.5354		0	0.3912	0.3912
ENSMUSG00000000126	Wnt9a	0.0731	0.1276	0.48	11	protein_coding	wingless-type MMTV integration site family, member 9A [Source:MGI Symbol;Acc:MGI:2446084]		0	0.0731	0.1276		1.2085	3.4342	3.2719	2.8417	2.7074		0.0606	0	0.0377	0	0.6221		0.8663	0.2179	1.5678	0.2515	1.8098		1.7148	3.0141	1.7577
ENSMUSG00000000127	Fer	1.0162	0.8316	0.38	17	protein_coding	FER tyrosine kinase [Source:MGI Symbol;Acc:MGI:105917]		5.2989	5.3845	4.4067		2.2007	2.7864	1.1878	1.2661	0.5397		NA	NA	NA	NA	NA		1.8218	0.6608	0.6351	0.3627	0.3486		1.1473	1.2756	1.1118
ENSMUSG00000000131	Xpo6	1.2422	1.5173	0.48	7	protein_coding	exportin 6 [Source:MGI Symbol;Acc:MGI:2429950]		2.1744	2.7011	3.2992		3.4527	3.0893	4.8198	0.8947	1.396		2.063	2.1692	3.9534	1.0515	1.9163		1.1695	1.518	2.0077	1.298	1.7167		2.487	4.4065	1.7718
ENSMUSG00000000134	Tfe3	0.8081	0.6625	0.43	X	protein_coding	transcription factor E3 [Source:MGI Symbol;Acc:MGI:98511]		5.6541	4.569	3.7457		0	0.787	1.764	0.787	1.764		5.0352	3.754	2.9565	0.7456	0.5872		0.271	0.6116	1.0552	2.2568	3.8937		0.9134	1.8548	2.0307
ENSMUSG00000000142	Axin2	0.9125	0.6096	0.48	11	protein_coding	axin 2 [Source:MGI Symbol;Acc:MGI:1270862]		5.9724	5.4499	3.6405		0.1545	0	0.0745	0	0.4822		4.3169	4.1675	2.0744	0.9654	0.4805		0.0909	0	0	0	0		0.3323	0	0
ENSMUSG00000000148	Brat1	1.9883	4.7433	0.92	5	protein_coding	BRCA1-associated ATM activator 1 [Source:MGI Symbol;Acc:MGI:1891679]		0.7757	1.5423	3.6794		1.0065	1.1728	1.8098	1.1652	1.7981		0.599	0.7771	2.5208	1.2973	4.2083		0.2429	2.059	1.3482	8.4767	5.5504		1.5717	1.5658	0.9962
ENSMUSG00000000149	Gna12	1.0903	1.1734	0.43	5	protein_coding	guanine nucleotide binding protein, alpha 12 [Source:MGI Symbol;Acc:MGI:95767]		4.6644	5.0856	5.4731		0.9358	0.3824	0.8726	0.4086	0.9325		2.3616	2.7665	2.9876	1.1715	1.2651		1.8887	1.6178	1.8444	0.8566	0.9765		1.3598	1.2082	0.8885
ENSMUSG00000000154	Slc22a18	0.8919	0.4211	0.46	7	protein_coding	solute carrier family 22 (organic cation transporter), member 18 [Source:MGI Symbol;Acc:MGI:1336884]		0.606	0.5405	0.2552		0.451	1.8996	0.4174	4.212	0.9255		0.0495	0.0432	0.0447	0.8727	0.903		0.7228	1.9561	0.1648	2.7063	0.228		0.7532	0	0
ENSMUSG00000000157	Itgb2l	0.4436	0.0638	0.41	16	protein_coding	integrin beta 2-like [Source:MGI Symbol;Acc:MGI:1277979]		0.6346	0.2815	0.0405		0	0.2467	0.2654	0.2467	0.2654		0.0525	0.1764	0	3.36	0		0.1239	0.5878	1.8325	4.7441	14.7902		0.7782	1.1217	1.4414
ENSMUSG00000000159	Igsf5	0.1859	0.2768	0.44	16	protein_coding	immunoglobulin superfamily, member 5 [Source:MGI Symbol;Acc:MGI:1919308]		0	0.1859	0.2768		0	0	0.1577	0	0.1577		0.178	0.1565	0.2	0.8792	1.1236		0	0	0.2179	0	0.2179		0.4109	0.8106	1.9727
ENSMUSG00000000167	Pih1d2	4.6687	3.5385	0.61	9	protein_coding	PIH1 domain containing 2 [Source:MGI Symbol;Acc:MGI:1919864]		0.275	1.2839	0.9731		0.2892	1.2954	1.0851	4.4793	3.7521		0.2827	0.4605	1.1468	1.6289	4.0566		1.7909	2.9568	2.7386	1.651	1.5292		2.0836	1.0122	0.4858
ENSMUSG00000000168	Dlat	1.078	0.701	0.43	9	protein_coding	dihydrolipoamide S-acetyltransferase [Source:MGI Symbol;Acc:MGI:2385311]		5.1655	5.5684	3.6211		2.3816	4.0887	3.1233	1.7168	1.3114		4.3252	3.8313	1.7354	0.8858	0.4012		7.6567	7.6768	7.5578	1.0026	0.9871		4.6619	3.4801	0.7465
ENSMUSG00000000171	Sdhd	0.8392	0.6945	0.38	9	protein_coding	succinate dehydrogenase complex, subunit D, integral membrane protein [Source:MGI Symbol;Acc:MGI:1914175]		6.9278	5.8141	4.8115		0	0	0	0	0		5.5553	4.2374	3.7292	0.7628	0.6713		0	0	0	0	0		0.9523	0	0
ENSMUSG00000000182	Fgf23	0.4895	0.1545	0.58	6	protein_coding	fibroblast growth factor 23 [Source:MGI Symbol;Acc:MGI:1891427]		0	0.4895	0.1545		0	0.4828	0.2147	0.4828	0.2147		0.0754	0.0879	0.0468	1.1658	0.6207		0	0	0	0	0		0.7018	0	0
ENSMUSG00000000183	Fgf6	0.8984	0.1223	0.3	6	protein_coding	fibroblast growth factor 6 [Source:MGI Symbol;Acc:MGI:95520]		0.5079	0.4563	0.0621		0	0.1197	0.3156	0.1197	0.3156		0	0.3883	0	0.3883	0		0	0	0	0	0		0	0.8094	0.8094
ENSMUSG00000000184	Ccnd2	0.251	1.1326	0.56	6	protein_coding	cyclin D2 [Source:MGI Symbol;Acc:MGI:88314]		0	0.251	1.1326		0.2618	2.4029	3.0212	9.1784	11.5401		0.0452	0.1259	0.1233	2.7854	2.7279		0.3223	2.1405	1.7632	6.6413	5.4707		1.1535	3.236	2.8054
ENSMUSG00000000194	Gpr107	0.7717	1.2987	0.53	2	protein_coding	G protein-coupled receptor 107 [Source:MGI Symbol;Acc:MGI:2139054]		1.825	1.4084	2.3702		0.315	0.6889	1.3153	2.187	4.1756		1.269	1.0585	2.5487	0.8341	2.0084		0.5965	1.6262	1.7623	2.7262	2.9544		1.7212	3.0578	1.7766
ENSMUSG00000000197	Nalcn	0.7991	0.2976	0.59	14	protein_coding	sodium leak channel, non-selective [Source:MGI Symbol;Acc:MGI:2444306]		0.4688	0.3746	0.1395		0.1725	0.3109	0.5714	1.8023	3.3125		0.0896	0.1323	0.051	1.4766	0.5692		0	0.3323	0.1609	0.3323	0.1609		0.2998	0.6425	2.1431
ENSMUSG00000000202	Btbd17	1.829	1.2695	0.43	11	protein_coding	BTB domain containing 17 [Source:MGI Symbol;Acc:MGI:1919264]		0.988	1.8071	1.2543		0	0.5646	1.9949	0.5646	1.9949		0.2847	0.0273	0.0566	0.0959	0.1988		0.5904	0.7502	0	1.2707	0		0.4494	1.1286	2.5113
ENSMUSG00000000204	Slfn4	0.1388	0	0.54	11	protein_coding	schlafen 4 [Source:MGI Symbol;Acc:MGI:1329010]		0	0.1388	0		3.6234	6.3539	7.1879	1.7536	1.9837		0.0174	0.0454	0	2.6092	0		7.8111	6.2843	5.8718	0.8045	0.7517		3.72	5.7721	1.5516
ENSMUSG00000000214	Th	1.0549	0.9166	0.39	7	protein_coding	tyrosine hydroxylase [Source:MGI Symbol;Acc:MGI:98735]		6.8516	7.228	6.2804		5.668	5.5216	3.686	0.9742	0.6503		4.5053	4.9633	3.2524	1.1017	0.7219		5.4651	4.514	4.332	0.826	0.7927		4.9058	3.2428	0.661
ENSMUSG00000000215	Ins2	0.452	1.0493	0.38	7	protein_coding	insulin II [Source:MGI Symbol;Acc:MGI:96573]		0.934	0.4222	0.98		2.2636	1.9473	2.3515	0.8603	1.0388		0.1844	0.2245	0.2	1.2175	1.0846		4.0058	0.8711	0.8436	0.2175	0.2106		2.949	2.2836	0.7744
ENSMUSG00000000216	Scnn1g	0	0.6045	0.42	7	protein_coding	sodium channel, nonvoltage-gated 1 gamma [Source:MGI Symbol;Acc:MGI:104695]		0	0	0.6045		0	0	0	0	0		0.0683	0	0.0837	0	1.2255		0	1.0642	0	1.0642	0		0.1276	0	0
ENSMUSG00000000223	Drp2	0.2372	0	0.49	X	protein_coding	dystrophin related protein 2 [Source:MGI Symbol;Acc:MGI:107432]		0.2091	0.0496	0		0	0.6503	0.4854	0.6503	0.4854		0.028	0	0	0	0		0.0295	0	0.0704	0	2.3864		0.1757	0.2887	1.6431
ENSMUSG00000000244	Tspan32	0	0	0.51	7	protein_coding	tetraspanin 32 [Source:MGI Symbol;Acc:MGI:1350360]		0	0	0		0	0	0	0	0		0	0	0	0	0		0.0408	0	0	0	0		0.1257	0	0
ENSMUSG00000000247	Lhx2	1.0207	0.8834	0.49	2	protein_coding	LIM homeobox protein 2 [Source:MGI Symbol;Acc:MGI:96785]		1.2256	1.251	1.0827		3.2926	3.5173	2.9465	1.0682	0.8949		0.8622	0.6782	0.4699	0.7866	0.545		3.5145	2.6026	2.09	0.7405	0.5947		4.3996	2.3599	0.5364
ENSMUSG00000000248	Clec2g	0.413	2.2452	0.42	6	protein_coding	C-type lectin domain family 2, member g [Source:MGI Symbol;Acc:MGI:1918059]		0.4005	0.1654	0.8992		0	0.9939	0.9214	0.9939	0.9214		0.1189	0.0533	0.4388	0.4483	3.6905		0	0.2522	0.1947	0.2522	0.1947		0.5869	0	0
ENSMUSG00000000253	Gmpr	0.915	0.5301	0.57	13	protein_coding	guanosine monophosphate reductase [Source:MGI Symbol;Acc:MGI:1913605]		5.8637	5.365	3.1084		0	0	0.3231	0	0.3231		3.176	4.3317	0.9102	1.3639	0.2866		0	0	0	0	0		0.4478	0	0
ENSMUSG00000000263	Glra1	0.799	0.5022	0.55	11	protein_coding	glycine receptor, alpha 1 subunit [Source:MGI Symbol;Acc:MGI:95747]		0.7115	0.5685	0.3573		4.7456	4.6868	7.0937	0.9876	1.4948		0.0852	0.3612	0	4.2394	0		2.4621	4.9309	5.2319	2.0027	2.125		5.2147	7.8456	1.5045
ENSMUSG00000000266	Mid2	0	0	0.46	X	protein_coding	midline 2 [Source:MGI Symbol;Acc:MGI:1344333]		0	0	0		0	0.487	0.7954	0.487	0.7954		0	0.0196	0.0513	0.0196	0.0513		0.2654	1.7987	2.5612	6.7773	9.6503		0.3505	0.8053	2.2976
ENSMUSG00000000275	Trim25	0.6088	2.3237	0.92	11	protein_coding	tripartite motif-containing 25 [Source:MGI Symbol;Acc:MGI:102749]		0	0.6088	2.3237		0	1.4101	0.7991	1.4101	0.7991		0.0699	0.1591	1.7094	2.2761	24.4549		0.9635	0.4626	1.7388	0.4801	1.8047		0.8404	1.0332	1.2294
ENSMUSG00000000276	Dgke	1.2051	2.566	0.92	11	protein_coding	diacylglycerol kinase, epsilon [Source:MGI Symbol;Acc:MGI:1889276]		1.9452	2.3441	4.9914		4.1048	4.3449	4.7263	1.0585	1.1514		0.9754	1.9003	4.0035	1.9482	4.1045		6.3608	5.3321	5.6691	0.8383	0.8913		4.4245	4.6596	1.0531
ENSMUSG00000000278	Scpep1	0.9872	0.9873	0.42	11	protein_coding	serine carboxypeptidase 1 [Source:MGI Symbol;Acc:MGI:1921867]		7.8251	7.7246	7.7256		8.3977	6.9749	7.1573	0.8306	0.8523		6.4533	5.7857	6.1168	0.8965	0.9479		4.8951	4.158	4.1619	0.8494	0.8502		6.1499	6.3394	1.0308
ENSMUSG00000000282	Mnt	0.9916	0.5227	0.41	11	protein_coding	max binding protein [Source:MGI Symbol;Acc:MGI:109150]		1.856	1.8404	0.9701		0	0.8707	0.9899	0.8707	0.9899		0.2903	0.4497	0.8114	1.5491	2.795		0.0547	1.0405	0.4011	19.0219	7.3327		0.5709	1.1114	1.9468
ENSMUSG00000000290	Itgb2	2.0077	2.1669	0.36	10	protein_coding	integrin beta 2 [Source:MGI Symbol;Acc:MGI:96611]		0.5316	1.0673	1.1519		0	0.6304	0	0.6304	0		0.024	0.4373	0.3198	18.2208	13.325		0	0.6173	0.5719	0.6173	0.5719		0.9358	0.394	0.421
ENSMUSG00000000295	Hddc2	0.9068	0.7977	0.41	10	protein_coding	HD domain containing 2 [Source:MGI Symbol;Acc:MGI:1916942]		1.3031	1.1817	1.0395		0	0.157	0	0.157	0		1.3639	0.9003	1.4391	0.6601	1.0551		0	0	0.6112	0	0.6112		0	0	0
ENSMUSG00000000296	Tpd52l1	1.0382	1.1763	0.44	10	protein_coding	tumor protein D52-like 1 [Source:MGI Symbol;Acc:MGI:1298386]		2.971	3.0844	3.4947		0.5568	1.3609	0.2875	2.4441	0.5163		1.6934	1.7604	1.8045	1.0396	1.0656		2.4327	1.9549	1.6978	0.8036	0.6979		1.0635	0	0
ENSMUSG00000000301	Pemt	1.3032	2.321	0.94	11	protein_coding	phosphatidylethanolamine N-methyltransferase [Source:MGI Symbol;Acc:MGI:104535]		3.3157	4.3211	7.6958		2.1878	1.4174	1.3074	0.6479	0.5976		2.4314	3.5877	6.837	1.4756	2.812		1.006	1.6168	1.5178	1.6072	1.5087		1.1457	0.5346	0.4666
ENSMUSG00000000303	Cdh1	0.8016	0.7255	0.42	8	protein_coding	cadherin 1 [Source:MGI Symbol;Acc:MGI:88354]		6.1091	4.8972	4.4321		3.6381	4.0667	2.9376	1.1178	0.8075		3.7851	3.2676	2.2245	0.8633	0.5877		5.8968	5.0117	5.4333	0.8499	0.9214		3.3049	2.9295	0.8864
ENSMUSG00000000305	Cdh4	0.8455	0.6957	0.53	2	protein_coding	cadherin 4 [Source:MGI Symbol;Acc:MGI:99218]		3.5525	3.0036	2.4713		0	0.3397	0.1622	0.3397	0.1622		1.7378	1.5557	1.7458	0.8952	1.0046		0	0.3785	0.1551	0.3785	0.1551		0.1564	0.1197	0.7653
ENSMUSG00000000308	Ckmt1	0.4668	1.2579	0.53	2	protein_coding	creatine kinase, mitochondrial 1, ubiquitous [Source:MGI Symbol;Acc:MGI:99441]		0	0.4668	1.2579		2.8063	3.341	3.8193	1.1905	1.361		0.0914	0.1184	0.2356	1.2954	2.5777		1.3601	2.4212	2.802	1.7802	2.0601		3.1699	4.09	1.2903
ENSMUSG00000000317	Bcl6b	2.311	2.2137	0.37	11	protein_coding	B cell CLL/lymphoma 6, member B [Source:MGI Symbol;Acc:MGI:1278332]		0.2209	0.5105	0.489		0.224	0.1184	0	0.5286	0		0.0198	0.1178	0.0544	5.9495	2.7475		0.5357	1.9176	0.4131	3.5796	0.7711		1.5031	0.4244	0.2823
ENSMUSG00000000318	Clec10a	0.9884	1.046	0.44	11	protein_coding	C-type lectin domain family 10, member A [Source:MGI Symbol;Acc:MGI:96975]		4.3657	4.3149	4.5666		0	0.4415	1.2437	0.4415	1.2437		2.9274	2.9336	2.3478	1.0021	0.802		0.423	0.9546	0.9851	2.2567	2.3288		0.8436	0.6299	0.7467
ENSMUSG00000000320	Alox12	1.1335	1.6035	0.85	11	protein_coding	arachidonate 12-lipoxygenase [Source:MGI Symbol;Acc:MGI:87998]		3.0222	3.4257	4.8462		1.2473	0.8961	0.3482	0.7184	0.2792		1.8066	2.2452	3.4541	1.2428	1.9119		1.4378	2.2406	2.0179	1.5584	1.4035		0.4967	0.5588	1.125
ENSMUSG00000000326	Comt	0.8241	7.2396	0.92	16	protein_coding	catechol-O-methyltransferase [Source:MGI Symbol;Acc:MGI:88470]		0.4383	0.3612	3.1731		4.7338	5.0136	4.3406	1.0591	0.9169		0.1056	0.1793	2.7752	1.6979	26.2803		4.7778	4.0595	4.3372	0.8497	0.9078		6.5021	5.7632	0.8864
ENSMUSG00000000339	Rtca	0.9572	0.9772	0.57	3	protein_coding	RNA 3'-terminal phosphate cyclase [Source:MGI Symbol;Acc:MGI:1913618]		5.0104	4.796	4.8962		2.3161	2.0929	2.5868	0.9036	1.1169		3.2045	3.3594	2.6857	1.0483	0.8381		1.8552	1.5965	2.1043	0.8606	1.1343		3.4789	3.5407	1.0178
ENSMUSG00000000340	Dbt	1.1117	2.4277	0.85	3	protein_coding	dihydrolipoamide branched chain transacylase E2 [Source:MGI Symbol;Acc:MGI:105386]		2.0188	2.2443	4.901		1.9924	2.0444	2.1182	1.0261	1.0631		0.8661	0.7635	3.7502	0.8815	4.33		2.4593	2.1928	1.6494	0.8916	0.6707		2.953	2.5004	0.8467
ENSMUSG00000000346	Dazap2	1.0235	0.9285	0.42	15	protein_coding	DAZ associated protein 2 [Source:MGI Symbol;Acc:MGI:1344344]		8.9826	9.194	8.3406		3.0548	5.0359	5.8945	1.6485	1.9296		8.2329	8.1142	6.1537	0.9856	0.7475		1.107	3.9828	4.291	3.5978	3.8762		3.3162	4.8505	1.4627
ENSMUSG00000000355	Mcts1	1.5271	2.9882	0.92	X	protein_coding	malignant T cell amplified sequence 1 [Source:MGI Symbol;Acc:MGI:1916245]		1.5008	2.2918	4.4847		0	0	0	0	0		1.0302	0.7792	3.3568	0.7564	3.2584		0	0	0	0	0		0	0	0
ENSMUSG00000000359	Rem1	0.2642	0	0.44	2	protein_coding	rad and gem related GTP binding protein 1 [Source:MGI Symbol;Acc:MGI:1097696]		0	0.2642	0		1.109	0.605	0	0.5455	0		0.0459	0.0401	0.0416	0.8736	0.9063		1.0262	0.5888	1.1944	0.5738	1.1639		0.739	0.1966	0.266
ENSMUSG00000000365	Rnf17	0.734	0.5994	0.38	14	protein_coding	ring finger protein 17 [Source:MGI Symbol;Acc:MGI:1353419]		5.9471	4.3652	3.5649		2.0346	2.9028	4.5937	1.4267	2.2578		4.654	2.9201	2.1464	0.6274	0.4612		1.6397	4.4761	4.3334	2.7298	2.6428		3.4003	5.4057	1.5898
ENSMUSG00000000374	Trappc10	1.019	1.0148	0.45	10	protein_coding	trafficking protein particle complex 10 [Source:MGI Symbol;Acc:MGI:1336209]		3.3087	3.3716	3.3576		4.9322	3.6958	2.2915	0.7493	0.4646		2.2936	2.2288	3.1841	0.9717	1.3883		3.5531	2.3824	1.9302	0.6705	0.5432		3.4312	1.8574	0.5413
ENSMUSG00000000378	Ccm2	0.9105	1.7417	0.9	11	protein_coding	cerebral cavernous malformation 2 [Source:MGI Symbol;Acc:MGI:2384924]		1.8673	1.7002	3.2523		0	1.2095	1.6758	1.2095	1.6758		1.0176	1.1543	2.1016	1.1343	2.0653		0.3239	0.9184	1.5575	2.8354	4.8086		0.105	2.637	25.1143
ENSMUSG00000000381	Wap	0.2863	0.4972	0.38	11	protein_coding	whey acidic protein [Source:MGI Symbol;Acc:MGI:98943]		0.9103	0.2606	0.4526		0	0	0.3663	0	0.3663		0	0	0	0	0		0	0	0.5241	0	0.5241		0.3505	0.7128	2.0337
ENSMUSG00000000384	Tbrg4	0.9634	1.5834	0.89	11	protein_coding	transforming growth factor beta regulated gene 4 [Source:MGI Symbol;Acc:MGI:1100868]		3.1849	3.0684	5.043		2.9848	1.9138	2.5669	0.6412	0.86		1.8862	1.9895	4.0302	1.0548	2.1367		0.5846	1.1223	1.0687	1.9198	1.8281		2.3261	2.6594	1.1433
ENSMUSG00000000385	Tmprss2	0.1884	0.0482	0.36	16	protein_coding	transmembrane protease, serine 2 [Source:MGI Symbol;Acc:MGI:1354381]		0	0.1884	0.0482		1.7974	0.7299	0.3057	0.4061	0.1701		0.0638	0	0	0	0		1.175	0.4563	0.3426	0.3883	0.2916		1.4924	0.0607	0.0407
ENSMUSG00000000386	Mx1	0.8708	0.3019	0.55	16	protein_coding	MX dynamin-like GTPase 1 [Source:MGI Symbol;Acc:MGI:97243]		0.9404	0.8189	0.2839		0.2449	0.1296	0.1144	0.5292	0.4671		0.621	0.4119	0.0469	0.6633	0.0755		0.2133	0	0	0	0		0.2302	0	0
ENSMUSG00000000392	Fap	0.0433	0	0.53	2	protein_coding	fibroblast activation protein [Source:MGI Symbol;Acc:MGI:109608]		0	0.0433	0		0.6332	3.4586	3.282	5.4621	5.1832		0	0	0	0	0		3.9438	3.8995	3.9986	0.9888	1.0139		1.702	2.2185	1.3035
ENSMUSG00000000394	Gcg	0	0	0.08	2	protein_coding	glucagon [Source:MGI Symbol;Acc:MGI:95674]		0	0	0		1.9712	1.6512	0.9631	0.8377	0.4886		0	0	0	0	0		1.6218	1.9675	0.7978	1.2132	0.4919		1.207	0.8852	0.7334
ENSMUSG00000000399	Ndufa9	0.7245	1.4783	0.46	6	protein_coding	NADH:ubiquinone oxidoreductase subunit A9 [Source:MGI Symbol;Acc:MGI:1913358]		3.5918	2.6024	5.3096		3.0218	2.2421	3.4687	0.742	1.1479		1.6035	1.6928	4.2614	1.0557	2.6576		1.6663	5.1035	5.4142	3.0628	3.2492		2.2654	2.1139	0.9331
ENSMUSG00000000402	Egfl6	1.0943	0.6123	0.44	X	protein_coding	EGF-like-domain, multiple 6 [Source:MGI Symbol;Acc:MGI:1858599]		4.6462	5.0844	2.8448		0	0.5553	0.148	0.5553	0.148		3.0325	3.1484	0.3569	1.0382	0.1177		0	0	0	0	0		0.1473	0	0
ENSMUSG00000000409	Lck	2.9583	21.9563	0.42	4	protein_coding	lymphocyte protein tyrosine kinase [Source:MGI Symbol;Acc:MGI:96756]		0.144	0.426	3.1617		5.2084	6.2996	5.0754	1.2095	0.9745		0.0342	0.356	2.4837	10.4094	72.6228		5.0619	5.4183	4.5931	1.0704	0.9074		5.5501	3.9994	0.7206
ENSMUSG00000000411	Tssk3	2.1528	1.3401	0.29	4	protein_coding	testis-specific serine kinase 3 [Source:MGI Symbol;Acc:MGI:1929914]		0.434	0.9343	0.5816		0	0.7049	0.9111	0.7049	0.9111		0.1522	0.2536	0.371	1.6662	2.4376		0	2.8819	3.1004	2.8819	3.1004		1.0738	0.5821	0.5421
ENSMUSG00000000416	Cttnbp2	0.9737	0.7009	0.48	6	protein_coding	cortactin binding protein 2 [Source:MGI Symbol;Acc:MGI:1353467]		2.608	2.5395	1.828		3.6693	4.3529	2.5695	1.1863	0.7003		1.609	1.6356	0.3419	1.0165	0.2125		3.019	1.6576	2.0625	0.5491	0.6832		4.7866	2.7583	0.5763
ENSMUSG00000000420	Galnt1	0.8832	0.7772	0.59	18	protein_coding	polypeptide N-acetylgalactosaminyltransferase 1 [Source:MGI Symbol;Acc:MGI:894693]		3.4427	3.0405	2.6756		0	0.1017	0.2708	0.1017	0.2708		2.639	1.7432	1.7823	0.6606	0.6754		0.2041	0.757	0.7519	3.709	3.684		0.3829	0.1557	0.4066
ENSMUSG00000000435	Myf5	0	0	0.2	10	protein_coding	myogenic factor 5 [Source:MGI Symbol;Acc:MGI:97252]		0	0	0		0	0	0	0	0		0.0674	0	0	0	0		0	0	0	0	0		0	0	0
ENSMUSG00000000439	Mkrn2	1.0975	1.2581	0.84	6	protein_coding	makorin, ring finger protein, 2 [Source:MGI Symbol;Acc:MGI:1914277]		4.77	5.2353	6.0013		1.109	1.3323	4.595	1.2014	4.1434		4.7714	5.3636	6.2076	1.1241	1.301		2.5702	5.0297	5.3016	1.9569	2.0627		0.5743	3.9148	6.8166
ENSMUSG00000000440	Pparg	0.9427	0.4224	0.36	6	protein_coding	peroxisome proliferator activated receptor gamma [Source:MGI Symbol;Acc:MGI:97747]		4.5327	4.2731	1.9146		3.6567	2.6992	0.364	0.7382	0.0995		3.4753	3.4828	0.7615	1.0022	0.2191		5.2008	2.7055	2.3086	0.5202	0.4439		3.7573	0.4082	0.1086
ENSMUSG00000000441	Raf1	1.0474	0.9954	0.39	6	protein_coding	v-raf-leukemia viral oncogene 1 [Source:MGI Symbol;Acc:MGI:97847]		7.4636	7.8175	7.4296		6.1301	5.4372	6.0935	0.887	0.994		7.0712	7.6382	6.4891	1.0802	0.9177		4.7585	5.3642	5.2944	1.1273	1.1126		5.5174	6.724	1.2187
ENSMUSG00000000486	Septin1	1.2615	1.8464	0.39	7	protein_coding	septin 1 [Source:MGI Symbol;Acc:MGI:1858916]		1.0996	1.3871	2.0303		0	0.3346	1.9285	0.3346	1.9285		NA	NA	NA	NA	NA		0.2698	1.125	1.1493	4.1698	4.2598		0.2762	1.3196	4.7777
ENSMUSG00000000489	Pdgfb	0.7877	0.2762	0.56	15	protein_coding	platelet derived growth factor, B polypeptide [Source:MGI Symbol;Acc:MGI:97528]		3.1288	2.4644	0.8643		0	0.9313	3.0433	0.9313	3.0433		1.2044	1.1486	0.258	0.9537	0.2142		1.1774	0.7251	1.5654	0.6158	1.3295		0.5622	1.8538	3.2974
ENSMUSG00000000530	Acvrl1	0.6467	6.8888	0.91	15	protein_coding	activin A receptor, type II-like 1 [Source:MGI Symbol;Acc:MGI:1338946]		0.1871	0.121	1.2889		2.0759	2.59	1.3357	1.2477	0.6434		0.0189	0.1129	0.1188	5.9735	6.2857		0.9801	2.515	1.9254	2.5661	1.9645		2.9534	0.984	0.3332
ENSMUSG00000000531	Tamalin	1.8226	4.7178	0.25	15	protein_coding	trafficking regulator and scaffold protein tamalin [Source:MGI Symbol;Acc:MGI:1860303]		0.2881	0.5251	1.3592		0	0.5539	0.1852	0.5539	0.1852		NA	NA	NA	NA	NA		0	0	0.4901	0	0.4901		0.1935	0.8294	4.2863
ENSMUSG00000000532	Acvr1b	0.6625	0.4394	0.43	15	protein_coding	activin A receptor, type 1B [Source:MGI Symbol;Acc:MGI:1338944]		1.8934	1.2543	0.8319		0	0.1003	0.4694	0.1003	0.4694		0.8462	0.4672	0.2486	0.5521	0.2938		0.2162	0	0	0	0		0.2491	0.1966	0.7892
ENSMUSG00000000538	Tom1l2	1.0292	0.8358	0.56	11	protein_coding	target of myb1-like 2 (chicken) [Source:MGI Symbol;Acc:MGI:2443306]		5.0445	5.1917	4.216		0	0.4383	0.5455	0.4383	0.5455		3.588	3.9083	3.3178	1.0893	0.9247		0	0.0868	0	0.0868	0		0.4049	1.0076	2.4885
ENSMUSG00000000544	Gpa33	1.0339	0.6808	0.54	1	protein_coding	glycoprotein A33 transmembrane [Source:MGI Symbol;Acc:MGI:1891703]		2.8123	2.9077	1.9146		0	0.3363	1.4821	0.3363	1.4821		0.9272	1.4392	0.3513	1.5522	0.3789		0	0.4823	0.7862	0.4823	0.7862		0.595	0.9535	1.6025
ENSMUSG00000000552	Zfp385a	1.2227	0.8414	0.46	15	protein_coding	zinc finger protein 385A [Source:MGI Symbol;Acc:MGI:1352495]		3.6999	4.5239	3.113		7.1326	7.6989	7.5886	1.0794	1.0639		1.9397	2.4594	1.2024	1.2679	0.6199		8.3346	8.0833	8.2501	0.9698	0.9899		7.105	8.2269	1.1579
ENSMUSG00000000555	Itga5	0.9807	1.119	0.57	15	protein_coding	integrin alpha 5 (fibronectin receptor alpha) [Source:MGI Symbol;Acc:MGI:96604]		1.4367	1.409	1.6076		0	0.8984	2.3327	0.8984	2.3327		0.075	0.1296	0.1878	1.728	2.504		0.2408	1.2827	1.3013	5.3268	5.4041		0.7124	1.6503	2.3165
ENSMUSG00000000560	Gabra2	0.0321	0	0.08	5	protein_coding	gamma-aminobutyric acid type A receptor subunit alpha 2 [Source:MGI Symbol;Acc:MGI:95614]		0	0.0321	0		0	0.1447	0.1564	0.1447	0.1564		0	0	0	0	0		0	0	0	0	0		0	0	0
ENSMUSG00000000561	Wdr77	15.7178	62.8431	0.9	3	protein_coding	WD repeat domain 77 [Source:MGI Symbol;Acc:MGI:1917715]		0.0854	1.3423	5.3668		0	0	0	0	0		0.2136	1.4613	5.7363	6.8413	26.8553		0	0	0	0	0		0	0	0
ENSMUSG00000000562	Adora3	0.1421	0	0.54	3	protein_coding	adenosine A3 receptor [Source:MGI Symbol;Acc:MGI:104847]		0	0.1421	0		0	0.7879	0.3039	0.7879	0.3039		0.0501	0	0	0	0		0	0.1966	0.0827	0.1966	0.0827		0.1084	0.117	1.0793
ENSMUSG00000000563	Atp5pb	0.9473	1.1557	0.46	3	protein_coding	ATP synthase peripheral stalk-membrane subunit b [Source:MGI Symbol;Acc:MGI:1100495]		5.9085	5.5971	6.8287		0	0.1077	0	0.1077	0		NA	NA	NA	NA	NA		0	0	0	0	0		0.4271	0	0
ENSMUSG00000000567	Sox9	10.979	12.9485	0.44	11	protein_coding	SRY (sex determining region Y)-box 9 [Source:MGI Symbol;Acc:MGI:98371]		0.0524	0.5753	0.6785		0	0	0	0	0		0.048	0.175	0.015	3.6458	0.3125		0.0612	0	0	0	0		0	0.1057	0.1057
ENSMUSG00000000568	Hnrnpd	1.1743	1.1523	0.52	5	protein_coding	heterogeneous nuclear ribonucleoprotein D [Source:MGI Symbol;Acc:MGI:101947]		2.6901	3.159	3.0998		0	0.394	2.0985	0.394	2.0985		1.8497	1.4792	2.5048	0.7997	1.3542		0	2.7424	2.0004	2.7424	2.0004		0.2534	2.0425	8.0604
ENSMUSG00000000579	Dynlt1c	0.8531	0.8873	0.44	17	protein_coding	dynein light chain Tctex-type 1C [Source:MGI Symbol;Acc:MGI:3807476]		5.2426	4.4726	4.6515		0	1.1561	0.2887	1.1561	0.2887		1.372	3.1568	1.8697	2.3009	1.3628		0.7007	0.3651	0.6489	0.5211	0.9261		0.1023	0.2271	2.2199
ENSMUSG00000000581	C1d	2.4805	4.2304	0.72	11	protein_coding	C1D nuclear receptor co-repressor [Source:MGI Symbol;Acc:MGI:1927354]		1.8695	4.6373	7.9088		4.9813	4.8528	3.4007	0.9742	0.6827		1.061	2.6416	6.3882	2.4897	6.0209		5.2719	2.3457	2.5239	0.4449	0.4787		4.5069	2.9558	0.6558
ENSMUSG00000000594	Gm2a	3.6084	10.8969	0.92	11	protein_coding	GM2 ganglioside activator protein [Source:MGI Symbol;Acc:MGI:95762]		0.6003	2.1661	6.5414		6.5693	5.0102	2.6444	0.7627	0.4025		0.1784	1.5028	4.5876	8.4238	25.7152		3.2645	1.4399	1.0976	0.4411	0.3362		4.1508	1.8524	0.4463
ENSMUSG00000000600	Krit1	1.0428	1.0062	0.45	5	protein_coding	KRIT1, ankyrin repeat containing [Source:MGI Symbol;Acc:MGI:1930618]		1.2948	1.3502	1.3028		1.6243	1.8969	1.5895	1.1678	0.9786		0.9916	0.7814	1.4699	0.788	1.4824		3.3979	2.9151	3.0011	0.8579	0.8832		2.5955	1.4046	0.5412
ENSMUSG00000000605	Clcn4	0.8155	0.1927	0.46	7	protein_coding	chloride channel, voltage-sensitive 4 [Source:MGI Symbol;Acc:MGI:104571]		1.0201	0.8319	0.1966		1.0129	0.8718	0.5816	0.8607	0.5742		NA	NA	NA	NA	NA		0.1155	0.8671	0	7.5074	0		0.7887	0.4542	0.5759
ENSMUSG00000000606	Vmn2r88	0	0	0.52	14	protein_coding	vomeronasal 2, receptor 88 [Source:MGI Symbol;Acc:MGI:1316662]		0.0475	0	0		0.184	0.1871	0	1.0168	0		0.027	0	0	0	0		0.415	0.4404	0.1871	1.0612	0.4508		0.3818	0	0
ENSMUSG00000000617	Grm6	0.1023	1.4394	0.54	11	protein_coding	glutamate receptor, metabotropic 6 [Source:MGI Symbol;Acc:MGI:1351343]		0	0.1023	1.4394		0	0.082	0	0.082	0		0.0307	0.0537	0.0567	1.7492	1.8469		0	0	0	0	0		0.2123	0.0813	0.3829
ENSMUSG00000000627	Sema4f	1.4785	0	0.6	6	protein_coding	sema domain, immunoglobulin domain (Ig), TM domain, and short cytoplasmic domain [Source:MGI Symbol;Acc:MGI:1340055]		0.1532	0.2265	0		0	0.1635	0	0.1635	0		0	0.0289	0	0.0289	0		0.094	0.2702	0	2.8745	0		0.1473	0.2418	1.6415
ENSMUSG00000000628	Hk2	1.8594	1.3594	0.43	6	protein_coding	hexokinase 2 [Source:MGI Symbol;Acc:MGI:1315197]		0.9587	1.7826	1.3033		1.9336	2.5299	1.099	1.3084	0.5684		0.57	1.4371	0.4505	2.5212	0.7904		1.1019	1.8278	0.7485	1.6588	0.6793		1.7793	0.802	0.4507
ENSMUSG00000000631	Myo18a	0.9343	0.753	0.54	11	protein_coding	myosin XVIIIA [Source:MGI Symbol;Acc:MGI:2667185]		2.927	2.7347	2.2041		5.7092	6.2032	5.7607	1.0865	1.009		2.0176	1.699	1.3828	0.8421	0.6854		6.4574	5.237	5.2117	0.811	0.8071		7.0495	6.3205	0.8966
ENSMUSG00000000632	Sez6	1.6567	0.5545	0.48	11	protein_coding	seizure related gene 6 [Source:MGI Symbol;Acc:MGI:104745]		0.2467	0.4087	0.1368		6.0666	6.2568	4.6862	1.0314	0.7725		0.0791	0.3867	0.0299	4.8887	0.378		3.0474	2.2231	2.444	0.7295	0.802		6.0978	4.396	0.7209
ENSMUSG00000000673	Haao	0.2885	0	0.39	17	protein_coding	3-hydroxyanthranilate 3,4-dioxygenase [Source:MGI Symbol;Acc:MGI:1349444]		0.0915	0.0264	0		0	0.2296	0.3179	0.2296	0.3179		0	0	0	0	0		0.4394	0.4308	0.6973	0.9804	1.5869		0.1648	0.1859	1.128
ENSMUSG00000000682	Cd52	0.3121	1.7751	0.54	4	protein_coding	CD52 antigen [Source:MGI Symbol;Acc:MGI:1346088]		0	0.3121	1.7751		0	1.0136	2.1939	1.0136	2.1939		0	0	1.849	0	1.849		0	1.9061	2.5192	1.9061	2.5192		0	1.5258	1.5258
ENSMUSG00000000686	Abhd15	0.0922	0.6617	0.29	11	protein_coding	abhydrolase domain containing 15 [Source:MGI Symbol;Acc:MGI:1914727]		0	0.0922	0.6617		0	0.1801	0	0.1801	0		0.1408	0.2853	0.1308	2.0263	0.929		0	0	0	0	0		0	0	0
ENSMUSG00000000690	Hoxb6	6.2789	1.9248	0.53	11	protein_coding	homeobox B6 [Source:MGI Symbol;Acc:MGI:96187]		0.109	0.6844	0.2098		0	0.216	0	0.216	0		0	0.1458	0	0.1458	0		0	0.3528	0	0.3528	0		0.659	0	0
ENSMUSG00000000693	Loxl3	0.105	0.0996	0.6	6	protein_coding	lysyl oxidase-like 3 [Source:MGI Symbol;Acc:MGI:1337004]		0	0.105	0.0996		0.962	0.5859	0.3846	0.609	0.3998		0.0349	0.2123	0.1802	6.0831	5.1633		0	0	0.1859	0	0.1859		0.7467	0.0956	0.128
ENSMUSG00000000701	Tcl1b5	1.0474	0.9622	0.34	12	protein_coding	T cell leukemia/lymphoma 1B, 5 [Source:MGI Symbol;Acc:MGI:1351635]		8.9204	9.3429	8.5829		8.888	10.0716	6.817	1.1332	0.767		6.7959	7.4539	5.2852	1.0968	0.7777		11.707	11.1445	11.2016	0.952	0.9568		10.2598	6.6686	0.65
ENSMUSG00000000706	Btn1a1	4.3961	0.3645	0.44	13	protein_coding	butyrophilin, subfamily 1, member A1 [Source:MGI Symbol;Acc:MGI:103118]		0.2845	1.2507	0.1037		0	0.8119	1.7133	0.8119	1.7133		0.0582	0.367	0	6.3058	0		0	0	0.2804	0	0.2804		0.5033	1.3479	2.6781
ENSMUSG00000000708	Kat2b	3.0336	13.0093	0.92	17	protein_coding	K(lysine) acetyltransferase 2B [Source:MGI Symbol;Acc:MGI:1343094]		0.2473	0.7502	3.2172		0	0.0909	0	0.0909	0		0.0955	0.0428	2.2526	0.4482	23.5874		0	0	0.0594	0	0.0594		0.0841	0	0
ENSMUSG00000000711	Rab5b	0.9983	0.9955	0.54	10	protein_coding	RAB5B, member RAS oncogene family [Source:MGI Symbol;Acc:MGI:105938]		4.4788	4.4714	4.4586		5.7819	4.6197	5.3743	0.799	0.9295		2.6373	3.4533	3.101	1.3094	1.1758		1.6897	2.362	3.2125	1.3979	1.9012		4.3793	5.9299	1.3541
ENSMUSG00000000724	Cryba1	0.2839	1.3657	0.37	11	protein_coding	crystallin, beta A1 [Source:MGI Symbol;Acc:MGI:88518]		0	0.2839	1.3657		0.4761	1.2029	1.4628	2.5266	3.0725		0	0	0.7364	0	0.7364		0.2908	1.0165	1.1114	3.4955	3.8219		0	0.4895	0.4895
ENSMUSG00000000730	Dnmt3l	1.0051	0.8242	0.46	10	protein_coding	DNA methyltransferase 3-like [Source:MGI Symbol;Acc:MGI:1859287]		6.8539	6.8887	5.649		0.2738	1.6339	1.76	5.9675	6.428		5.2503	5.5233	4.3202	1.052	0.8228		0.1626	0	0.8683	0	5.3401		3.3307	1.9123	0.5741
ENSMUSG00000000731	Aire	0.9696	0.7384	0.46	10	protein_coding	autoimmune regulator [Source:MGI Symbol;Acc:MGI:1338803]		2.0846	2.0213	1.5393		0.2179	2.3374	2.824	10.7269	12.9601		1.4289	1.0415	0.5555	0.7289	0.3888		2.19	2.6128	2.3639	1.1931	1.0794		1.3225	1.7318	1.3095
ENSMUSG00000000732	Icosl	0.9649	0.5022	0.45	10	protein_coding	icos ligand [Source:MGI Symbol;Acc:MGI:1354701]		5.7976	5.5942	2.9116		0	0.2091	0	0.2091	0		4.0531	4.2238	1.2393	1.0421	0.3058		0	0	0.1808	0	0.1808		0.0881	0	0
ENSMUSG00000000738	Spg7	2.009	11.521	0.91	8	protein_coding	SPG7, paraplegin matrix AAA peptidase subunit [Source:MGI Symbol;Acc:MGI:2385906]		0.3768	0.757	4.3411		3.3374	3.081	2.0875	0.9232	0.6255		0.131	0.2017	2.6796	1.5397	20.455		3.1963	1.6069	1.7209	0.5027	0.5384		3.7913	1.5707	0.4143
ENSMUSG00000000739	Sult5a1	1.0062	1.4549	0.91	8	protein_coding	sulfotransferase family 5A, member 1 [Source:MGI Symbol;Acc:MGI:1931463]		2.0522	2.0649	2.9858		0	0.8906	1.2624	0.8906	1.2624		2.0916	2.3783	1.8293	1.1371	0.8746		0.6954	0.7974	1.0888	1.1467	1.5657		0.5375	0.518	0.9637
ENSMUSG00000000740	Rpl13	0.7183	1.5063	0.93	8	protein_coding	ribosomal protein L13 [Source:MGI Symbol;Acc:MGI:105922]		4.8802	3.5056	7.351		5.0105	5.306	4.0678	1.059	0.8119		1.7232	1.6838	6.1718	0.9771	3.5816		5.192	3.9304	4.2342	0.757	0.8155		5.2248	3.6717	0.7027
ENSMUSG00000000743	Chmp1a	0.9875	0.9631	0.42	8	protein_coding	charged multivesicular body protein 1A [Source:MGI Symbol;Acc:MGI:1920159]		4.6975	4.6389	4.5241		2.2079	3.0365	4.6582	1.3753	2.1098		3.5878	3.5076	3.7142	0.9776	1.0352		0.4675	1.5821	1.5651	3.3842	3.3478		1.7102	3.7718	2.2055
ENSMUSG00000000751	Rpa1	0.9635	0.6009	0.51	11	protein_coding	replication protein A1 [Source:MGI Symbol;Acc:MGI:1915525]		6.3498	6.1179	3.8153		0.8335	1.102	2.3173	1.3221	2.7802		5.1831	4.7108	2.588	0.9089	0.4993		0.0533	0.5724	0.9664	10.7392	18.1313		0.2035	2.091	10.2752
ENSMUSG00000000753	Serpinf1	0.4185	1.6204	0.36	11	protein_coding	serine (or cysteine) peptidase inhibitor, clade F, member 1 [Source:MGI Symbol;Acc:MGI:108080]		0	0.4185	1.6204		8.7985	7.8853	5.3658	0.8962	0.6099		0	0.5456	0.1723	0.5456	0.1723		6.876	4.427	5.3207	0.6438	0.7738		8.351	4.7207	0.5653
ENSMUSG00000000759	Tubgcp3	1.0359	1.4151	0.57	8	protein_coding	tubulin, gamma complex component 3 [Source:MGI Symbol;Acc:MGI:2183752]		1.6889	1.7495	2.39		0.1966	0.389	1.6715	1.9786	8.502		0.8175	1.22	1.9639	1.4924	2.4023		0.1155	0	0.3225	0	2.7922		0.3707	0.7723	2.0834
ENSMUSG00000000766	Oprm1	1.1491	0.3213	0.66	10	protein_coding	opioid receptor, mu 1 [Source:MGI Symbol;Acc:MGI:97441]		0.3414	0.3923	0.1097		0	0.1097	0.0517	0.1097	0.0517		0.0748	0.4157	0	5.5575	0		0	0.0949	0	0.0949	0		0.2756	0.1609	0.5838
ENSMUSG00000000776	Polr3d	0.9287	1.286	0.57	14	protein_coding	polymerase (RNA) III (DNA directed) polypeptide D [Source:MGI Symbol;Acc:MGI:1914315]		4.186	3.8874	5.3832		4.8669	5.4939	5.2709	1.1288	1.083		2.8574	2.4402	4.3786	0.854	1.5324		3.5442	2.7058	3.7069	0.7634	1.0459		5.4108	4.1201	0.7615
ENSMUSG00000000782	Tcf7	0.994	0.7659	0.49	11	protein_coding	transcription factor 7, T cell specific [Source:MGI Symbol;Acc:MGI:98507]		6.054	6.0179	4.6367		0	0.8867	0.3573	0.8867	0.3573		4.0593	4.5518	2.8823	1.1213	0.71		0	0	0.0949	0	0.0949		1.0339	0	0
ENSMUSG00000000787	Ddx3x	0.9667	0.9614	0.52	X	protein_coding	DEAD box helicase 3, X-linked [Source:MGI Symbol;Acc:MGI:103064]		8.6215	8.3343	8.2887		8.8201	9.6372	8.5115	1.0926	0.965		7.0296	7.1149	6.4676	1.0121	0.9201		7.6937	7.1985	6.9842	0.9356	0.9078		9.2152	8.1859	0.8883
ENSMUSG00000000791	Il12rb1	0.5695	0.3413	0.31	8	protein_coding	interleukin 12 receptor, beta 1 [Source:MGI Symbol;Acc:MGI:104579]		0.1043	0.0594	0.0356		5.9869	4.5928	4.325	0.7671	0.7224		0	0.021	0	0.021	0		5.9808	3.1825	4.2687	0.5321	0.7137		2.7628	3.4655	1.2543
ENSMUSG00000000792	Slc5a5	0.6166	0.7772	0.43	8	protein_coding	solute carrier family 5 (sodium iodide symporter), member 5 [Source:MGI Symbol;Acc:MGI:2149330]		1.5553	0.959	1.2088		3.4323	2.8003	2.9687	0.8159	0.8649		0.219	0.3158	0.1649	1.442	0.753		0.315	1.08	0.3573	3.4286	1.1343		2.5531	2.8671	1.123
ENSMUSG00000000794	Kcnn3	0.7638	1.1909	0.56	3	protein_coding	potassium intermediate/small conductance calcium-activated channel, subfamily N, member 3 [Source:MGI Symbol;Acc:MGI:2153183]		0.4589	0.3505	0.5465		2.499	2.9837	2.662	1.194	1.0652		0.1078	0.1917	0.024	1.7783	0.2226		0.6575	1.0649	1.4364	1.6196	2.1846		2.77	2.9864	1.0781
ENSMUSG00000000804	Usp32	0.9317	1.7819	0.88	11	protein_coding	ubiquitin specific peptidase 32 [Source:MGI Symbol;Acc:MGI:2144475]		2.4871	2.3173	4.4317		5.2331	4.6845	4.6995	0.8952	0.898		1.4221	1.1654	3.1308	0.8195	2.2015		3.8045	5.8993	6.2302	1.5506	1.6376		4.899	5.9897	1.2226
ENSMUSG00000000805	Car4	2.6023	2.1205	0.55	11	protein_coding	carbonic anhydrase 4 [Source:MGI Symbol;Acc:MGI:1096574]		0.3045	0.7924	0.6457		2.1661	2.7445	3.3445	1.267	1.544		0.0588	0.2398	0.1527	4.0782	2.5969		3.8889	5.1184	5.0825	1.3162	1.3069		3.9014	3.2624	0.8362
ENSMUSG00000000811	Txnrd3	1.0893	0.5409	0.49	6	protein_coding	thioredoxin reductase 3 [Source:MGI Symbol;Acc:MGI:2386711]		4.7412	5.1646	2.5644		0	0.5336	0	0.5336	0		2.5577	2.8296	0.7563	1.1063	0.2957		0	0	0	0	0		0.4813	0	0
ENSMUSG00000000817	Fasl	0	0	0.45	1	protein_coding	Fas ligand [Source:MGI Symbol;Acc:MGI:99255]		0	0	0		0	1.0193	0.2023	1.0193	0.2023		0	0	0	0	0		0	1.6982	1.6425	1.6982	1.6425		0	0	0
ENSMUSG00000000823	Zfp512b	0.8694	0.9545	0.46	2	protein_coding	zinc finger protein 512B [Source:MGI Symbol;Acc:MGI:2685478]		3.5355	3.0738	3.3746		0.2425	0.461	0.6672	1.901	2.7513		NA	NA	NA	NA	NA		0.2162	0.8464	0	3.9149	0		0.1712	1.175	6.8633
ENSMUSG00000000826	Dnajc5	0.9821	0.9164	0.6	2	protein_coding	DnaJ heat shock protein family (Hsp40) member C5 [Source:MGI Symbol;Acc:MGI:892995]		4.7664	4.6813	4.3678		2.8633	3.243	3.4859	1.1326	1.2174		3.3432	3.5317	3.4557	1.0564	1.0337		4.3558	5.4673	5.5107	1.2552	1.2651		2.206	3.2462	1.4715
ENSMUSG00000000827	Tpd52l2	0.9169	0.8343	0.41	2	protein_coding	tumor protein D52-like 2 [Source:MGI Symbol;Acc:MGI:1913564]		7.905	7.2484	6.5949		0	0.2732	0.2975	0.2732	0.2975		6.4838	5.4182	5.7133	0.8357	0.8812		0.1475	0.1493	0	1.0122	0		0.2296	0	0
ENSMUSG00000000838	Fmr1	1.3899	2.5395	0.92	X	protein_coding	fragile X messenger ribonucleoprotein 1 [Source:MGI Symbol;Acc:MGI:95564]		1.4584	2.027	3.7036		0.0976	0.4303	0.0888	4.4088	0.9098		1.3541	1.0749	3.5556	0.7938	2.6258		0.2457	0.2412	0.4016	0.9817	1.6345		0.6754	0.2357	0.349
ENSMUSG00000000861	Bcl11a	0.0559	0.103	0.59	11	protein_coding	BCL11 transcription factor A [Source:MGI Symbol;Acc:MGI:106190]		0	0.0559	0.103		0	0.0676	0.1493	0.0676	0.1493		0.0108	0.0189	0	1.75	0		0	0.2203	0.5256	0.2203	0.5256		0.1757	0.1329	0.7564
ENSMUSG00000000869	Il4	0.5762	4.6717	0.35	11	protein_coding	interleukin 4 [Source:MGI Symbol;Acc:MGI:96556]		0.1706	0.0983	0.797		0	0.6012	0	0.6012	0		0	0.1474	0	0.1474	0		0	0	0	0	0		0.7467	0	0
ENSMUSG00000000876	Pxmp4	0.7806	1.0671	0.45	2	protein_coding	peroxisomal membrane protein 4 [Source:MGI Symbol;Acc:MGI:1891701]		3.0084	2.3484	3.2103		1.9271	1.8742	2.4594	0.9725	1.2762		2.2214	1.8466	2.4184	0.8313	1.0887		1.5008	2.3757	2.148	1.583	1.4312		1.0011	2.7453	2.7423
ENSMUSG00000000881	Dlg3	0.5809	2.6778	0.37	X	protein_coding	discs large MAGUK scaffold protein 3 [Source:MGI Symbol;Acc:MGI:1888986]		0.2992	0.1738	0.8012		0	0.0766	0	0.0766	0		0.08	0.0705	0.6961	0.8812	8.7012		0.051	0	0.0538	0	1.0549		0.1368	0.1506	1.1009
ENSMUSG00000000884	Gnb1l	0.8148	0.8281	0.49	16	protein_coding	guanine nucleotide binding protein (G protein), beta polypeptide 1-like [Source:MGI Symbol;Acc:MGI:1338057]		4.7425	3.864	3.9273		0.1991	0.543	2.4677	2.7273	12.3943		2.4973	2.259	2.8133	0.9046	1.1265		1.0766	3.8221	4.621	3.5502	4.2922		1.1047	2.6991	2.4433
ENSMUSG00000000889	Dbh	1.797	1.1153	0.43	2	protein_coding	dopamine beta hydroxylase [Source:MGI Symbol;Acc:MGI:94864]		1.313	2.3595	1.4644		0	0.378	0	0.378	0		0.5605	1.2281	0.0832	2.1911	0.1484		0	0	0	0	0		0.1414	0	0
ENSMUSG00000000901	Mmp11	0.7702	1.6772	0.48	10	protein_coding	matrix metallopeptidase 11 [Source:MGI Symbol;Acc:MGI:97008]		0	0.7702	1.6772		4.2273	4.8318	5.4356	1.143	1.2858		0.1215	0.322	0.057	2.6502	0.4691		3.3304	5.2022	5.0398	1.562	1.5133		3.1653	3.8941	1.2302
ENSMUSG00000000902	Smarcb1	1.0079	0.8977	0.43	10	protein_coding	SWI/SNF related, matrix associated, actin dependent regulator of chromatin, subfamily b, member 1 [Source:MGI Symbol;Acc:MGI:1328366]		5.1227	5.163	4.5985		4.0085	4.7729	5.5104	1.1907	1.3747		4.7181	5.5479	4.3857	1.1759	0.9295		4.0076	4.1701	3.976	1.0405	0.9921		5.2479	5.7216	1.0903
ENSMUSG00000000903	Vpreb3	0.7734	1.9262	0.91	10	protein_coding	V-set pre-B cell surrogate light chain 3 [Source:MGI Symbol;Acc:MGI:98938]		1.6358	1.2651	3.1509		0	0.9549	0	0.9549	0		0	0.6931	1.2577	0.6931	1.2577		0.315	2.2621	0.7807	7.1813	2.4784		1.2163	0	0
ENSMUSG00000000915	Hip1r	1.0264	0.6659	0.41	5	protein_coding	huntingtin interacting protein 1 related [Source:MGI Symbol;Acc:MGI:1352504]		3.3686	3.4575	2.2432		2.2904	2.4658	2.1281	1.0766	0.9291		1.7711	2.3127	0.7829	1.3058	0.442		0.7381	0	0.1966	0	0.2664		2.8757	2.1265	0.7395
ENSMUSG00000000916	Nsun5	0.3139	2.5153	0.82	5	protein_coding	NOL1/NOP2/Sun domain family, member 5 [Source:MGI Symbol;Acc:MGI:2140844]		2.1213	0.6658	5.3357		0.1941	1.8003	1.5457	9.2751	7.9634		0.9016	0.7717	4.2846	0.8559	4.7522		0.9865	1.1757	1.903	1.1918	1.929		2.4177	1.8396	0.7609
ENSMUSG00000000934	Top1mt	1.6622	2.3049	0.6	15	protein_coding	DNA topoisomerase 1, mitochondrial [Source:MGI Symbol;Acc:MGI:1920210]		0.7416	1.2327	1.7093		0	2.0376	0.1922	2.0376	0.1922		0.3707	0.5051	0.3689	1.3626	0.9951		0	0	0	0	0		0	0.211	0.211
ENSMUSG00000000938	Hoxa10	2.3568	1.1927	0.41	6	protein_coding	homeobox A10 [Source:MGI Symbol;Acc:MGI:96171]		0.3545	0.8355	0.4228		3.569	3.8484	2.9599	1.0783	0.8293		0.3247	0.8259	0.1441	2.5436	0.4438		4.1346	3.2945	2.8645	0.7968	0.6928		3.8837	2.5013	0.6441
ENSMUSG00000000942	Hoxa4	0.0875	0	0.19	6	protein_coding	homeobox A4 [Source:MGI Symbol;Acc:MGI:96176]		0	0.0875	0		0	0.3254	0	0.3254	0		0.0486	0	0	0	0		0	0	0	0	0		0.6304	0.2654	0.421
ENSMUSG00000000957	Mmp14	0.0208	0.0489	0.44	14	protein_coding	matrix metallopeptidase 14 (membrane-inserted) [Source:MGI Symbol;Acc:MGI:101900]		0	0.0208	0.0489		0	0.7987	1.5943	0.7987	1.5943		0	0	0	0	0		0.0836	1.1871	0.7013	14.1998	8.3888		0.3098	1.9323	6.2372
ENSMUSG00000000958	Slc7a7	0.7406	0.364	0.52	14	protein_coding	solute carrier family 7 (cationic amino acid transporter, y+ system), member 7 [Source:MGI Symbol;Acc:MGI:1337120]		1.7889	1.3248	0.6512		4.5588	4.3411	5.4239	0.9522	1.1898		0.6227	0.4134	0.5352	0.6639	0.8595		3.6048	6.7907	7.2964	1.8838	2.0241		3.5956	4.9665	1.3813
ENSMUSG00000000959	Oxa1l	0.8813	0.9738	0.39	14	protein_coding	oxidase assembly 1-like [Source:MGI Symbol;Acc:MGI:1916339]		3.9072	3.4434	3.8047		0	0.216	0.2479	0.216	0.2479		2.5785	2.3714	2.75	0.9197	1.0665		0.0566	0.5734	0.5573	10.1307	9.8463		0.9157	0.9441	1.031
ENSMUSG00000000976	Heatr6	0.8162	0.4574	0.49	11	protein_coding	HEAT repeat containing 6 [Source:MGI Symbol;Acc:MGI:1919790]		4.8534	3.9612	2.22		0.2558	2.9737	0.9142	11.6251	3.5739		2.5009	2.4328	0.8004	0.9728	0.32		3.1291	1.5597	2.2553	0.4985	0.7208		1.7811	0.8436	0.4736
ENSMUSG00000000982	Ccl3	1.1768	0.9257	0.46	11	protein_coding	C-C motif chemokine ligand 3 [Source:MGI Symbol;Acc:MGI:98260]		2.6041	3.0645	2.4105		0	0.6102	0	0.6102	0		1.0322	1.6781	1.0682	1.6258	1.0349		0	0	0	0	0		0	0	0
ENSMUSG00000000983	Wfdc18	0	0	0.55	11	protein_coding	WAP four-disulfide core domain 18 [Source:MGI Symbol;Acc:MGI:107506]		0	0	0		2.3471	1.7187	0	0.7323	0		0	0.1649	0	0.1649	0		0.8338	0	0	0	0		1.7305	0	0
ENSMUSG00000001014	Icam4	0	0	0.54	9	protein_coding	intercellular adhesion molecule 4, Landsteiner-Wiener blood group [Source:MGI Symbol;Acc:MGI:1925619]		0	0	0		0	0	0	0	0		0.4828	0	0.8048	0	1.6669		0	0	0	0	0		0	0	0
ENSMUSG00000001016	Ilf2	0.9959	1.3802	0.86	3	protein_coding	interleukin enhancer binding factor 2 [Source:MGI Symbol;Acc:MGI:1915031]		4.21	4.1926	5.8108		4.5246	4.7063	5.2571	1.0402	1.1619		4.4347	4.0745	5.9658	0.9188	1.3453		2.749	3.0942	3.0849	1.1256	1.1222		4.819	6.3175	1.311
ENSMUSG00000001017	Chtop	0.9685	1.2483	0.85	3	protein_coding	chromatin target of PRMT1 [Source:MGI Symbol;Acc:MGI:1913761]		4.9661	4.8099	6.199		4.8465	4.703	5.4579	0.9704	1.1262		3.8707	4.0486	4.6075	1.046	1.1904		0.8035	1.9411	1.2618	2.4158	1.5704		4.5699	5.8049	1.2702
ENSMUSG00000001018	Snapin	1.0515	0.8994	0.34	3	protein_coding	SNAP-associated protein [Source:MGI Symbol;Acc:MGI:1333745]		5.655	5.9465	5.0861		3.8958	3.989	4.441	1.0239	1.1399		4.5907	4.7651	2.9804	1.038	0.6492		0.9937	1.5356	0.7093	1.5453	0.7138		3.1404	4.5727	1.4561
ENSMUSG00000001020	S100a4	0	0	0.48	3	protein_coding	S100 calcium binding protein A4 [Source:MGI Symbol;Acc:MGI:1330282]		0	0	0		0	1.0611	0.5627	1.0611	0.5627		0	0.1894	0	0.1894	0		0	0.9493	0.4351	0.9493	0.4351		0	0	0
ENSMUSG00000001021	S100a3	0.0461	0.157	0.49	3	protein_coding	S100 calcium binding protein A3 [Source:MGI Symbol;Acc:MGI:1338849]		0	0.0461	0.157		5.8804	5.5236	6.0943	0.9393	1.0364		0	0	1.225	0	1.225		2.6211	3.9691	4.0982	1.5143	1.5635		5.0281	6.0952	1.2122
ENSMUSG00000001023	S100a5	0.2998	0	0.49	3	protein_coding	S100 calcium binding protein A5 [Source:MGI Symbol;Acc:MGI:1338915]		0	0.2998	0		0	5.192	6.013	5.192	6.013		0	0.2421	0	0.2421	0		3.7595	3.8917	3.1698	1.0352	0.8431		1.8608	3.8338	2.0603
ENSMUSG00000001025	S100a6	3.0006	1.317	0.39	3	protein_coding	S100 calcium binding protein A6 (calcyclin) [Source:MGI Symbol;Acc:MGI:1339467]		0.5271	1.5816	0.6942		0	0	0	0	0		0.1275	0.5574	0.1079	4.3718	0.8463		0	0	0.2023	0	0.2023		0.5018	1.1117	2.2154
ENSMUSG00000001027	Scn4a	0.0881	0	0.54	11	protein_coding	sodium channel, voltage-gated, type IV, alpha [Source:MGI Symbol;Acc:MGI:98250]		0	0.0881	0		5.4778	5.3291	5.5356	0.9729	1.0106		0	0	0.0093	0	0.0093		6.3372	5.1218	5.1396	0.8082	0.811		5.4374	4.7738	0.878
ENSMUSG00000001029	Icam2	0	0.5499	0.36	11	protein_coding	intercellular adhesion molecule 2 [Source:MGI Symbol;Acc:MGI:96394]		0	0	0.5499		1.568	3.9987	4.0314	2.5502	2.571		0	0.1727	0.3336	0.1727	0.3336		0.8945	1.7155	1.5957	1.9178	1.7839		2.6407	3.4548	1.3083
ENSMUSG00000001034	Mapk7	1.2431	1.6055	0.57	11	protein_coding	mitogen-activated protein kinase 7 [Source:MGI Symbol;Acc:MGI:1346347]		1.9115	2.3762	3.0689		0.6489	1.0303	0.0888	1.5878	0.1368		0.6717	1.1872	1.6594	1.7675	2.4704		0	0	0.1382	0	0.1382		0.1757	0	0
ENSMUSG00000001036	Epn2	0.9914	0.8699	0.48	11	protein_coding	epsin 2 [Source:MGI Symbol;Acc:MGI:1333766]		8.993	8.9158	7.8234		0.3092	0.8824	1.645	2.8538	5.3202		6.8239	7.0379	5.8204	1.0314	0.8529		0.3554	0	0.8428	0	2.3714		0.6239	0.9833	1.5761
ENSMUSG00000001039	B9d1	1.1126	0.9919	0.45	11	protein_coding	B9 protein domain 1 [Source:MGI Symbol;Acc:MGI:1351471]		6.7736	7.5362	6.719		0	0	0	0	0		5.4354	6.5183	3.6409	1.1992	0.6698		0	0	0	0	0		0	0	0
ENSMUSG00000001052	Sec24b	1.206	0.8289	0.44	3	protein_coding	SEC24 homolog B, COPII coat complex component [Source:MGI Symbol;Acc:MGI:2139764]		3.2785	3.954	2.7175		1.2928	2.4339	2.8912	1.8827	2.2364		1.7006	2.1734	0.8698	1.278	0.5115		2.8682	4.0862	3.8442	1.4247	1.3403		1.747	2.9565	1.6923
ENSMUSG00000001053	N4bp3	2.3279	13.4237	0.91	11	protein_coding	NEDD4 binding protein 3 [Source:MGI Symbol;Acc:MGI:2442218]		0.0793	0.1846	1.0645		0	0.5821	1.3721	0.5821	1.3721		0.027	0.1584	0.2314	5.8667	8.5704		0	3.8631	3.4928	3.8631	3.4928		1.03	0.6668	0.6474
ENSMUSG00000001054	Rmnd5b	1.0825	2.083	0.83	11	protein_coding	required for meiotic nuclear division 5 homolog B [Source:MGI Symbol;Acc:MGI:1913339]		3.4429	3.7268	7.1717		0.3663	0.9709	0.3311	2.6506	0.9039		1.6047	2.4043	5.9873	1.4983	3.7311		0	0.5878	0.595	0.5878	0.595		0.1744	0.3763	2.1577
ENSMUSG00000001056	Nhp2	1.1068	1.9793	0.91	11	protein_coding	NHP2 ribonucleoprotein [Source:MGI Symbol;Acc:MGI:1098547]		4.4165	4.8882	8.7414		0	0	0	0	0		3.0899	3.3547	8.0207	1.0857	2.5958		0	0	0	0	0		1.1677	0	0
ENSMUSG00000001062	Vps9d1	0.9718	0.7915	0.57	8	protein_coding	VPS9 domain containing 1 [Source:MGI Symbol;Acc:MGI:1914143]		2.5074	2.4366	1.9846		0.6826	1.2717	2.7884	1.863	4.085		1.6321	1.6819	1.6893	1.0305	1.035		3.508	3.8159	3.2688	1.0878	0.9318		1.0353	2.5402	2.4536
ENSMUSG00000001065	Zfp276	0.9094	0.488	0.48	8	protein_coding	zinc finger protein (C2H2 type) 276 [Source:MGI Symbol;Acc:MGI:1888495]		3.6241	3.2956	1.7685		0.8392	1.446	2.0871	1.7231	2.487		1.3746	1.5802	1.3929	1.1496	1.0133		0.2037	0.669	0.8007	3.2842	3.9308		0.2726	1.3545	4.9688
ENSMUSG00000001076	C1ql4	0.4972	1.9475	0.63	15	protein_coding	complement component 1, q subcomponent-like 4 [Source:MGI Symbol;Acc:MGI:3579909]		0	0.4972	1.9475		0	0.281	0.2497	0.281	0.2497		0	0	0.3915	0	0.3915		0.4909	1.3074	0.9899	2.6633	2.0165		0	0	0
ENSMUSG00000001082	Mfsd10	0.6658	0.7611	0.6	5	protein_coding	major facilitator superfamily domain containing 10 [Source:MGI Symbol;Acc:MGI:1915544]		3.8375	2.5551	2.9208		1.1972	0.6848	1.3604	0.572	1.1363		2.2052	1.2967	2.5557	0.588	1.1589		1.7998	0.2485	0.4552	0.1381	0.2529		0.6686	0.9165	1.3708
ENSMUSG00000001089	Luzp1	1.0488	1.0299	0.44	4	protein_coding	leucine zipper protein 1 [Source:MGI Symbol;Acc:MGI:107629]		5.6248	5.8994	5.7928		4.9778	3.0729	0.9561	0.6173	0.1921		4.2494	4.1288	4.2307	0.9716	0.9956		3.0692	0.7966	0.9456	0.2595	0.3081		4.213	0.7715	0.1831
ENSMUSG00000001095	Slc13a2	0.1003	3.2763	0.91	11	protein_coding	solute carrier family 13 (sodium-dependent dicarboxylate transporter), member 2 [Source:MGI Symbol;Acc:MGI:1276558]		0	0.1003	3.2763		5.2267	5.1915	6.3855	0.9933	1.2217		0	0.0283	2.519	0.0283	2.519		3.2159	5.9136	5.6394	1.8389	1.7536		5.502	7.7236	1.4038
ENSMUSG00000001098	Kctd10	1.0098	0.7619	0.46	5	protein_coding	potassium channel tetramerisation domain containing 10 [Source:MGI Symbol;Acc:MGI:2141207]		5.9219	5.9801	4.5117		0	0.8242	0.3516	0.8242	0.3516		4.9151	5.1204	2.9982	1.0418	0.61		0.3888	0.3437	0.4478	0.884	1.1517		0.0956	0.1104	1.1548
ENSMUSG00000001100	Poldip2	0.918	0.8104	0.39	11	protein_coding	polymerase (DNA-directed), delta interacting protein 2 [Source:MGI Symbol;Acc:MGI:1915061]		3.1485	2.8902	2.5514		0	0.779	2.0101	0.779	2.0101		1.7855	1.6919	1.8233	0.9476	1.0212		0	2.3696	2.0995	2.3696	2.0995		0.1972	3.3101	16.7855
ENSMUSG00000001103	Sebox	1.117	1.0423	0.4	11	protein_coding	SEBOX homeobox [Source:MGI Symbol;Acc:MGI:108012]		7.7991	8.7114	8.1289		0	0.3746	0.515	0.3746	0.515		5.8205	7.104	4.5362	1.2205	0.7793		0.4785	0	0	0	0		0.2678	2.5643	9.5754
ENSMUSG00000001105	Ift20	0.831	1.1906	0.85	11	protein_coding	intraflagellar transport 20 [Source:MGI Symbol;Acc:MGI:1915585]		6.2036	5.1549	7.3858		0	2.3771	3.8287	2.3771	3.8287		4.545	2.9882	6.4212	0.6575	1.4128		1.2562	3.2016	3.4023	2.5486	2.7084		0.4473	2.5378	5.6736
ENSMUSG00000001119	Col6a1	0	0	0.85	10	protein_coding	collagen, type VI, alpha 1 [Source:MGI Symbol;Acc:MGI:88459]		0	0	0		4.0947	3.7865	5.0468	0.9247	1.2325		0	0	0.0313	0	0.0313		1.852	3.6772	3.9608	1.9855	2.1387		2.7198	4.555	1.6748
ENSMUSG00000001120	Pcbp3	1.0755	0.8802	0.49	10	protein_coding	poly(rC) binding protein 3 [Source:MGI Symbol;Acc:MGI:1890470]		6.2572	6.7297	5.5077		0	0.1859	0	0.1859	0		3.9676	4.5825	2.2527	1.155	0.5678		0	0	0	0	0		0.4626	0.5251	1.1351
ENSMUSG00000001123	Lgals9	1.4287	1.1198	0.51	11	protein_coding	lectin, galactose binding, soluble 9 [Source:MGI Symbol;Acc:MGI:109496]		2.014	2.8774	2.2552		0	0	0	0	0		1.3114	1.9953	0.2514	1.5215	0.1917		0	0.5936	0	0.5936	0		0.3403	0	0
ENSMUSG00000001127	Araf	1.1497	1.2978	0.9	X	protein_coding	Araf proto-oncogene, serine/threonine kinase [Source:MGI Symbol;Acc:MGI:88065]		3.1237	3.5913	4.054		5.0785	5.0163	3.089	0.9878	0.6083		3.0951	3.2778	4.1671	1.059	1.3464		3.2782	2.7338	2.5853	0.8339	0.7886		5.9085	2.8904	0.4892
ENSMUSG00000001128	Cfp	0.1473	1.0731	0.54	X	protein_coding	complement factor properdin [Source:MGI Symbol;Acc:MGI:97545]		0	0.1473	1.0731		0	0.301	0.224	0.301	0.224		0	0.0839	0.6681	0.0839	0.6681		0.4082	2.3423	1.4076	5.7381	3.4483		0	0.9434	0.9434
ENSMUSG00000001131	Timp1	0	3.2652	0.88	X	protein_coding	tissue inhibitor of metalloproteinase 1 [Source:MGI Symbol;Acc:MGI:98752]		0	0	3.2652		0	0.54	0.9786	0.54	0.9786		0	0	1.0032	0	1.0032		0	1.5044	0.5489	1.5044	0.5489		0.9767	0	0
ENSMUSG00000001134	Uxt	0.8527	1.8782	0.74	X	protein_coding	ubiquitously expressed prefoldin like chaperone [Source:MGI Symbol;Acc:MGI:1277988]		2.3502	2.004	4.4142		0	0	1.1411	0	1.1411		0.9775	0.9931	4.1305	1.016	4.2256		0	2.4967	2.5561	2.4967	2.5561		0	1.8928	1.8928
ENSMUSG00000001138	Cnnm3	3.9857	27.21	0.85	1	protein_coding	cyclin M3 [Source:MGI Symbol;Acc:MGI:2151055]		0.0976	0.389	2.6557		2.6425	2.2984	1.3536	0.8698	0.5122		0.0993	0.1605	1.4257	1.6163	14.3575		1.7456	2.1053	2.5986	1.2061	1.4887		1.626	1.7357	1.0675
ENSMUSG00000001143	Lman2l	1.0217	0.8476	0.51	1	protein_coding	lectin, mannose-binding 2-like [Source:MGI Symbol;Acc:MGI:2443010]		3.1566	3.225	2.6756		0.2253	0.9115	1.037	4.0457	4.6028		2.6719	2.6839	2.0117	1.0045	0.7529		0.074	0.6012	0.0426	8.1243	0.5757		0.7225	0.9631	1.333
ENSMUSG00000001150	Mcm3ap	0.7752	0.6782	0.41	10	protein_coding	minichromosome maintenance complex component 3 associated protein [Source:MGI Symbol;Acc:MGI:1930089]		5.4016	4.1875	3.6635		4.6928	4.0157	3.6297	0.8557	0.7735		3.0931	2.5906	1.6133	0.8375	0.5216		3.5709	3.6591	3.9495	1.0247	1.106		4.7694	4.8595	1.0189
ENSMUSG00000001151	Pcnt	0.7001	0.7112	0.56	10	protein_coding	pericentrin (kendrin) [Source:MGI Symbol;Acc:MGI:102722]		5.6909	3.9842	4.0476		1.2845	1.3893	1.105	1.0816	0.8603		3.3672	2.5112	3.0488	0.7458	0.9054		1.2164	1.0208	1.0803	0.8392	0.8881		1.8912	1.5008	0.7936
ENSMUSG00000001155	Ftcd	0	0	0.53	10	protein_coding	formiminotransferase cyclodeaminase [Source:MGI Symbol;Acc:MGI:1339962]		0	0	0		7.6857	6.044	6.4223	0.7864	0.8356		0	0	0	0	0		6.0278	3.0275	4.0433	0.5023	0.6708		6.5616	6.2901	0.9586
ENSMUSG00000001156	Mxd1	0.9874	0.7338	0.49	6	protein_coding	MAX dimerization protein 1 [Source:MGI Symbol;Acc:MGI:96908]		6.6355	6.5522	4.8694		0	0.5739	0.4033	0.5739	0.4033		5.1876	5.1907	2.6548	1.0006	0.5118		0	0	0	0	0		0.4849	0.6215	1.2817
ENSMUSG00000001157	Gmcl1	1.5442	1.4813	0.61	6	protein_coding	germ cell-less, spermatogenesis associated 1 [Source:MGI Symbol;Acc:MGI:1345156]		2.2884	3.5338	3.3898		6.2749	6.2003	4.5784	0.9881	0.7296		2.2765	1.7426	2.301	0.7655	1.0108		7.959	5.9056	6.0356	0.742	0.7583		6.6615	5.1168	0.7681
ENSMUSG00000001158	Snrnp27	1.0171	0.8272	0.42	6	protein_coding	small nuclear ribonucleoprotein 27 (U4/U6.U5) [Source:MGI Symbol;Acc:MGI:1913868]		8.2548	8.3963	6.8285		6.7354	6.5508	4.818	0.9726	0.7153		7.8013	7.2997	5.7905	0.9357	0.7422		4.6904	1.8734	3.2497	0.3994	0.6928		6.9987	5.0983	0.7285
ENSMUSG00000001166	Oas1c	0.993	0.6178	0.44	5	protein_coding	2'-5' oligoadenylate synthetase 1C [Source:MGI Symbol;Acc:MGI:2149633]		9.4847	9.4187	5.8592		5.0619	6.0074	4.803	1.1868	0.9489		8.1752	7.948	3.6485	0.9722	0.4463		4.6993	5.4354	5.3283	1.1566	1.1338		7.2814	6.189	0.85
ENSMUSG00000001168	Oas1h	0.9173	0.5054	0.56	5	protein_coding	2'-5' oligoadenylate synthetase 1H [Source:MGI Symbol;Acc:MGI:2180853]		9.207	8.4456	4.6535		5.0538	5.3803	4.2889	1.0646	0.8486		7.8504	7.178	3.0144	0.9143	0.384		4.1234	1.9535	2.555	0.4738	0.6196		5.4208	4.1391	0.7636
ENSMUSG00000001173	Ocrl	0.9132	0.4659	0.4	X	protein_coding	OCRL, inositol polyphosphate-5-phosphatase [Source:MGI Symbol;Acc:MGI:109589]		4.0526	3.7008	1.8883		0	0	0	0	0		2.859	2.6675	1.1022	0.933	0.3855		0	0	0	0	0		0.0412	0	0
ENSMUSG00000001175	Calm1	0.9504	0.9388	0.36	12	protein_coding	calmodulin 1 [Source:MGI Symbol;Acc:MGI:88251]		8.8292	8.3909	8.2892		0	1.2866	0.5003	1.2866	0.5003		6.4813	7.1047	6.2318	1.0962	0.9615		1.4314	1.6758	1.4139	1.1707	0.9878		0.319	0.4244	1.3304
ENSMUSG00000001211	Agpat3	0.8934	1.087	0.62	10	protein_coding	1-acylglycerol-3-phosphate O-acyltransferase 3 [Source:MGI Symbol;Acc:MGI:1336186]		0.9505	0.8492	1.0332		4.4469	5.1397	5.3223	1.1558	1.1969		0.4989	0.7466	0.6192	1.4965	1.2411		0.5099	1.082	1.346	2.122	2.6397		4.5296	5.2839	1.1665
ENSMUSG00000001225	Slc26a3	0.1998	0.4463	0.57	12	protein_coding	solute carrier family 26, member 3 [Source:MGI Symbol;Acc:MGI:107181]		0	0.1998	0.4463		1.4136	2.5136	3.1911	1.7782	2.2574		0.0236	0.0208	0.0645	0.8814	2.7331		4.0358	5.0925	5.2234	1.2618	1.2943		3.954	5.3866	1.3623
ENSMUSG00000001227	Sema6b	0.0956	0.0724	0.52	17	protein_coding	sema domain, transmembrane domain (TM), and cytoplasmic domain, (semaphorin) 6B [Source:MGI Symbol;Acc:MGI:1202889]		0	0.0956	0.0724		0.2104	4.4301	4.7955	21.0556	22.7923		0	0.0159	0.0659	0.0159	0.0659		5.1831	6.0903	5.7443	1.175	1.1083		3.1749	4.075	1.2835
ENSMUSG00000001228	Uhrf1	0.8972	0.6214	0.55	17	protein_coding	ubiquitin-like, containing PHD and RING finger domains, 1 [Source:MGI Symbol;Acc:MGI:1338889]		8.6358	7.7481	5.3667		7.1056	6.3759	6.8204	0.8973	0.9599		6.2354	5.8319	3.1602	0.9353	0.5068		3.2744	3.7695	3.3644	1.1512	1.0275		5.7944	6.3869	1.1023
ENSMUSG00000001229	Dpp9	0.8849	2.0002	0.39	17	protein_coding	dipeptidylpeptidase 9 [Source:MGI Symbol;Acc:MGI:2443967]		1.7799	1.5751	3.5602		0	0.1117	0	0.1117	0		0.7314	1.0797	2.3498	1.4762	3.2127		0.0323	0.2714	0	8.4025	0		0.1966	0.111	0.5646
ENSMUSG00000001240	Ramp2	1.2171	3.8116	0.45	11	protein_coding	receptor (calcitonin) activity modifying protein 2 [Source:MGI Symbol;Acc:MGI:1859650]		0.5864	0.7137	2.2351		1.7887	3.5902	2.8796	2.0072	1.6099		0.2747	0.444	1.5814	1.6163	5.7568		3.9644	4.2814	4.3834	1.08	1.1057		1.3071	2.0659	1.5805
ENSMUSG00000001247	Lsr	0.7892	0.6007	0.46	7	protein_coding	lipolysis stimulated lipoprotein receptor [Source:MGI Symbol;Acc:MGI:1927471]		4.1479	3.2734	2.4917		2.753	2.8915	2.0036	1.0503	0.7278		2.4572	2.1392	0.9851	0.8706	0.4009		1.2112	2.2494	2.1848	1.8572	1.8038		1.5018	2.1247	1.4148
ENSMUSG00000001248	Gramd1a	0.1427	0.2054	0.56	7	protein_coding	GRAM domain containing 1A [Source:MGI Symbol;Acc:MGI:105490]		0	0.1427	0.2054		2.6947	2.4447	1.4877	0.9072	0.5521		0.0258	0	0	0	0		3.1196	1.1667	0.8899	0.374	0.2853		3.5477	2.1017	0.5924
ENSMUSG00000001249	Hpn	0	0	0.46	7	protein_coding	hepsin [Source:MGI Symbol;Acc:MGI:1196620]		0	0	0		1.0454	2.7738	3.11	2.6533	2.9749		0	0	0	0	0		3.0202	3.0515	3.3393	1.0104	1.1057		1.0272	1.114	1.0845
ENSMUSG00000001260	Gabrg1	0.0621	0	0.22	5	protein_coding	gamma-aminobutyric acid type A receptor subunit gamma 1 [Source:MGI Symbol;Acc:MGI:103156]		0	0.0621	0		0	0.9542	0.2898	0.9542	0.2898		0	0.0123	0	0.0123	0		0.075	0	0.0398	0	0.5307		0.1991	0.058	0.2913
ENSMUSG00000001270	Ckb	0.9336	1.1474	0.84	12	protein_coding	creatine kinase, brain [Source:MGI Symbol;Acc:MGI:88407]		6.1907	5.7799	7.1032		0.281	2.8663	3.6486	10.2004	12.9843		4.7647	5.0015	4.4346	1.0497	0.9307		2.7543	3.5019	3.2227	1.2714	1.1701		1.357	2.6216	1.9319
ENSMUSG00000001280	Sp1	1.0739	1.5184	0.87	15	protein_coding	trans-acting transcription factor 1 [Source:MGI Symbol;Acc:MGI:98372]		2.5018	2.6867	3.7988		5.8815	5.9308	5.9756	1.0084	1.016		1.6526	1.543	2.5345	0.9337	1.5336		4.3446	4.225	4.4149	0.9725	1.0162		5.4904	6.7591	1.2311
ENSMUSG00000001281	Itgb7	0.5738	36.7535	0.76	15	protein_coding	integrin beta 7 [Source:MGI Symbol;Acc:MGI:96616]		0.0779	0.0447	2.8631		6.3971	6.1478	5.089	0.961	0.7955		0	0	1.1382	0	1.1382		4.8519	4.5101	4.5846	0.9296	0.9449		4.5676	4.4031	0.964
ENSMUSG00000001285	Myg1	0.7299	3.0347	0.9	15	protein_coding	melanocyte proliferating gene 1 [Source:MGI Symbol;Acc:MGI:1929864]		1.7623	1.2863	5.3481		0	1.051	2.897	1.051	2.897		0.5132	0.5202	4.3487	1.0136	8.4737		0.6022	2.8787	2.3051	4.7803	3.8278		1.2687	5.2729	4.1561
ENSMUSG00000001288	Rarg	0.9988	5.3867	0.89	15	protein_coding	retinoic acid receptor, gamma [Source:MGI Symbol;Acc:MGI:97858]		0.913	0.9119	4.9181		3.0041	2.2055	1.3835	0.7342	0.4605		0.1461	0.8464	3.3116	5.7933	22.6667		1.9475	1.7757	0.4931	0.9118	0.2532		2.1195	1.229	0.5799
ENSMUSG00000001289	Pfdn5	1.0414	1.0074	0.47	15	protein_coding	prefoldin 5 [Source:MGI Symbol;Acc:MGI:1928753]		7.5384	7.8502	7.5945		1.6942	2.4666	5.8669	1.4559	3.4629		6.28	6.3653	6.5114	1.0136	1.0368		0.5961	4.3298	4.4741	7.2635	7.5056		1.2884	7.9213	6.1482
ENSMUSG00000001300	Efnb2	0.9289	1.2826	0.42	8	protein_coding	ephrin B2 [Source:MGI Symbol;Acc:MGI:105097]		3.3809	3.1406	4.3365		0	1.6253	3.5625	1.6253	3.5625		2.8279	2.081	4.3071	0.7359	1.5231		0.3892	1.4141	1.0881	3.6334	2.7957		1.1345	2.0542	1.8107
ENSMUSG00000001305	Rrp15	1.007	1.5751	0.9	1	protein_coding	ribosomal RNA processing 15 homolog [Source:MGI Symbol;Acc:MGI:1914473]		3.6092	3.6345	5.685		0.2534	0.1349	0.2388	0.5324	0.9424		3.4565	2.8435	7.0324	0.8227	2.0345		0	0	0	0	0		0.1184	0.1368	1.1554
ENSMUSG00000001313	Rnd2	1.5378	9.4078	0.84	11	protein_coding	Rho family GTPase 2 [Source:MGI Symbol;Acc:MGI:1338755]		0.294	0.4521	2.7659		0	0.2135	0.189	0.2135	0.189		0	0.1171	0.6614	0.1171	0.6614		0.4433	0.3482	0.6955	0.7855	1.5689		0.893	0	0
ENSMUSG00000001323	Srr	1.1547	1.6947	0.53	11	protein_coding	serine racemase [Source:MGI Symbol;Acc:MGI:1351636]		1.9138	2.2098	3.2434		2.0514	2.3455	3.1333	1.1434	1.5274		1.3413	1.6808	2.0099	1.2531	1.4985		2.5404	3.1488	2.2532	1.2395	0.8869		2.0803	2.5199	1.2113
ENSMUSG00000001333	Sync	0.1316	2.3513	0.69	4	protein_coding	syncoilin [Source:MGI Symbol;Acc:MGI:1916078]		0	0.1316	2.3513		0	1.0618	2.7408	1.0618	2.7408		0	0	0.6672	0	0.6672		0	1.3334	2.4517	1.3334	2.4517		0.3741	3.2343	8.6455
ENSMUSG00000001334	Fndc5	1.1697	3.2051	0.41	4	protein_coding	fibronectin type III domain containing 5 [Source:MGI Symbol;Acc:MGI:1917614]		0.2228	0.2606	0.7141		0.294	1.0888	2.1276	3.7034	7.2367		0.0997	0.1707	0.0468	1.7121	0.4694		0.6217	0.9884	1.5996	1.5898	2.5729		0.6007	1.2555	2.0901
ENSMUSG00000001348	Acp5	0.8121	0.5888	0.46	9	protein_coding	acid phosphatase 5, tartrate resistant [Source:MGI Symbol;Acc:MGI:87883]		2.6425	2.146	1.5558		0.3863	3.4212	2.2057	8.8563	5.7098		1.2401	1.6339	0.7777	1.3176	0.6271		1.1863	1.5236	0.6915	1.2843	0.5829		1.8681	1.9385	1.0377
ENSMUSG00000001349	Cnn1	1.1283	0.9803	0.51	9	protein_coding	calponin 1 [Source:MGI Symbol;Acc:MGI:104979]		5.2281	5.8989	5.1251		5.8228	5.9829	4.5348	1.0275	0.7788		2.9934	4.4819	2.9063	1.4973	0.9709		3.2388	3.0961	3.2833	0.9559	1.0137		5.5718	4.6557	0.8356
ENSMUSG00000001366	Fbxo9	1.076	0.9348	0.47	9	protein_coding	f-box protein 9 [Source:MGI Symbol;Acc:MGI:1918788]		5.804	6.2453	5.4253		0	0.1401	0.3443	0.1401	0.3443		4.6281	4.767	3.7522	1.03	0.8107		0	0	0.1795	0	0.1795		0.46	0.3857	0.8385
ENSMUSG00000001376	Vps50	1.0024	0.6531	0.54	6	protein_coding	VPS50 EARP/GARPII complex subunit [Source:MGI Symbol;Acc:MGI:1920538]		5.2859	5.2985	3.4523		7.3081	7.3115	5.4289	1.0005	0.7429		NA	NA	NA	NA	NA		6.4352	4.8096	4.8274	0.7474	0.7502		7.2218	4.1683	0.5772
ENSMUSG00000001380	Hars1	0.7161	1.3344	0.42	18	protein_coding	histidyl-tRNA synthetase 1 [Source:MGI Symbol;Acc:MGI:108087]		4.5142	3.2327	6.0238		0	0.2203	2.0197	0.2203	2.0197		NA	NA	NA	NA	NA		0	1.0779	1.7463	1.0779	1.7463		0	0.33	0.33
ENSMUSG00000001383	Zmat2	0.936	0.9662	0.44	18	protein_coding	zinc finger, matrin type 2 [Source:MGI Symbol;Acc:MGI:1913742]		5.7156	5.3496	5.5226		0	0.3907	0	0.3907	0		4.0088	4.0747	3.5899	1.0164	0.8955		0	0	0	0	0		0	0.1654	0.1654
ENSMUSG00000001403	Ube2c	1.0135	1.2893	0.88	2	protein_coding	ubiquitin-conjugating enzyme E2C [Source:MGI Symbol;Acc:MGI:1915862]		6.4517	6.5385	8.3183		0	0	0	0	0		6.249	6.2505	8.7802	1.0002	1.4051		0	0.2738	0.3962	0.2738	0.3962		0.1532	0.1648	1.0757
ENSMUSG00000001415	Smg5	1.4149	3.1792	0.9	3	protein_coding	SMG5 nonsense mediated mRNA decay factor [Source:MGI Symbol;Acc:MGI:2447364]		1.1177	1.5814	3.5534		5.4631	6.2226	5.1076	1.139	0.9349		0.4168	0.652	2.7188	1.5643	6.523		3.1293	2.8586	3.0468	0.9135	0.9736		5.4899	3.8903	0.7086
ENSMUSG00000001416	Cct3	0.861	1.0939	0.91	3	protein_coding	chaperonin containing TCP1 subunit 3 [Source:MGI Symbol;Acc:MGI:104708]		6.232	5.3656	6.8172		0	0.474	0.0649	0.474	0.0649		5.6277	5.3994	6.9936	0.9594	1.2427		0	0	0	0	0		0.3397	0.26	0.7654
ENSMUSG00000001418	Glmp	0.6187	1.7747	0.93	3	protein_coding	glycosylated lysosomal membrane protein [Source:MGI Symbol;Acc:MGI:1913318]		1.6182	1.0011	2.8718		0.1362	0.3556	0.0628	2.6109	0.4611		1.5039	1.2409	3.7869	0.8251	2.5181		0.6714	2.099	0.636	3.1263	0.9473		0.1789	0.5361	2.9966
ENSMUSG00000001419	Mef2d	0.845	0.4963	0.54	3	protein_coding	myocyte enhancer factor 2D [Source:MGI Symbol;Acc:MGI:99533]		3.5771	3.0227	1.7753		0	0.9624	1.6283	0.9624	1.6283		1.4992	2.153	0.5782	1.4361	0.3857		0.3084	0.9321	1.3545	3.0224	4.392		0.251	1.9126	7.6199
ENSMUSG00000001420	Tmem79	1.4654	5.3432	0.86	3	protein_coding	transmembrane protein 79 [Source:MGI Symbol;Acc:MGI:1919163]		1.0257	1.5031	5.4805		3.7461	1.5016	0.6586	0.4008	0.1758		0.5483	1.1949	4.7899	2.1793	8.7359		1.4452	0	0.679	0	0.4698		1.3109	0.9103	0.6944
ENSMUSG00000001424	Snd1	0.9889	0.8104	0.45	6	protein_coding	staphylococcal nuclease and tudor domain containing 1 [Source:MGI Symbol;Acc:MGI:1929266]		4.8278	4.7741	3.9124		7.1011	6.7288	6.2828	0.9476	0.8848		3.3309	4.0805	2.3593	1.225	0.7083		4.6995	3.9269	3.8404	0.8356	0.8172		5.5509	5.5498	0.9998
ENSMUSG00000001435	Col18a1	0.3541	1.7041	0.51	10	protein_coding	collagen, type XVIII, alpha 1 [Source:MGI Symbol;Acc:MGI:88451]		0.148	0.0524	0.2522		0.4383	0.5049	0.4916	1.152	1.1216		0.0132	0	0.0646	0	4.8939		0	0.6951	0.4217	0.6951	0.4217		1.1715	0.583	0.4977
ENSMUSG00000001436	Slc19a1	0.5805	1.1468	0.53	10	protein_coding	solute carrier family 19 (folate transporter), member 1 [Source:MGI Symbol;Acc:MGI:103182]		1.4636	0.8496	1.6785		0.3437	0.9493	0.6906	2.762	2.0093		0.9728	0.8521	1.3854	0.8759	1.4241		0.352	0.3033	0.1801	0.8616	0.5116		0.692	0.1852	0.2676
ENSMUSG00000001440	Kpnb1	0.8806	1.1834	0.8	11	protein_coding	karyopherin subunit beta 1 [Source:MGI Symbol;Acc:MGI:107532]		4.5093	3.9708	5.3364		2.1395	3.23	3.692	1.5097	1.7256		2.9828	3.0298	4.3187	1.0158	1.4479		3.5393	6.0959	5.2877	1.7223	1.494		3.2346	3.6449	1.1268
ENSMUSG00000001441	Npepps	1.0395	2.6272	0.45	11	protein_coding	aminopeptidase puromycin sensitive [Source:MGI Symbol;Acc:MGI:1101358]		1.3547	1.4082	3.5591		0	0.6374	1.3854	0.6374	1.3854		0.6869	0.5431	2.4073	0.7907	3.5046		0.1475	1.5291	1.228	10.3668	8.3254		0.8635	0.9471	1.0968
ENSMUSG00000001444	Tbx21	0.3058	14.7891	0.53	11	protein_coding	T-box 21 [Source:MGI Symbol;Acc:MGI:1888984]		0.1622	0.0496	2.3988		0	1.6253	2.4717	1.6253	2.4717		0	0	0.4338	0	0.4338		1.7949	1.8568	2.5595	1.0345	1.426		0.4281	2.1593	5.0439
ENSMUSG00000001445	Mrpl10	1.0508	0.9292	0.44	11	protein_coding	mitochondrial ribosomal protein L10 [Source:MGI Symbol;Acc:MGI:1333801]		7.1363	7.4989	6.6307		6.0597	5.2594	4.787	0.8679	0.79		5.3422	6.0737	4.6594	1.1369	0.8722		3.0526	4.6909	3.8959	1.5367	1.2763		5.9498	3.1742	0.5335
ENSMUSG00000001467	Cyp51	1.0391	2.4336	0.6	5	protein_coding	cytochrome P450, family 51 [Source:MGI Symbol;Acc:MGI:106040]		1.3959	1.4505	3.397		0	0	0	0	0		0.5778	0.8714	2.0698	1.5081	3.5822		0	0	0	0	0		0.2606	0.1922	0.7375
ENSMUSG00000001472	Tcf25	0.9928	0.9264	0.39	8	protein_coding	transcription factor 25 (basic helix-loop-helix) [Source:MGI Symbol;Acc:MGI:1914105]		6.0457	6.0024	5.6009		0.5489	8.3417	9.926	15.1971	18.0834		4.7721	4.723	4.516	0.9897	0.9463		0.7863	7.0213	6.9429	8.9295	8.8298		2.5188	8.2624	3.2803
ENSMUSG00000001473	Tubb6	0.9012	0.8432	0.48	18	protein_coding	tubulin, beta 6 class V [Source:MGI Symbol;Acc:MGI:1915201]		7.7089	6.947	6.4999		0	0	0.9686	0	0.9686		5.4077	6.0333	3.7706	1.1157	0.6973		0	0.5321	0	0.5321	0		0.547	0.4787	0.8751
ENSMUSG00000001482	Def8	1.1628	2.0293	0.86	8	protein_coding	differentially expressed in FDCP 8 [Source:MGI Symbol;Acc:MGI:1346331]		2.7482	3.1955	5.5768		0	0.3051	0.2612	0.3051	0.2612		1.3236	1.6532	3.5502	1.249	2.6822		0	0	0.2636	0	0.2636		0.257	0.2857	1.1117
ENSMUSG00000001493	Meox1	1.1879	0.7056	0.53	11	protein_coding	mesenchyme homeobox 1 [Source:MGI Symbol;Acc:MGI:103220]		0.3454	0.4103	0.2437		2.8392	2.6678	2.8625	0.9396	1.0082		0.3434	0.3277	0.058	0.9543	0.1689		1.936	1.301	1.5746	0.672	0.8133		2.7933	3.1653	1.1332
ENSMUSG00000001494	Sost	1.6901	0.8493	0.37	11	protein_coding	sclerostin [Source:MGI Symbol;Acc:MGI:1921749]		0.3763	0.636	0.3196		0	0	0.1903	0	0.1903		0.068	0.0887	0.1794	1.3044	2.6382		0	0	0	0	0		0.6327	0.5465	0.8638
ENSMUSG00000001496	Nkx2-1	0.0433	0.0614	0.46	12	protein_coding	NK2 homeobox 1 [Source:MGI Symbol;Acc:MGI:108067]		0	0.0433	0.0614		0	1.0317	0.8536	1.0317	0.8536		0	0	0	0	0		0	0.6544	0	0.6544	0		0.5874	0.8359	1.4231
ENSMUSG00000001497	Pax9	1.7229	0.6664	0.82	12	protein_coding	paired box 9 [Source:MGI Symbol;Acc:MGI:97493]		0.3702	0.6378	0.2467		0	0.1916	0.2963	0.1916	0.2963		0.027	0.5166	0.1202	19.1333	4.4519		0.7201	0.7181	0.5105	0.9972	0.7089		0.3651	0	0
ENSMUSG00000001504	Irx2	4.7858	14.908	0.41	13	protein_coding	Iroquois homeobox 2 [Source:MGI Symbol;Acc:MGI:1197526]		0.0663	0.3173	0.9884		1.7949	1.0321	0.1177	0.575	0.0656		0.0833	0.0493	0.1497	0.5918	1.7971		0.5682	0	0.1763	0	0.3103		0.7523	0	0
ENSMUSG00000001506	Col1a1	0.0976	0.3329	0.56	11	protein_coding	collagen, type I, alpha 1 [Source:MGI Symbol;Acc:MGI:88467]		0	0.0976	0.3329		3.0391	5.1029	5.5868	1.6791	1.8383		0	0.0734	0.0393	0.0734	0.0393		3.098	5.1848	5.7096	1.6736	1.843		3.0702	5.371	1.7494
ENSMUSG00000001507	Itga3	2.7351	1.7135	0.44	11	protein_coding	integrin alpha 3 [Source:MGI Symbol;Acc:MGI:96602]		0.1801	0.4926	0.3086		0	0	0.069	0	0.069		0.1189	0.0939	0	0.7897	0		0.0872	0.4657	0	5.3406	0		0.319	0.6857	2.1495
ENSMUSG00000001508	Sgca	0.803	1.0149	0.54	11	protein_coding	sarcoglycan, alpha (dystrophin-associated glycoprotein) [Source:MGI Symbol;Acc:MGI:894698]		2.5444	2.0432	2.5823		0	3.2179	5.2533	3.2179	5.2533		0.3722	0.8247	0.9123	2.2157	2.4511		0.5341	6.1788	6.3077	11.5686	11.81		0.5806	6.4144	11.0479
ENSMUSG00000001510	Dlx3	2.2901	3.171	0.92	11	protein_coding	distal-less homeobox 3 [Source:MGI Symbol;Acc:MGI:94903]		0	2.2901	3.171		0	0	0.291	0	0.291		0.0785	0.9255	0.3501	11.7898	4.4599		0	0	0	0	0		0.4049	0.168	0.4149
ENSMUSG00000001517	Foxm1	1.1898	1.3263	0.48	6	protein_coding	forkhead box M1 [Source:MGI Symbol;Acc:MGI:1347487]		3.6248	4.3128	4.8074		2.5005	1.7966	1.6213	0.7185	0.6484		2.5635	3.0337	4.0117	1.1834	1.5649		2.1089	4.0847	4.1576	1.9369	1.9715		2.8787	2.034	0.7066
ENSMUSG00000001518	Itfg2	1.1517	1.465	0.51	6	protein_coding	integrin alpha FG-GAP repeat containing 2 [Source:MGI Symbol;Acc:MGI:1915450]		1.359	1.5651	1.991		0	1.3629	1.1444	1.3629	1.1444		0.9088	1.0092	1.8762	1.1105	2.0645		0.7952	0.4678	0.596	0.5883	0.7495		0.7485	0.8528	1.1393
ENSMUSG00000001520	Nrip2	0.2048	0.0922	0.49	6	protein_coding	nuclear receptor interacting protein 2 [Source:MGI Symbol;Acc:MGI:1891884]		0	0.2048	0.0922		0	0.4195	1.4147	0.4195	1.4147		0	0.0382	0.0396	0.0382	0.0396		0	0	0.8119	0	0.8119		0.4647	2.3156	4.983
ENSMUSG00000001521	Tulp3	1.0699	1.1028	0.38	6	protein_coding	TUB like protein 3 [Source:MGI Symbol;Acc:MGI:1329045]		3.803	4.0688	4.194		3.1169	4.1683	4.7092	1.3373	1.5109		3.2697	3.7472	4.0428	1.146	1.2364		4.6811	5.7861	5.7616	1.2361	1.2308		5.4327	6.2431	1.1492
ENSMUSG00000001524	Gtf2h4	0.7894	2.1692	0.9	17	protein_coding	general transcription factor II H, polypeptide 4 [Source:MGI Symbol;Acc:MGI:1338799]		1.9699	1.5551	4.2731		5.1925	5.1364	6.5876	0.9892	1.2687		0.5132	1.4068	3.2599	2.7412	6.3521		0.3554	0.4093	1.6257	1.1517	4.5743		3.822	5.5392	1.4493
ENSMUSG00000001525	Tubb5	0.8029	0.9714	0.56	17	protein_coding	tubulin, beta 5 class I [Source:MGI Symbol;Acc:MGI:107812]		6.6409	5.3322	6.4512		0.2473	1.0093	0.121	4.0813	0.4893		4.1486	4.846	5.2789	1.1681	1.2725		1.329	0.4082	0.0868	0.3071	0.0653		0.3317	0.3651	1.1007
ENSMUSG00000001542	Ell2	1.1272	2.076	0.78	13	protein_coding	elongation factor for RNA polymerase II 2 [Source:MGI Symbol;Acc:MGI:2183438]		2.3273	2.6234	4.8315		0	0.543	0.1947	0.543	0.1947		2.6279	1.8119	5.2734	0.6895	2.0067		0.2158	0.9971	0.1706	4.6205	0.7905		0.2308	0.2582	1.1187
ENSMUSG00000001552	Jup	0.8239	0.8886	0.88	11	protein_coding	junction plakoglobin [Source:MGI Symbol;Acc:MGI:96650]		4.6553	3.8356	4.1368		0.9046	0.2154	0.4292	0.2381	0.4745		1.7737	2.5834	1.2336	1.4565	0.6955		0.0909	0.1164	0.1827	1.2805	2.0099		0.2863	0.263	0.9186
ENSMUSG00000001555	Fkbp10	0.1342	1.496	0.46	11	protein_coding	FK506 binding protein 10 [Source:MGI Symbol;Acc:MGI:104769]		0	0.1342	1.496		0	1.4425	1.3959	1.4425	1.3959		0.0267	0.3166	1.3359	11.8577	50.0337		0	1.1998	0.8003	1.1998	0.8003		0.2497	1.3308	5.3296
ENSMUSG00000001558	Klhl10	0.2222	3.1311	0.88	11	protein_coding	kelch-like 10 [Source:MGI Symbol;Acc:MGI:2181067]		0	0.2222	3.1311		0.6572	0	0.1827	0	0.278		0	0.0615	2.7835	0.0615	2.7835		1.0633	1.7066	1.2428	1.605	1.1688		0.8339	0.5296	0.6351
ENSMUSG00000001566	Mnx1	0.1801	0.4195	0.54	5	protein_coding	motor neuron and pancreas homeobox 1 [Source:MGI Symbol;Acc:MGI:109160]		0	0.1801	0.4195		0.3528	1.8584	3.9562	5.2676	11.2137		0	0	0	0	0		1.5197	3.8849	2.8462	2.5564	1.8729		0.6022	3.3206	5.5141
ENSMUSG00000001569	Nom1	0.7129	2.0472	0.93	5	protein_coding	nucleolar protein with MIF4G domain 1 [Source:MGI Symbol;Acc:MGI:1861749]		2.1609	1.5405	4.4237		4.0993	4.1083	4.1662	1.0022	1.0163		1.6358	1.1806	4.6572	0.7217	2.847		3.026	3.7533	3.4856	1.2404	1.1519		3.5934	3.9335	1.0946
ENSMUSG00000001576	Ergic1	1.0485	0.6351	0.46	17	protein_coding	endoplasmic reticulum-golgi intermediate compartment 1 [Source:MGI Symbol;Acc:MGI:1914708]		3.2871	3.4466	2.0878		0	0.3329	0.3294	0.3329	0.3294		2.4331	2.5534	1.4126	1.0494	0.5806		0	0	0	0	0		0.595	0.1916	0.322
ENSMUSG00000001583	Tnk1	1.1263	21.584	0.91	11	protein_coding	tyrosine kinase, non-receptor, 1 [Source:MGI Symbol;Acc:MGI:1930958]		0.0649	0.0731	1.4008		2.9174	4.6213	5.2623	1.584	1.8038		0	0.0261	0	0.0261	0		1.2983	2.1473	1.8842	1.6539	1.4513		5.293	6.9531	1.3136
ENSMUSG00000001588	Acap1	1.4078	6.4116	0.43	11	protein_coding	ArfGAP with coiled-coil, ankyrin repeat and PH domains 1 [Source:MGI Symbol;Acc:MGI:2388270]		0.3185	0.4484	2.0421		0.3288	1.346	1.2693	4.0937	3.8604		0.1608	0.3514	0.5379	2.1853	3.3451		0.052	1.6406	0.373	31.55	7.1731		0.6178	2.2149	3.5851
ENSMUSG00000001604	Tcea3	0.7297	0.3727	0.52	4	protein_coding	transcription elongation factor A (SII), 3 [Source:MGI Symbol;Acc:MGI:1196908]		6.2777	4.5806	2.3399		0	2.2532	2.9613	2.2532	2.9613		4.2929	2.496	0.5548	0.5814	0.1292		0.3269	1.8945	1.7225	5.7954	5.2692		1.2845	2.838	2.2094
ENSMUSG00000001622	Csn3	0	0.0697	0.12	5	protein_coding	casein kappa [Source:MGI Symbol;Acc:MGI:107461]		0	0	0.0697		0	0	0	0	0		0	0	0	0	0		0	0	0	0	0		0.0976	0	0
ENSMUSG00000001627	Ifrd1	0.9345	0.9747	0.47	12	protein_coding	interferon-related developmental regulator 1 [Source:MGI Symbol;Acc:MGI:1316717]		6.6948	6.2565	6.5255		0	0.5241	0	0.5241	0		6.9561	6.2615	6.3054	0.9001	0.9065		0.2046	0	0.2756	0	1.347		0.3121	0.0772	0.2474
ENSMUSG00000001630	Stk38l	0.9625	1.2724	0.89	6	protein_coding	serine/threonine kinase 38 like [Source:MGI Symbol;Acc:MGI:1922250]		4.4931	4.3248	5.7172		0	0.1985	0.2308	0.1985	0.2308		2.79	2.5463	3.6825	0.9127	1.3199		0.1106	0	0	0	0		0.905	0.0902	0.0997
ENSMUSG00000001632	Brpf1	0.8592	1.6515	0.55	6	protein_coding	bromodomain and PHD finger containing, 1 [Source:MGI Symbol;Acc:MGI:1926033]		1.9117	1.6425	3.1571		5.3118	4.6116	2.1779	0.8682	0.41		0.8776	0.772	2.5283	0.8797	2.8809		5.8436	4.8968	4.8196	0.838	0.8248		4.2972	1.859	0.4326
ENSMUSG00000001642	Akr1b1	1.0446	0.6368	0.15	6	protein_coding	aldo-keto reductase family 1 member B [Source:MGI Symbol;Acc:MGI:1353494]		7.4989	7.8336	4.7754		0	0.119	0	0.119	0		NA	NA	NA	NA	NA		0	0	0	0	0		0.1427	0	0
ENSMUSG00000001655	Hoxc13	2.6741	0.2428	0.41	15	protein_coding	homeobox C13 [Source:MGI Symbol;Acc:MGI:99560]		0.2418	0.6466	0.0587		0	0.175	0	0.175	0		0	0.05	0	0.05	0		0.7695	0	0	0	0		0.2934	0	0
ENSMUSG00000001656	Hoxc11	0.1184	0	0.18	15	protein_coding	homeobox C11 [Source:MGI Symbol;Acc:MGI:96193]		0	0.1184	0		6.0598	6.0051	3.6961	0.991	0.6099		0	0	0	0	0		7.6427	4.4406	4.8045	0.581	0.6286		6.6321	2.2623	0.3411
ENSMUSG00000001657	Hoxc8	0.0503	0	0.65	15	protein_coding	homeobox C8 [Source:MGI Symbol;Acc:MGI:96198]		0	0.0503	0		0	0.9531	1.6378	0.9531	1.6378		0	0	0	0	0		2.2846	4.3899	6.3778	1.9215	2.7916		1.2063	1.0011	0.8299
ENSMUSG00000001661	Hoxc6	0.051	0	0.56	15	protein_coding	homeobox C6 [Source:MGI Symbol;Acc:MGI:96197]		0	0.051	0		0	0.3374	0.1577	0.3374	0.1577		0.0463	0.2958	0	6.3888	0		0	0	0	0	0		0.1648	0.4834	2.9333
ENSMUSG00000001663	Gstt1	1.8546	1.3535	0.53	10	protein_coding	glutathione S-transferase, theta 1 [Source:MGI Symbol;Acc:MGI:107379]		0.2648	0.4911	0.3584		0	1.1418	0.818	1.1418	0.818		0.0778	0.4169	0	5.3586	0		0.6814	0.7757	0.3663	1.1384	0.5376		1.1827	1.3048	1.1032
ENSMUSG00000001665	Gstt3	0.418	0.09	0.54	10	protein_coding	glutathione S-transferase, theta 3 [Source:MGI Symbol;Acc:MGI:2143526]		0.8359	0.3494	0.0752		0	0.9084	0.8568	0.9084	0.8568		0.434	0.9055	0.0351	2.0864	0.0809		0.5042	0	0.4228	0	0.8386		0.2957	0.8691	2.9391
ENSMUSG00000001666	Ddt	1.8181	5.2447	0.88	10	protein_coding	D-dopachrome tautomerase [Source:MGI Symbol;Acc:MGI:1298381]		0.6613	1.2023	3.4683		1.3857	0.6055	0.4441	0.437	0.3205		2.1249	2.6666	3.8469	1.2549	1.8104		0.6251	0	0.3403	0	0.5444		0	0.5023	0.5023
ENSMUSG00000001670	Tat	1.8015	0.9038	0.72	8	protein_coding	tyrosine aminotransferase [Source:MGI Symbol;Acc:MGI:98487]		1.2937	2.3306	1.1693		0.6022	1.614	2.7464	2.6802	4.5606		0.5998	0.6585	0.0536	1.0979	0.0894		0.545	0.294	0	0.5394	0		3.2884	2.2728	0.6912
ENSMUSG00000001672	Marveld3	0.9116	0.6605	0.44	8	protein_coding	MARVEL (membrane-associating) domain containing 3 [Source:MGI Symbol;Acc:MGI:1920858]		0.9749	0.8887	0.6439		0.9627	1.6271	2.9754	1.6901	3.0907		0.1359	0.1888	0.2202	1.3893	1.6203		0.87	0.7329	1.3257	0.8424	1.5238		2.5643	3.4176	1.3328
ENSMUSG00000001674	Ddx18	0.8243	0.9185	0.89	1	protein_coding	DEAD box helicase 18 [Source:MGI Symbol;Acc:MGI:1914192]		7.8959	6.5082	7.252		2.4647	2.5078	1.8074	1.0175	0.7333		5.4331	4.6307	6.3874	0.8523	1.1756		3.6926	2.2394	2.8096	0.6065	0.7609		1.5629	0.7159	0.4581
ENSMUSG00000001687	Ubl3	1.1505	0.9619	0.36	5	protein_coding	ubiquitin-like 3 [Source:MGI Symbol;Acc:MGI:1344373]		3.6089	4.1522	3.4713		0	0.0552	0.9115	0.0552	0.9115		4.1099	3.9538	3.2272	0.962	0.7852		0.3965	1.5261	2.6891	3.8489	6.7821		0.1871	0.9891	5.2865
ENSMUSG00000001700	Gramd2b	5.2707	19.2252	0.63	18	protein_coding	GRAM domain containing 2B [Source:MGI Symbol;Acc:MGI:1914815]		0.1097	0.5782	2.109		0.1506	1.3025	1.2693	8.6487	8.4283		NA	NA	NA	NA	NA		0.7958	1.4452	2.8306	1.816	3.5569		0.7242	1.3635	1.8828
ENSMUSG00000001707	Eef1e1	0.9913	0.8437	0.47	13	protein_coding	eukaryotic translation elongation factor 1 epsilon 1 [Source:MGI Symbol;Acc:MGI:1913393]		6.5106	6.454	5.4932		0	0.1342	0	0.1342	0		6.6419	6.0039	6.6144	0.9039	0.9959		0	0	0	0	0		0	0	0
ENSMUSG00000001729	Akt1	1.029	1.0175	0.47	12	protein_coding	thymoma viral proto-oncogene 1 [Source:MGI Symbol;Acc:MGI:87986]		4.4343	4.5631	4.512		1.9601	0.926	1.0728	0.4724	0.5473		3.0949	3.2679	3.9398	1.0559	1.273		0.6492	2.4271	1.6351	3.7386	2.5186		1.5553	0.3051	0.1962
ENSMUSG00000001739	Cldn15	1.0486	0.5984	0.42	5	protein_coding	claudin 15 [Source:MGI Symbol;Acc:MGI:1913103]		4.4055	4.6194	2.6361		0.3718	0.7119	3.1122	1.9147	8.3706		3.2201	3.2611	0.9426	1.0127	0.2927		0	2.9364	2.6413	2.9364	2.6413		0.606	3.2251	5.3219
ENSMUSG00000001741	Il16	0.1661	0.0186	0.61	7	protein_coding	interleukin 16 [Source:MGI Symbol;Acc:MGI:1270855]		0	0.1661	0.0186		0	0.127	0.103	0.127	0.103		0.0525	0.0234	0.0124	0.4457	0.2362		0.1252	0	0	0	0		0	0	0
ENSMUSG00000001750	Tcirg1	5.3196	48.6749	0.84	19	protein_coding	T cell, immune regulator 1, ATPase, H+ transporting, lysosomal V0 protein A3 [Source:MGI Symbol;Acc:MGI:1350931]		0.0895	0.4761	4.3564		0.6248	1.0673	2.8155	1.7082	4.5062		0.0257	0.2504	3.1351	9.7432	121.988		0.9588	3.4334	1.2582	3.5809	1.3123		0.8895	0.9268	1.0419
ENSMUSG00000001751	Naglu	0.8283	0.4236	0.54	11	protein_coding	alpha-N-acetylglucosaminidase (Sanfilippo disease IIIB) [Source:MGI Symbol;Acc:MGI:1351641]		1.3674	1.1326	0.5792		0.5548	0.926	1.3283	1.6691	2.3942		0.2355	0.3125	0.2622	1.327	1.1134		0	1.3984	2.848	1.3984	2.848		0	0.9712	0.9712
ENSMUSG00000001755	Coasy	1.0088	0.5868	0.48	11	protein_coding	Coenzyme A synthase [Source:MGI Symbol;Acc:MGI:1918993]		3.724	3.7569	2.1852		0	0.1512	0	0.1512	0		1.7043	2.0656	0.8418	1.212	0.4939		0	0	0	0	0		0.4921	0.4136	0.8405
ENSMUSG00000001761	Smo	0.0532	0.32	0.44	6	protein_coding	smoothened, frizzled class receptor [Source:MGI Symbol;Acc:MGI:108075]		0.4828	0.0257	0.1545		1.3522	0.6781	0.4346	0.5015	0.3214		0.0169	0	0	0	0		0.1039	0.1336	0.4103	1.2859	3.949		0.6323	0.2945	0.4658
ENSMUSG00000001763	Tspan33	1.2088	0.9615	0.57	6	protein_coding	tetraspanin 33 [Source:MGI Symbol;Acc:MGI:1919012]		1.539	1.8604	1.4797		7.2166	5.3517	3.4932	0.7416	0.4841		1.5136	1.3778	0.7929	0.9103	0.5239		2.6757	1.8957	2.3512	0.7085	0.8787		5.2267	2.4552	0.4697
ENSMUSG00000001767	Crnkl1	0.9191	0.8279	0.43	2	protein_coding	crooked neck pre-mRNA splicing factor 1 [Source:MGI Symbol;Acc:MGI:1914127]		8.595	7.8999	7.1159		2.5917	2.7254	1.2654	1.0516	0.4883		7.1661	6.6136	6.1451	0.9229	0.8575		3.6088	0.3595	0.9011	0.0996	0.2497		2.6073	0.4125	0.1582
ENSMUSG00000001768	Rin2	1.0728	0.7588	0.6	2	protein_coding	Ras and Rab interactor 2 [Source:MGI Symbol;Acc:MGI:1921280]		2.5219	2.7054	1.9136		0.2216	0.9756	1.3601	4.4025	6.1376		1.754	1.6915	1.0482	0.9644	0.5976		0.3242	0.5675	0.5617	1.7505	1.7326		0.7774	0.622	0.8001
ENSMUSG00000001773	Folh1	1.2632	0	0.11	7	protein_coding	folate hydrolase 1 [Source:MGI Symbol;Acc:MGI:1858193]		0.5573	0.704	0		0	0	0	0	0		0.1344	0.1863	0.1638	1.3862	1.2188		0	0	0	0	0		0	0	0
ENSMUSG00000001774	Chordc1	0.9602	0.7266	0.41	9	protein_coding	cysteine and histidine rich domain containing 1 [Source:MGI Symbol;Acc:MGI:1914167]		4.5288	4.3486	3.2904		0	0.0759	0	0.0759	0		5.492	4.3089	4.1861	0.7846	0.7622		0	0	0	0	0		0.0552	0.0594	1.0761
ENSMUSG00000001783	Rtcb	0.8819	0.9408	0.44	10	protein_coding	RNA 2',3'-cyclic phosphate and 5'-OH ligase [Source:MGI Symbol;Acc:MGI:106379]		5.0227	4.4297	4.7256		0	0	0	0	0		3.4643	3.5415	2.4383	1.0223	0.7038		0	0.5018	0.4195	0.5018	0.4195		0	0	0
ENSMUSG00000001785	Pwp1	1.4305	3.1724	0.83	10	protein_coding	PWP1 homolog, endonuclein [Source:MGI Symbol;Acc:MGI:1914735]		2.2088	3.1596	7.0073		0	0.8184	0.9775	0.8184	0.9775		0.8857	1.6919	6.0884	1.9102	6.8741		0.0854	0.4542	0.9668	5.3185	11.3208		0.4714	0.6276	1.3314
ENSMUSG00000001786	Fbxo7	0.7737	0.4898	0.34	10	protein_coding	F-box protein 7 [Source:MGI Symbol;Acc:MGI:1917004]		4.5041	3.4847	2.206		2.2116	3.5589	6.8611	1.6092	3.1023		3.8336	3.8093	1.7411	0.9937	0.4542		0.8565	6.2115	6.2667	7.2522	7.3166		2.3971	6.3479	2.6482
ENSMUSG00000001794	Capns1	1.0397	1.2677	0.38	7	protein_coding	calpain, small subunit 1 [Source:MGI Symbol;Acc:MGI:88266]		2.3211	2.4133	2.9424		3.4683	3.2165	1.4539	0.9274	0.4192		2.0789	1.7876	1.6932	0.8599	0.8145		0.9826	1.7715	1.4841	1.8029	1.5104		2.6167	1.8319	0.7001
ENSMUSG00000001802	Lrp3	0	0	0.51	7	protein_coding	low density lipoprotein receptor-related protein 3 [Source:MGI Symbol;Acc:MGI:3584516]		0	0	0		0	0.2284	0.1654	0.2284	0.1654		0	0	0	0	0		0	0	0	0	0		0.1686	0	0
ENSMUSG00000001804	Dsg4	0.0405	0	0.44	18	protein_coding	desmoglein 4 [Source:MGI Symbol;Acc:MGI:2661061]		0	0.0405	0		0.2376	1.1654	2.0897	4.9049	8.795		0	0	0	0	0		3.3219	2.2001	1.6738	0.6623	0.5039		0.9358	2.7336	2.9211
ENSMUSG00000001815	Evx2	0.067	0.2351	0.42	2	protein_coding	even-skipped homeobox 2 [Source:MGI Symbol;Acc:MGI:95462]		0	0.067	0.2351		0	0.105	0.0929	0.105	0.0929		0	0	0	0	0		0	0	0	0	0		1.69	0.4652	0.2753
ENSMUSG00000001819	Hoxd13	1.7668	0.1915	0.42	2	protein_coding	homeobox D13 [Source:MGI Symbol;Acc:MGI:96205]		0.9373	1.656	0.1795		0	0.5039	0.1603	0.5039	0.1603		0.4157	0.534	0.1485	1.2846	0.3572		0	0	0	0	0		0.544	0	0
ENSMUSG00000001823	Hoxd12	1.0568	0.3609	0.45	2	protein_coding	homeobox D12 [Source:MGI Symbol;Acc:MGI:96204]		0.3718	0.3929	0.1342		0	0.3225	0	0.3225	0		0.1068	0	0	0	0		0	0	0	0	0		1.0086	0.5931	0.588
ENSMUSG00000001827	Folr1	4.0472	23.1174	0.41	7	protein_coding	folate receptor alpha [Source:MGI Symbol;Acc:MGI:95568]		0.3306	1.338	7.6426		2.4177	1.1966	0.5816	0.4949	0.2406		0.2983	0.8972	7.339	3.0077	24.6027		0.4064	1.4098	0	3.469	0		1.5724	0.3528	0.2244
ENSMUSG00000001829	Clpb	0.8238	0.4493	0.34	7	protein_coding	ClpB caseinolytic peptidase B [Source:MGI Symbol;Acc:MGI:1100517]		3.6614	3.0164	1.645		0.5859	1.109	1.1187	1.8928	1.9094		2.1332	2.2855	0.7931	1.0714	0.3718		1.1922	0.2845	1.0108	0.2386	0.8478		0.5729	0.9705	1.694
ENSMUSG00000001833	Septin7	0.9362	1.0389	0.4	9	protein_coding	septin 7 [Source:MGI Symbol;Acc:MGI:1335094]		3.9426	3.6911	4.0961		0.4027	0.159	0.2582	0.3948	0.6412		NA	NA	NA	NA	NA		0.1309	0.6853	0	5.2353	0		0.1699	0.1859	1.0942
ENSMUSG00000001844	Zdhhc4	1.421	1.413	0.93	5	protein_coding	zinc finger, DHHC domain containing 4 [Source:MGI Symbol;Acc:MGI:1920131]		2.2606	3.2123	3.1942		1.5651	2.7984	6.8148	1.788	4.3542		1.8451	2.278	2.4322	1.2346	1.3182		0.261	3.6311	2.8989	13.9123	11.1069		1.6595	7.6759	4.6254
ENSMUSG00000001847	Rac1	1.0481	0.9541	0.44	5	protein_coding	Rac family small GTPase 1 [Source:MGI Symbol;Acc:MGI:97845]		5.247	5.4992	5.0063		6.9347	4.8875	3.6484	0.7048	0.5261		4.5614	4.8323	4.1678	1.0594	0.9137		2.6516	1.6677	2.0762	0.6289	0.783		3.638	1.7698	0.4865
ENSMUSG00000001855	Nup214	1.005	0.8645	0.36	2	protein_coding	nucleoporin 214 [Source:MGI Symbol;Acc:MGI:1095411]		7.7644	7.8031	6.7123		0	1.1603	1.5398	1.1603	1.5398		5.4336	5.7142	4.3591	1.0516	0.8022		0.4347	1.6758	0.9069	3.8551	2.0863		0.4962	1.5768	3.1778
ENSMUSG00000001864	Aif1l	3.4071	54.0409	0.92	2	protein_coding	allograft inflammatory factor 1-like [Source:MGI Symbol;Acc:MGI:1919598]		0.0538	0.1833	2.9074		0	0	0	0	0		0.0461	0.1184	1.5085	2.5683	32.7223		0	0	0	0	0		0.1859	0.1084	0.5831
ENSMUSG00000001865	Cpa3	1.1161	1.3097	0.14	3	protein_coding	carboxypeptidase A3, mast cell [Source:MGI Symbol;Acc:MGI:88479]		0.1395	0.1557	0.1827		0	0	0	0	0		0	0	0.0915	0	0.0915		0.1601	0	0	0	0		0.2425	0	0
ENSMUSG00000001870	Ltbp1	0.0461	0	0.52	17	protein_coding	latent transforming growth factor beta binding protein 1 [Source:MGI Symbol;Acc:MGI:109151]		0	0.0461	0		0	0.7411	0.3414	0.7411	0.3414		0.0097	0	0	0	0		0	0.5936	0.1661	0.5936	0.1661		0.2449	0.201	0.8207
ENSMUSG00000001891	Ugp2	0.9668	0.8694	0.56	11	protein_coding	UDP-glucose pyrophosphorylase 2 [Source:MGI Symbol;Acc:MGI:2183447]		3.4872	3.3713	3.0317		2.5039	2.5794	3.646	1.0302	1.4561		2.3319	2.0027	1.4394	0.8588	0.6173		3.2321	3.5614	3.4132	1.1019	1.056		3.5704	3.3981	0.9517
ENSMUSG00000001901	Kcnh6	0	0.3978	0.44	11	protein_coding	potassium voltage-gated channel, subfamily H (eag-related), member 6 [Source:MGI Symbol;Acc:MGI:2684139]		0	0	0.3978		3.6139	4.2086	3.9979	1.1646	1.1063		0	0.0212	0	0.0212	0		3.3797	3.5513	3.6159	1.0508	1.0699		5.5004	4.1154	0.7482
ENSMUSG00000001909	Trmt1	0.9058	1.0014	0.48	8	protein_coding	tRNA methyltransferase 1 [Source:MGI Symbol;Acc:MGI:1289155]		2.8438	2.576	2.8477		0.2606	1.5388	2.4299	5.9048	9.3243		1.8214	2.0625	2.4331	1.1324	1.3358		1.9905	3.058	2.3883	1.5363	1.1998		0.9957	2.0585	2.0674
ENSMUSG00000001910	Nacc1	1.056	1.217	0.61	8	protein_coding	nucleus accumbens associated 1, BEN and BTB (POZ) domain containing [Source:MGI Symbol;Acc:MGI:1914080]		3.0289	3.1984	3.6862		0	0.3879	0.8844	0.3879	0.8844		1.4452	1.8148	1.998	1.2557	1.3825		0.4813	1.6826	1.0272	3.4959	2.1342		0.6803	0.7455	1.0958
ENSMUSG00000001911	Nfix	1.0862	0.6971	0.46	8	protein_coding	nuclear factor I/X [Source:MGI Symbol;Acc:MGI:97311]		2.0959	2.2766	1.461		6.2149	5.4072	4.2056	0.87	0.6767		0.6501	0.7877	0.5664	1.2117	0.8713		7.5368	4.7368	4.6845	0.6285	0.6216		7.4242	5.172	0.6966
ENSMUSG00000001918	Slc1a5	3.4997	23.1152	0.89	7	protein_coding	solute carrier family 1 (neutral amino acid transporter), member 5 [Source:MGI Symbol;Acc:MGI:105305]		0.1909	0.6681	4.4127		0	0.1057	1.59	0.1057	1.59		0	0.086	3.0936	0.086	3.0936		0	2.0898	1.8462	2.0898	1.8462		0.6853	2.2851	3.3345
ENSMUSG00000001924	Uba1	0.9532	0.7504	0.52	X	protein_coding	ubiquitin-like modifier activating enzyme 1 [Source:MGI Symbol;Acc:MGI:98890]		8.3777	7.9854	6.2869		2.4327	3.1044	3.5671	1.2761	1.4663		5.6497	6.2873	4.3481	1.1129	0.7696		4.7064	3.6959	3.894	0.7853	0.8274		3.8339	3.5375	0.9227
ENSMUSG00000001930	Vwf	1.9882	1.04	0.42	6	protein_coding	Von Willebrand factor [Source:MGI Symbol;Acc:MGI:98941]		0.2798	0.5563	0.291		0.1084	0.6313	0.2594	5.8238	2.393		0.0721	0.0824	0.0206	1.1429	0.2857		0.0319	0.7748	0.0895	24.2884	2.8056		0.3426	0.3086	0.9008
ENSMUSG00000001942	Siae	0.635	0.2986	0.49	9	protein_coding	sialic acid acetylesterase [Source:MGI Symbol;Acc:MGI:104803]		3.5754	2.2705	1.0676		0.1622	0.7912	0.5984	4.8779	3.6893		3.0575	2.2434	0.795	0.7337	0.26		0.2029	0.5519	0.9115	2.7201	4.4924		0.5455	0.7672	1.4064
ENSMUSG00000001943	Vsig2	0.3092	0.0875	0.49	9	protein_coding	V-set and immunoglobulin domain containing 2 [Source:MGI Symbol;Acc:MGI:1928009]		0	0.3092	0.0875		0	2.7924	2.0642	2.7924	2.0642		0	0	0	0	0		0.7207	2.5033	1.0993	3.4734	1.5253		0.7837	1.2026	1.5345
ENSMUSG00000001946	Esam	0.2461	0.109	0.36	9	protein_coding	endothelial cell-specific adhesion molecule [Source:MGI Symbol;Acc:MGI:1916774]		0	0.2461	0.109		0	7.9361	9.3315	7.9361	9.3315		0	0.034	0.3205	0.034	0.3205		0.8485	7.8985	7.6203	9.3088	8.9809		2.5426	8.1058	3.188
ENSMUSG00000001948	Spa17	0.8976	0.9292	0.4	9	protein_coding	sperm autoantigenic protein 17 [Source:MGI Symbol;Acc:MGI:1333778]		3.731	3.3491	3.467		3.7999	4.8127	7.187	1.2665	1.8914		2.997	2.4172	1.6856	0.8065	0.5624		4.0673	6.6932	6.8369	1.6456	1.6809		3.1336	7.5065	2.3955
ENSMUSG00000001962	Fam50a	0.8484	0.9073	0.56	X	protein_coding	family with sequence similarity 50, member A [Source:MGI Symbol;Acc:MGI:1351626]		6.526	5.5368	5.9209		0	0.6708	0.4615	0.6708	0.4615		5.3865	4.2401	5.0389	0.7872	0.9355		0.632	3.4252	3.2292	5.4196	5.1095		1.0047	0.1897	0.1888
ENSMUSG00000001964	Emd	1.1415	1.2923	0.93	X	protein_coding	emerin [Source:MGI Symbol;Acc:MGI:108117]		4.1713	4.7614	5.3906		1.8972	1.1612	1.3732	0.6121	0.7238		2.494	2.9015	3.4894	1.1634	1.3991		0	2.1557	0.3231	2.1557	0.3231		1.6521	0.7027	0.4253
ENSMUSG00000001983	Taco1	0.5923	2.3975	0.87	11	protein_coding	translational activator of mitochondrially encoded cytochrome c oxidase I [Source:MGI Symbol;Acc:MGI:1917457]		1.9413	1.1499	4.6543		0	0.2981	0.4885	0.2981	0.4885		1.3609	0.4695	3.4135	0.345	2.5083		0	0	0	0	0		0.6884	0	0
ENSMUSG00000001985	Grik3	0	0	0.66	4	protein_coding	glutamate receptor, ionotropic, kainate 3 [Source:MGI Symbol;Acc:MGI:95816]		0.0243	0	0		0.0963	1.2744	2.6081	13.2336	27.0831		0.0147	0	0	0	0		2.8941	3.5662	3.4509	1.2322	1.1924		0.4936	2.1712	4.3987
ENSMUSG00000001986	Gria3	0.1158	0	0.44	X	protein_coding	glutamate receptor, ionotropic, AMPA3 (alpha 3) [Source:MGI Symbol;Acc:MGI:95810]		0.1243	0.0144	0		0	0.1137	0	0.1137	0		0.0127	0.0112	0	0.8819	0		0	0	0	0	0		0	0.0454	0.0454
ENSMUSG00000001988	Npas1	0.4206	2.6648	0.92	7	protein_coding	neuronal PAS domain protein 1 [Source:MGI Symbol;Acc:MGI:109205]		0	0.4206	2.6648		3.3387	1.346	0.8914	0.4032	0.267		0	0.17	0.687	0.17	0.687		0.4503	0.24	0.0956	0.533	0.2123		1.7	1.0461	0.6154
ENSMUSG00000001995	Sipa1l2	0.9497	0.8008	0.65	8	protein_coding	signal-induced proliferation-associated 1 like 2 [Source:MGI Symbol;Acc:MGI:2676970]		3.6654	3.481	2.9353		1.3167	1.6392	2.3321	1.2449	1.7712		1.8661	2.1218	1.932	1.137	1.0353		1.0809	1.7303	1.7606	1.6008	1.6288		1.1674	2.2915	1.9629
ENSMUSG00000001998	Ap4e1	0.7961	1.5739	0.78	2	protein_coding	adaptor-related protein complex AP-4, epsilon 1 [Source:MGI Symbol;Acc:MGI:1336993]		2.4387	1.9415	3.8382		2.6785	2.2844	3.1282	0.8529	1.1679		1.7217	1.1405	2.5544	0.6624	1.4836		3.9967	4.2105	3.2216	1.0535	0.8061		2.6504	3.2833	1.2388
ENSMUSG00000001999	Blvra	0.7348	0.7731	0.46	2	protein_coding	biliverdin reductase A [Source:MGI Symbol;Acc:MGI:88170]		4.1331	3.037	3.1954		1.9275	2.623	2.8323	1.3608	1.4694		1.5817	1.2868	1.1517	0.8136	0.7281		0.761	2.1878	3.0548	2.8749	4.0142		1.5127	1.9424	1.2841
ENSMUSG00000002006	Pdzd4	0.8824	10.7686	0.56	X	protein_coding	PDZ domain containing 4 [Source:MGI Symbol;Acc:MGI:2443483]		0.1037	0.0915	1.1167		3.4865	2.4132	0.9019	0.6922	0.2587		0	0.0487	0.8419	0.0487	0.8419		2.7702	2.0047	1.7069	0.7237	0.6162		4.5902	1.5061	0.3281
ENSMUSG00000002007	Srpk3	2.7603	0.9268	0.55	X	protein_coding	serine/arginine-rich protein specific kinase 3 [Source:MGI Symbol;Acc:MGI:1891338]		0.4631	1.2783	0.4292		0	0.4573	0.2744	0.4573	0.2744		0.206	0.1237	0.1593	0.6005	0.7733		0	0	0	0	0		0.3879	0.294	0.7579
ENSMUSG00000002010	Idh3g	0.7555	1.614	0.86	X	protein_coding	isocitrate dehydrogenase 3 (NAD+), gamma [Source:MGI Symbol;Acc:MGI:1099463]		3.5185	2.6581	5.6789		1.726	1.7108	0.389	0.9912	0.2254		1.6336	2.0457	5.5444	1.2523	3.394		3.8894	0.4885	1.7249	0.1256	0.4435		1.9505	0.771	0.3953
ENSMUSG00000002012	Pnck	0	0	0.48	X	protein_coding	pregnancy upregulated non-ubiquitously expressed CaM kinase [Source:MGI Symbol;Acc:MGI:1347357]		0.1084	0	0		0	0	0	0	0		0	0	0.173	0	0.173		0	0	0	0	0		0	0	0
ENSMUSG00000002014	Ssr4	1.1911	1.6623	0.88	X	protein_coding	signal sequence receptor, delta [Source:MGI Symbol;Acc:MGI:1099464]		2.5148	2.9955	4.1803		1.3846	1.144	0.461	0.8262	0.3329		2.94	2.4698	5.7275	0.8401	1.9481		1.7409	0.7672	1.5962	0.4407	0.9169		3.3158	1.0905	0.3289
ENSMUSG00000002015	Bcap31	0.9642	1.0481	0.84	X	protein_coding	B cell receptor associated protein 31 [Source:MGI Symbol;Acc:MGI:1350933]		7.9021	7.6194	8.2824		0	0.412	0.3092	0.412	0.3092		6.6983	5.8153	7.7431	0.8682	1.156		0.229	0	0.2247	0	0.9812		0.7702	0.606	0.7868
ENSMUSG00000002017	Fam98a	0.8841	1.0773	0.39	17	protein_coding	family with sequence similarity 98, member A [Source:MGI Symbol;Acc:MGI:1919972]		3.8744	3.4253	4.1739		0	0	0	0	0		2.8963	1.7274	3.5284	0.5964	1.2182		0	0	0	0	0		0	0	0
ENSMUSG00000002020	Ltbp2	1.193	0.4781	0.52	12	protein_coding	latent transforming growth factor beta binding protein 2 [Source:MGI Symbol;Acc:MGI:99502]		2.7773	3.3134	1.3277		0.2041	0.2216	0.6098	1.0857	2.9878		1.8897	2.0137	0.2869	1.0656	0.1518		0.4408	0.4136	0.1731	0.9383	0.3927		0.3499	0.8331	2.381
ENSMUSG00000002028	Kmt2a	1.3818	1.8205	0.53	9	protein_coding	lysine (K)-specific methyltransferase 2A [Source:MGI Symbol;Acc:MGI:96995]		0.2284	0.3156	0.4158		5.6021	3.2449	4.8786	0.5792	0.8709		0.0195	0.0676	0.2026	3.4667	10.3897		6.0317	5.5125	5.5573	0.9139	0.9213		5.3608	6.0594	1.1303
ENSMUSG00000002031	Ift46	0.9948	0.9775	0.52	9	protein_coding	intraflagellar transport 46 [Source:MGI Symbol;Acc:MGI:1923818]		4.8592	4.8338	4.7501		0.8294	1.0426	0.2388	1.2571	0.2879		3.5706	3.7906	2.8725	1.0616	0.8045		0.1287	0	0	0	0		0.5246	0.2642	0.5036
ENSMUSG00000002032	Tmem25	0.129	0.8639	0.55	9	protein_coding	transmembrane protein 25 [Source:MGI Symbol;Acc:MGI:1918937]		0	0.129	0.8639		0	0.4038	0	0.4038	0		0	0	0.0274	0	0.0274		0.0782	0	0	0	0		0.1197	0	0
ENSMUSG00000002033	Cd3g	0.2431	0.0447	0.45	9	protein_coding	CD3 antigen, gamma polypeptide [Source:MGI Symbol;Acc:MGI:88333]		0	0.2431	0.0447		0.818	1.0895	1.934	1.3319	2.3643		0	0.0686	0	0.0686	0		1.5489	1.8053	2.8183	1.1655	1.8195		1.6383	2.735	1.6694
ENSMUSG00000002043	Trappc6a	1.156	1.4452	0.46	7	protein_coding	trafficking protein particle complex 6A [Source:MGI Symbol;Acc:MGI:1914341]		2.9491	3.4092	4.2621		0	0.8164	2.3727	0.8164	2.3727		1.0037	2.8092	2.5971	2.7988	2.5875		0.1532	1.2443	0.473	8.1221	3.0875		0.4415	1.0097	2.287
ENSMUSG00000002052	Supt6	0.9097	0.9214	0.46	11	protein_coding	SPT6, histone chaperone and transcription elongation factor [Source:MGI Symbol;Acc:MGI:107726]		4.9713	4.5226	4.5807		0.1217	1.4295	2.0699	11.7461	17.0082		3.0681	2.5373	2.9021	0.827	0.9459		0.0708	1.4657	1.6048	20.702	22.6667		1.2098	1.7748	1.467
ENSMUSG00000002055	Spag5	0.7658	0.892	0.5	11	protein_coding	sperm associated antigen 5 [Source:MGI Symbol;Acc:MGI:1927470]		4.9503	3.791	4.4159		6.2018	5.3995	5.536	0.8706	0.8926		3.0301	2.5843	2.8594	0.8529	0.9437		4.563	3.9898	3.8993	0.8744	0.8545		5.7038	6.2839	1.1017
ENSMUSG00000002057	Foxn1	2.9307	1.773	0.52	11	protein_coding	forkhead box N1 [Source:MGI Symbol;Acc:MGI:102949]		0.189	0.5539	0.3351		4.0795	3.6596	4.9906	0.8971	1.2233		0.1015	0.1574	0.0384	1.5507	0.3783		4.0025	4.4012	4.5125	1.0996	1.1274		4.8164	6.7177	1.3948
ENSMUSG00000002058	Unc119	4.3193	12.1414	0.55	11	protein_coding	unc-119 lipid binding chaperone [Source:MGI Symbol;Acc:MGI:1328357]		0.1641	0.7088	1.9924		1.338	4.4001	5.3962	3.2886	4.033		0.2259	0.6344	0.8441	2.8083	3.7366		5.5295	5.491	6.1979	0.993	1.1209		3.2722	3.754	1.1472
ENSMUSG00000002059	Rab34	4.8674	15.6047	0.82	11	protein_coding	RAB34, member RAS oncogene family [Source:MGI Symbol;Acc:MGI:104606]		0.3311	1.6116	5.1667		2.8098	3.7098	4.2469	1.3203	1.5115		0.1079	0.7153	3.3552	6.6293	31.0955		4.639	5.4844	5.1132	1.1822	1.1022		3.0756	3.9723	1.2916
ENSMUSG00000002064	Sdf2	0.8304	0.8079	0.48	11	protein_coding	stromal cell derived factor 2 [Source:MGI Symbol;Acc:MGI:108019]		7.1693	5.9532	5.7924		0	0	1.2256	0	1.2256		4.9937	4.8834	4.9958	0.9779	1.0004		0	0	0	0	0		0.9445	0.8758	0.9273
ENSMUSG00000002068	Ccne1	4.1148	7.6111	0.89	7	protein_coding	cyclin E1 [Source:MGI Symbol;Acc:MGI:88316]		0.8864	3.6474	6.7465		0	0	0	0	0		0.4432	1.449	5.9997	3.2694	13.5372		0	0	0.115	0	0.115		0.2792	0	0
ENSMUSG00000002076	Hsf2bp	1.0257	0.7694	0.45	17	protein_coding	heat shock transcription factor 2 binding protein [Source:MGI Symbol;Acc:MGI:1921627]		6.8828	7.0595	5.2953		0.9023	1.1922	2.7255	1.3213	3.0206		5.1237	5.7205	2.3986	1.1165	0.4681		0	1.642	0.9635	1.642	0.9635		1.6114	4.2003	2.6066
ENSMUSG00000002083	Bbc3	0.1827	0.818	0.4	7	protein_coding	BCL2 binding component 3 [Source:MGI Symbol;Acc:MGI:2181667]		0	0.1827	0.818		0	1.0126	1.5929	1.0126	1.5929		0	0	0.6381	0	0.6381		0.5364	0.8221	1.9486	1.5326	3.6327		0.4834	1.7031	3.5232
ENSMUSG00000002100	Mybpc3	0.2396	0	0.43	2	protein_coding	myosin binding protein C, cardiac [Source:MGI Symbol;Acc:MGI:102844]		0.2821	0.0676	0		1.6309	1.7811	4.1821	1.0921	2.5643		0	0	0	0	0		0.229	2.6971	2.9956	11.7777	13.0812		1.5173	3.9135	2.5793
ENSMUSG00000002102	Psmc3	0.9364	1.0695	0.85	2	protein_coding	proteasome (prosome, macropain) 26S subunit, ATPase 3 [Source:MGI Symbol;Acc:MGI:1098754]		4.9215	4.6086	5.2634		0	1.0047	4.3821	1.0047	4.3821		3.348	3.3046	4.3122	0.987	1.288		0.3759	1.6253	1.9815	4.3238	5.2713		0.278	2.8044	10.0878
ENSMUSG00000002103	Acp2	0.8027	1.6995	0.46	2	protein_coding	acid phosphatase 2, lysosomal [Source:MGI Symbol;Acc:MGI:87882]		1.7031	1.3671	2.8945		1.7155	1.5026	1.3677	0.8759	0.7973		0.9503	1.2612	0.6137	1.3272	0.6458		3.0493	2.5415	2.1949	0.8335	0.7198		1.6902	1.2336	0.7299
ENSMUSG00000002104	Rapsn	0.7915	0.7411	0.52	2	protein_coding	receptor-associated protein of the synapse [Source:MGI Symbol;Acc:MGI:99422]		2.4323	1.9252	1.8026		0	1.0728	2.0678	1.0728	2.0678		0.1735	0.7629	0.6848	4.3971	3.947		0.5821	0.3807	1.2206	0.654	2.0969		0.216	0.6112	2.8296
ENSMUSG00000002105	Slc39a13	0.6927	1.9978	0.53	2	protein_coding	solute carrier family 39 (metal ion transporter), member 13 [Source:MGI Symbol;Acc:MGI:1915677]		0.4168	0.2887	0.8327		3.6613	2.9436	3.4052	0.804	0.9301		0.1392	0.1801	0.1053	1.2938	0.7565		4.0981	4.5917	4.7609	1.1204	1.1617		3.656	3.3539	0.9174
ENSMUSG00000002107	Celf2	0.9788	0.7697	0.36	2	protein_coding	CUGBP, Elav-like family member 2 [Source:MGI Symbol;Acc:MGI:1338822]		3.151	3.0841	2.4252		3.1809	2.8921	1.9996	0.9092	0.6286		4.0191	2.8719	2.4475	0.7146	0.609		4.416	2.8514	3.1332	0.6457	0.7095		4.8159	3.335	0.6925
ENSMUSG00000002108	Nr1h3	1.2734	7.5501	0.9	2	protein_coding	nuclear receptor subfamily 1, group H, member 3 [Source:MGI Symbol;Acc:MGI:1352462]		0.7212	0.9184	5.4451		2.6902	2.8546	4.7966	1.0611	1.783		0.1543	0.1991	3.6868	1.2903	23.8937		2.6351	2.4699	3.3613	0.9373	1.2756		4.0082	5.3021	1.3228
ENSMUSG00000002109	Ddb2	0.9503	0.6423	0.45	2	protein_coding	damage specific DNA binding protein 2 [Source:MGI Symbol;Acc:MGI:1355314]		6.4195	6.1004	4.123		2.216	1.4139	0.9456	0.638	0.4267		5.7284	5.2759	2.9572	0.921	0.5162		1.2934	1.7592	2.2455	1.3601	1.7361		1.2284	0.7638	0.6218
ENSMUSG00000002111	Spi1	0.7553	3.6982	0.91	2	protein_coding	Spi-1 proto-oncogene [Source:MGI Symbol;Acc:MGI:98282]		0.3522	0.266	1.3025		0.5489	0.7523	3.0866	1.3706	5.6232		0	0.1895	0.2832	0.1895	0.2832		0	0.8536	1.8109	0.8536	1.8109		0.7071	2.8365	4.0115
ENSMUSG00000002129	Sf3a1	0.8536	0.7459	0.57	11	protein_coding	splicing factor 3a, subunit 1 [Source:MGI Symbol;Acc:MGI:1914715]		7.2285	6.1703	5.3919		2.2175	2.2793	3.0921	1.0279	1.3944		4.7606	4.5002	3.3986	0.9453	0.7139		1.0022	1.272	1.0854	1.2692	1.083		1.7316	2.4956	1.4412
ENSMUSG00000002147	Stat6	1.0346	0.5577	0.56	10	protein_coding	signal transducer and activator of transcription 6 [Source:MGI Symbol;Acc:MGI:103034]		5.6804	5.8769	3.1681		5.1231	5.6971	5.0558	1.112	0.9869		4.0822	4.2567	0.8132	1.0427	0.1992		3.8267	3.938	3.6256	1.0291	0.9474		6.615	6.3838	0.965
ENSMUSG00000002190	Clgn	0.9872	0.8833	0.39	8	protein_coding	calmegin [Source:MGI Symbol;Acc:MGI:107472]		1.6535	1.6323	1.4605		4.3145	4.3446	2.6132	1.007	0.6057		0.7401	0.8446	0.4192	1.1412	0.5664		0.4622	2.412	1.2129	5.2185	2.6242		4.4992	2.5051	0.5568
ENSMUSG00000002204	Napsa	1.5115	0	0.56	7	protein_coding	napsin A aspartic peptidase [Source:MGI Symbol;Acc:MGI:109365]		0.1519	0.2296	0		2.2479	1.1538	0.5246	0.5133	0.2334		0	0.0441	0.0456	0.0441	0.0456		2.8361	0.2678	2.2508	0.0944	0.7936		0.8914	0.4378	0.4911
ENSMUSG00000002205	Vrk3	1.1395	1.0854	0.55	7	protein_coding	vaccinia related kinase 3 [Source:MGI Symbol;Acc:MGI:2182465]		2.8146	3.2073	3.0549		0.127	0	0.0607	0	0.478		2.6435	2.8406	2.2272	1.0746	0.8425		0.1575	0	0	0	0		0.058	0.0656	1.131
ENSMUSG00000002210	Smg9	0.7018	0.8662	0.44	7	protein_coding	SMG9 nonsense mediated mRNA decay factor [Source:MGI Symbol;Acc:MGI:1919247]		1.9307	1.355	1.6724		1.2308	1.7645	3.0976	1.4336	2.5167		0.7535	0.5124	0.8243	0.68	1.094		0.8589	1.5405	2.4848	1.7936	2.893		1.9784	3.9715	2.0074
ENSMUSG00000002221	Paxip1	1.0592	0.9956	0.57	5	protein_coding	PAX interacting (with transcription-activation domain) protein 1 [Source:MGI Symbol;Acc:MGI:1890430]		2.6982	2.8578	2.6862		0	4.6751	6.0047	4.6751	6.0047		1.5896	1.637	1.9347	1.0298	1.2171		0.0492	4.7113	4.2478	95.7581	86.3374		1.3536	4.7233	3.4894
ENSMUSG00000002222	Rmnd5a	1.0959	1.2657	0.36	6	protein_coding	required for meiotic nuclear division 5 homolog A [Source:MGI Symbol;Acc:MGI:1915727]		4.5119	4.9446	5.7107		4.363	5.4801	6.056	1.256	1.388		3.5678	3.3993	4.7139	0.9528	1.3212		4.055	5.3798	5.4137	1.3267	1.3351		7.0598	7.3884	1.0465
ENSMUSG00000002227	Mov10	1.0868	0.8209	0.32	3	protein_coding	Mov10 RISC complex RNA helicase [Source:MGI Symbol;Acc:MGI:97054]		1.9561	2.1258	1.6057		0	0.569	0	0.569	0		0.8529	1.1064	0.4908	1.2972	0.5754		0.7447	0	0.0517	0	0.0694		0.9392	0.2296	0.2445
ENSMUSG00000002228	Ppm1j	1.6615	1.3023	0.32	3	protein_coding	protein phosphatase 1J [Source:MGI Symbol;Acc:MGI:1919137]		1.3179	2.1897	1.7163		0	0	0	0	0		0.0424	0	0.1482	0	3.4953		0	0.6772	0.2945	0.6772	0.2945		0.3934	1.2726	3.2349
ENSMUSG00000002233	Rhoc	3.4263	4.0199	0.76	3	protein_coding	ras homolog family member C [Source:MGI Symbol;Acc:MGI:106028]		0.251	0.86	1.009		3.6057	3.4443	2.1699	0.9552	0.6018		0.4633	0.7669	0.0671	1.6553	0.1448		1.8696	1.229	2.039	0.6574	1.0906		7.2286	5.3881	0.7454
ENSMUSG00000002240	Prr27	1.7057	0	0.57	5	protein_coding	proline rich 27 [Source:MGI Symbol;Acc:MGI:1921029]		0.157	0.2678	0		1.2624	1.5127	1.4463	1.1983	1.1457		0.5016	0.1947	0.1035	0.3882	0.2063		2.0821	1.7824	1.8508	0.8561	0.8889		3.4699	1.4101	0.4064
ENSMUSG00000002249	Tead3	1.1746	0.1981	0.48	17	protein_coding	TEA domain family member 3 [Source:MGI Symbol;Acc:MGI:109241]		0.7799	0.9161	0.1545		0	1.6826	2.3585	1.6826	2.3585		0.1762	0.7795	0.0772	4.424	0.4381		1.2027	3.0927	2.9324	2.5715	2.4382		0.7832	2.1442	2.7377
ENSMUSG00000002250	Ppard	1.2542	1.7431	0.55	17	protein_coding	peroxisome proliferator activator receptor delta [Source:MGI Symbol;Acc:MGI:101884]		1.167	1.4636	2.0342		0	0.4114	0.2963	0.4114	0.2963		0.8231	1.0826	1.7521	1.3153	2.1287		0.099	0	0.0419	0	0.4232		0.0552	0.3265	5.9149
ENSMUSG00000002257	Def6	0.9984	0.7097	0.61	17	protein_coding	differentially expressed in FDCP 6 [Source:MGI Symbol;Acc:MGI:1346328]		2.9471	2.9425	2.0917		0	0.757	1.1801	0.757	1.1801		2.1989	1.8843	0.7094	0.8569	0.3226		0.0931	1.5013	2.0102	16.1257	21.5918		1.731	0.5622	0.3248
ENSMUSG00000002265	Peg3	0.9055	0.9184	0.54	7	protein_coding	paternally expressed 3 [Source:MGI Symbol;Acc:MGI:104748]		2.2507	2.0379	2.0671		3.803	3.8965	3.276	1.0246	0.8614		1.4662	1.2412	1.2463	0.8465	0.85		2.8359	3.4623	2.6096	1.2209	0.9202		4.4345	3.8392	0.8658
ENSMUSG00000002266	Zim1	1.2077	0.7705	0.41	7	protein_coding	zinc finger, imprinted 1 [Source:MGI Symbol;Acc:MGI:1341879]		1.9017	2.2966	1.4652		1.8568	2.2236	0.8821	1.1975	0.4751		0.8015	1.2056	0.0705	1.5042	0.088		2.4437	1.8832	2.4175	0.7706	0.9893		4.2501	1.7157	0.4037
ENSMUSG00000002274	Metrn	0.0963	0.0384	0.57	17	protein_coding	meteorin, glial cell differentiation regulator [Source:MGI Symbol;Acc:MGI:1917333]		0	0.0963	0.0384		1.315	2.2158	3.0839	1.685	2.3452		0	0	0.05	0	0.05		2.7107	2.9046	3.0582	1.0715	1.1282		1.8685	3.506	1.8764
ENSMUSG00000002279	Lmf1	0.1682	0.341	0.53	17	protein_coding	lipase maturation factor 1 [Source:MGI Symbol;Acc:MGI:1923733]		1.1424	0.1922	0.3896		3.9454	3.3766	3.9079	0.8558	0.9905		0.8962	0.7488	0	0.8355	0		3.0791	3.6371	3.371	1.1812	1.0948		4.3119	5.593	1.2971
ENSMUSG00000002280	Ciao3	0.5789	3.7854	0.46	17	protein_coding	cytosolic iron-sulfur assembly component 3 [Source:MGI Symbol;Acc:MGI:1914813]		1.1922	0.6902	4.513		1.5869	1.2845	1.6958	0.8094	1.0686		NA	NA	NA	NA	NA		0.0408	1.7097	2.1015	41.9044	51.5074		2.4886	3.1211	1.2542
ENSMUSG00000002289	Angptl4	2.6353	1.6882	0.8	17	protein_coding	angiopoietin-like 4 [Source:MGI Symbol;Acc:MGI:1888999]		0.6271	1.6526	1.0587		4.5569	4.1167	4.393	0.9034	0.964		0.2456	0.929	0.4965	3.7826	2.0216		3.7955	3.9622	5.0994	1.0439	1.3435		2.614	2.8903	1.1057
ENSMUSG00000002297	Dbf4	1.0421	0.9673	0.41	5	protein_coding	DBF4 zinc finger [Source:MGI Symbol;Acc:MGI:1351328]		7.815	8.1443	7.5596		2.5326	3.3639	3.0233	1.3282	1.1938		8.1716	8.1499	7.3763	0.9973	0.9027		4.2606	4.0178	4.154	0.943	0.975		4.6418	3.8351	0.8262
ENSMUSG00000002307	Daxx	0.8569	0.8692	0.42	17	protein_coding	Fas death domain-associated protein [Source:MGI Symbol;Acc:MGI:1197015]		4.5588	3.9063	3.9624		1.7545	2.0289	3.0914	1.1564	1.762		2.7458	2.3826	2.0424	0.8677	0.7438		3.4331	3.2671	3.0884	0.9516	0.8996		2.7326	3.8033	1.3918
ENSMUSG00000002308	Cd320	0.876	1.3404	0.92	17	protein_coding	CD320 antigen [Source:MGI Symbol;Acc:MGI:1860083]		5.5843	4.8918	7.4853		0	0.4746	2.082	0.4746	2.082		3.9208	3.8372	7.2219	0.9787	1.8419		0	0	0.2981	0	0.2981		0.2594	0.9964	3.8412
ENSMUSG00000002319	Ipo4	1.1366	2.1138	0.84	14	protein_coding	importin 4 [Source:MGI Symbol;Acc:MGI:1923001]		1.7856	2.0296	3.7744		0.3414	0.1197	0.0875	0.3506	0.2563		1.3533	1.5623	3.8461	1.1544	2.842		0	0	0	0	0		0.3785	0.4206	1.1112
ENSMUSG00000002320	Tm9sf1	1.5674	5.2591	0.8	14	protein_coding	transmembrane 9 superfamily member 1 [Source:MGI Symbol;Acc:MGI:1921390]		0.6951	1.0895	3.6556		0	0.2185	0.1979	0.2185	0.1979		0.6607	0.4756	2.9276	0.7198	4.4311		0.2538	1.7579	1.729	6.9263	6.8125		0.1043	0.2216	2.1246
ENSMUSG00000002324	Rec8	0.3317	0.4016	0.35	14	protein_coding	REC8 meiotic recombination protein [Source:MGI Symbol;Acc:MGI:1929645]		0	0.3317	0.4016		0	0.5479	0.1309	0.5479	0.1309		0	0.0892	0	0.0892	0		0	0	0.275	0	0.275		0.5719	0.7207	1.2602
ENSMUSG00000002325	Irf9	2.7285	9.8835	0.86	14	protein_coding	interferon regulatory factor 9 [Source:MGI Symbol;Acc:MGI:107587]		0.1871	0.5105	1.8492		0	0	0.211	0	0.211		0.1709	1.0717	1.743	6.2709	10.1989		0	0	0.2048	0	0.2048		0.1447	0.3028	2.0926
ENSMUSG00000002326	Gmpr2	3.3184	15.7845	0.84	14	protein_coding	guanosine monophosphate reductase 2 [Source:MGI Symbol;Acc:MGI:1917903]		0.1564	0.519	2.4687		0	1.1782	1.1674	1.1782	1.1674		0.3455	0.9141	1.0909	2.6457	3.1575		0.4154	0	0.0738	0	0.1777		0.0983	0.2141	2.178
ENSMUSG00000002329	Mdp1	0.8046	3.1478	0.8	14	protein_coding	magnesium-dependent phosphatase 1 [Source:MGI Symbol;Acc:MGI:1915131]		1.5148	1.2188	4.7683		0	2.7598	3.9298	2.7598	3.9298		0.4992	0.6997	4.0722	1.4016	8.1575		0.9879	4.6939	4.5329	4.7514	4.5884		1.4756	3.378	2.2892
ENSMUSG00000002332	Dhrs1	1.0188	0.7691	0.46	14	protein_coding	dehydrogenase/reductase 1 [Source:MGI Symbol;Acc:MGI:1196314]		7.0171	7.149	5.3968		0	1.2934	1.6119	1.2934	1.6119		5.8073	6.3298	3.2897	1.09	0.5665		0	0	0.1037	0	0.1037		0.1447	1.11	7.671
ENSMUSG00000002341	Ncan	0.0587	0.2833	0.57	8	protein_coding	neurocan [Source:MGI Symbol;Acc:MGI:104694]		0	0.0587	0.2833		0.1204	0.7999	1.5519	6.6437	12.8895		0.0273	0	0.0995	0	3.6447		0.2367	1.4125	0.4436	5.9675	1.8741		0.6026	1.5388	2.5536
ENSMUSG00000002342	Tmem161a	2.0655	0.713	0.38	8	protein_coding	transmembrane protein 161A [Source:MGI Symbol;Acc:MGI:2384577]		0.4547	0.9392	0.3242		1.0129	2.0683	0.8229	2.042	0.8124		0.2405	0.2836	0.1659	1.1792	0.6898		2.5998	1.5479	1.2872	0.5954	0.4951		1.9635	1.357	0.6911
ENSMUSG00000002343	Armc6	2.9796	16.6848	0.87	8	protein_coding	armadillo repeat containing 6 [Source:MGI Symbol;Acc:MGI:1924063]		0.1859	0.5539	3.1017		3.3468	2.152	4.3334	0.643	1.2948		0.1562	0.14	1.3268	0.8963	8.4942		2.4072	4.6147	4.7676	1.917	1.9806		2.0779	3.5049	1.6868
ENSMUSG00000002345	Borcs8	1.002	1.1573	0.49	8	protein_coding	BLOC-1 related complex subunit 8 [Source:MGI Symbol;Acc:MGI:1919618]		4.3547	4.3634	5.0398		6.1339	6.1853	7.6086	1.0084	1.2404		NA	NA	NA	NA	NA		3.7941	4.79	4.9561	1.2625	1.3063		4.7049	6.4201	1.3646
ENSMUSG00000002346	Slc25a42	0.2792	2.2443	0.84	8	protein_coding	solute carrier family 25, member 42 [Source:MGI Symbol;Acc:MGI:1920345]		0	0.2792	2.2443		0.5018	1.2449	0.85	2.4809	1.6939		0.0215	0	1.5791	0	73.4465		1.0875	2.5597	1.9829	2.3537	1.8234		0.996	2.5792	2.5896
ENSMUSG00000002365	Snx9	1.1509	0.9834	0.62	17	protein_coding	sorting nexin 9 [Source:MGI Symbol;Acc:MGI:1913866]		6.8921	7.9318	6.7777		6.3848	6.202	4.9582	0.9714	0.7766		4.8695	5.1482	3.7256	1.0572	0.7651		4.5793	3.2121	3.4644	0.7014	0.7565		6.1378	4.8246	0.786
ENSMUSG00000002372	Ranbp3	0.9219	0.906	0.56	17	protein_coding	RAN binding protein 3 [Source:MGI Symbol;Acc:MGI:1919060]		6.2999	5.8079	5.708		6.4354	5.1041	6.664	0.7931	1.0355		4.7532	5.161	5.0698	1.0858	1.0666		5.3503	5.8449	5.9985	1.0924	1.1212		5.981	7.0481	1.1784
ENSMUSG00000002379	Ndufa11	1.1684	2.2813	0.89	17	protein_coding	NADH:ubiquinone oxidoreductase subunit A11 [Source:MGI Symbol;Acc:MGI:1917125]		2.7417	3.2033	6.2547		7.8344	8.4543	7.9645	1.0791	1.0166		0.8917	1.1671	4.139	1.3088	4.6417		1.1217	2.1651	1.3646	1.9302	1.2165		7.9859	8.9715	1.1234
ENSMUSG00000002384	Bmp8b	1.2549	0.2899	0.46	4	protein_coding	bone morphogenetic protein 8b [Source:MGI Symbol;Acc:MGI:107335]		0.257	0.3225	0.0745		2.4592	1.4054	2.0259	0.5715	0.8238		0.0689	0.2289	0.0216	3.3222	0.3135		0.5782	1.9793	1.2385	3.4232	2.142		1.8067	1.5346	0.8494
ENSMUSG00000002393	Nr2f6	0	0.115	0.44	8	protein_coding	nuclear receptor subfamily 2, group F, member 6 [Source:MGI Symbol;Acc:MGI:1352453]		0	0	0.115		0	2.7792	0.6581	2.7792	0.6581		0	0.0821	0.0578	0.0821	0.0578		0	0.9343	0	0.9343	0		0.8176	0.8903	1.0889
ENSMUSG00000002395	Use1	0.7701	1.1527	0.37	8	protein_coding	unconventional SNARE in the ER 1 homolog (S. cerevisiae) [Source:MGI Symbol;Acc:MGI:1914273]		3.3987	2.6175	3.9178		0	0.7824	0	0.7824	0		2.2114	1.2257	3.6206	0.5543	1.6372		0	0	0.129	0	0.129		0.4683	0.1966	0.4198
ENSMUSG00000002396	Ocel1	1.2436	4.0723	0.48	8	protein_coding	occludin/ELL domain containing 1 [Source:MGI Symbol;Acc:MGI:1924340]		0.1757	0.2185	0.7155		3.8627	4.063	3.2782	1.0519	0.8487		0.0502	0.0438	0.5084	0.8725	10.1275		6.7614	6.1767	6.4955	0.9135	0.9607		3.985	2.7191	0.6823
ENSMUSG00000002409	Dyrk1b	1.0537	0.7641	0.39	7	protein_coding	dual-specificity tyrosine phosphorylation regulated kinase 1b [Source:MGI Symbol;Acc:MGI:1330302]		2.7313	2.8779	2.087		1.389	2.2487	3.2257	1.6189	2.3223		1.3471	1.708	0.5351	1.2679	0.3972		1.5276	3.011	1.9877	1.9711	1.3012		2.2867	2.6909	1.1768
ENSMUSG00000002413	Braf	1.5547	2.2105	0.59	6	protein_coding	Braf transforming gene [Source:MGI Symbol;Acc:MGI:88190]		1.0289	1.5996	2.2744		3.4809	3.0424	3.285	0.874	0.9437		0.643	0.5964	1.2873	0.9275	2.002		4.1275	4.4964	4.7228	1.0894	1.1442		3.345	3.4849	1.0418
ENSMUSG00000002416	Ndufb2	1.6995	3.5019	0.91	6	protein_coding	NADH:ubiquinone oxidoreductase subunit B2 [Source:MGI Symbol;Acc:MGI:1915448]		0.7655	1.301	2.6807		3.3807	1.9572	1.2079	0.5789	0.3573		4.2694	5.2894	6.4638	1.2389	1.514		1.5194	0.8262	0.3499	0.5438	0.2303		2.7123	0.8456	0.3118
ENSMUSG00000002428	Hltf	0.9201	0.6906	0.45	3	protein_coding	helicase-like transcription factor [Source:MGI Symbol;Acc:MGI:1196437]		4.2148	3.878	2.9107		2.7617	2.7903	3.1391	1.0104	1.1367		3.1445	2.329	1.1582	0.7407	0.3683		2.7852	5.048	5.0772	1.8124	1.8229		2.6174	3.3131	1.2658
ENSMUSG00000002455	Prpf6	0.869	0.5697	0.54	2	protein_coding	pre-mRNA splicing factor 6 [Source:MGI Symbol;Acc:MGI:1922946]		7.9414	6.9009	4.5246		2.9305	3.3484	3.236	1.1426	1.1042		5.755	5.3194	2.4111	0.9243	0.419		1.781	2.0841	1.5368	1.1702	0.8629		2.9014	1.8667	0.6434
ENSMUSG00000002458	Rgs19	1.0012	0.7498	0.62	2	protein_coding	regulator of G-protein signaling 19 [Source:MGI Symbol;Acc:MGI:1915153]		4.1645	4.1696	3.1225		2.998	2.8617	3.7353	0.9545	1.2459		3.3099	3.58	2.416	1.0816	0.7299		0.8602	2.8756	2	3.3429	2.325		2.5967	3.2815	1.2637
ENSMUSG00000002459	Rgs20	0	0.1144	0.45	1	protein_coding	regulator of G-protein signaling 20 [Source:MGI Symbol;Acc:MGI:1929866]		0	0	0.1144		5.1343	5.6643	5.1635	1.1032	1.0057		0	0	0	0	0		8.2852	7.0948	7.1764	0.8563	0.8662		5.9206	4.279	0.7227
ENSMUSG00000002475	Abhd3	1.0266	0.9492	0.46	18	protein_coding	abhydrolase domain containing 3 [Source:MGI Symbol;Acc:MGI:2147183]		3.8927	3.9964	3.6951		5.5112	4.7087	4.1813	0.8544	0.7587		2.8606	2.439	2.2646	0.8526	0.7917		5.4872	5.5222	4.9134	1.0064	0.8954		4.2092	3.8693	0.9192
ENSMUSG00000002477	Snrpd1	1.0006	0.8945	0.46	18	protein_coding	small nuclear ribonucleoprotein D1 [Source:MGI Symbol;Acc:MGI:98344]		7.6938	7.6982	6.8819		8.8179	8.4328	8.0208	0.9563	0.9096		7.2339	6.5793	7.3906	0.9095	1.0217		11.361	9.7962	10.1515	0.8623	0.8935		8.9804	8.1121	0.9033
ENSMUSG00000002486	Tchp	0.646	2.3211	0.76	5	protein_coding	trichoplein, keratin filament binding [Source:MGI Symbol;Acc:MGI:1925082]		1.4875	0.9609	3.4526		0	0.294	0.2491	0.294	0.2491		1.0414	0.7085	2.801	0.6803	2.6896		0.0347	0	0.1519	0	4.3775		0.4356	0.517	1.1869
ENSMUSG00000002489	Tiam1	0.932	0.7859	0.41	16	protein_coding	T cell lymphoma invasion and metastasis 1 [Source:MGI Symbol;Acc:MGI:103306]		6.3625	5.9298	5.0003		0	0.825	0.2951	0.825	0.2951		4.6669	4.197	2.9519	0.8993	0.6325		0.2033	0.0759	0	0.3733	0		1.4354	0.4988	0.3475
ENSMUSG00000002496	Tsc2	1.3004	1.0783	0.42	17	protein_coding	TSC complex subunit 2 [Source:MGI Symbol;Acc:MGI:102548]		4.5624	5.9331	4.9198		0.6022	0.972	1.0704	1.6141	1.7775		0.853	1.1837	1.3154	1.3877	1.5421		0.6823	2.3257	2.0264	3.4086	2.97		1.4016	1.1319	0.8076
ENSMUSG00000002500	Rpl3l	0.6745	4.4492	0.93	17	protein_coding	ribosomal protein L3-like [Source:MGI Symbol;Acc:MGI:1913461]		0	0.6745	4.4492		0	1.4615	1.9946	1.4615	1.9946		0	0.1316	2.4793	0.1316	2.4793		0	1.4082	1.9857	1.4082	1.9857		1.2588	0.9822	0.7803
ENSMUSG00000002504	Nherf2	1.1169	0.6234	0.12	17	protein_coding	NHERF family PDZ scaffold protein 2 [Source:MGI Symbol;Acc:MGI:1890662]		1.8998	2.1218	1.1843		3.1717	1.9298	1.1881	0.6084	0.3746		NA	NA	NA	NA	NA		1.2271	3.4412	3.4989	2.8043	2.8514		2.1447	1.8221	0.8496
ENSMUSG00000002524	Puf60	0.7251	1.2035	0.88	15	protein_coding	poly-U binding splicing factor 60 [Source:MGI Symbol;Acc:MGI:1915209]		4.8699	3.5314	5.8608		2.3791	2.5213	5.4999	1.0598	2.3118		3.2186	3.4117	5.2603	1.06	1.6343		1.2558	4.2109	4.2653	3.3532	3.3965		2.7569	6.3622	2.3077
ENSMUSG00000002546	Golga2	0.9583	0.805	0.38	2	protein_coding	golgin A2 [Source:MGI Symbol;Acc:MGI:2139395]		5.542	5.3108	4.4611		0.2951	0.8492	2.6165	2.8777	8.8665		3.457	3.4104	2.9975	0.9865	0.8671		0.257	0.1362	0.6229	0.53	2.4237		0.9486	2.4925	2.6276
ENSMUSG00000002550	Uck1	0.4494	3.1788	0.85	2	protein_coding	uridine-cytidine kinase 1 [Source:MGI Symbol;Acc:MGI:98904]		0	0.4494	3.1788		0	0.9734	0.3879	0.9734	0.3879		0.2074	0	2.1632	0	10.4301		0	1.8355	2.1752	1.8355	2.1752		0.2714	0.6521	2.4027
ENSMUSG00000002565	Scin	0.8836	0.5899	0.43	12	protein_coding	scinderin [Source:MGI Symbol;Acc:MGI:1306794]		5.6166	4.9631	3.3131		0	0	0	0	0		3.7458	2.9699	0.9923	0.7929	0.2649		0	0	0.3606	0	0.3606		1.3679	0.144	0.1053
ENSMUSG00000002578	Ikzf4	0.9379	0.6097	0.42	10	protein_coding	IKAROS family zinc finger 4 [Source:MGI Symbol;Acc:MGI:1343139]		5.5817	5.2353	3.4031		3.7179	4.2262	5.3397	1.1367	1.4362		3.9683	4.2048	1.6566	1.0596	0.4175		2.6296	5.1902	4.6744	1.9738	1.7776		4.7716	4.6021	0.9645
ENSMUSG00000002580	Mien1	1.7812	2.769	0.56	11	protein_coding	migration and invasion enhancer 1 [Source:MGI Symbol;Acc:MGI:1913678]		1.1609	2.0678	3.2145		0	0	0	0	0		2.1734	2.0765	3.6437	0.9554	1.6765		0	0	0	0	0		0	0	0
ENSMUSG00000002588	Pon1	0.1765	0	0.48	6	protein_coding	paraoxonase 1 [Source:MGI Symbol;Acc:MGI:103295]		0.511	0.0902	0		0.7181	0.4725	0	0.658	0		0.0491	0.0846	0	1.723	0		0.7737	0.8074	0	1.0436	0		0.7562	0.4065	0.5376
ENSMUSG00000002602	Axl	1.0462	2.955	0.41	7	protein_coding	AXL receptor tyrosine kinase [Source:MGI Symbol;Acc:MGI:1347244]		0.1667	0.1744	0.4926		0.5801	3.7402	3.4306	6.4475	5.9138		0.0641	0.0483	0	0.7535	0		1.9436	3.7581	4.3462	1.9336	2.2362		2.948	4.8414	1.6423
ENSMUSG00000002603	Tgfb1	0.0524	0.0573	0.52	7	protein_coding	transforming growth factor, beta 1 [Source:MGI Symbol;Acc:MGI:98725]		0	0.0524	0.0573		3.4452	3.2564	1.4942	0.9452	0.4337		0	0	0	0	0		3.0745	0.7198	0.5465	0.2341	0.1778		2.3793	1.2922	0.5431
ENSMUSG00000002608	Ccdc97	1.1502	0.8518	0.39	7	protein_coding	coiled-coil domain containing 97 [Source:MGI Symbol;Acc:MGI:1196455]		5.0909	5.8556	4.3363		0.2116	0.2154	0.6531	1.018	3.0865		3.0889	4.114	2.1063	1.3319	0.6819		1.3475	0	0.148	0	0.1098		0.6604	0.6439	0.975
ENSMUSG00000002617	Zfp40	1.0628	0.6784	0.55	17	protein_coding	zinc finger protein 40 [Source:MGI Symbol;Acc:MGI:99185]		2.5352	2.6943	1.7198		0	0.4372	0.1763	0.4372	0.1763		1.3756	1.409	0.2404	1.0243	0.1748		0	0	0	0	0		0.5286	0.3623	0.6854
ENSMUSG00000002625	Akap8l	0.635	1.5099	0.91	17	protein_coding	A kinase anchor protein 8-like [Source:MGI Symbol;Acc:MGI:1860606]		2.8246	1.7937	4.2648		0	0.4292	0	0.4292	0		1.5244	1.5442	2.5406	1.013	1.6666		0	0	0.6299	0	0.6299		0.5316	0.2516	0.4733
ENSMUSG00000002633	Shh	1.664	1.4545	0.31	5	protein_coding	sonic hedgehog [Source:MGI Symbol;Acc:MGI:98297]		0.0759	0.1263	0.1104		0	0	0.1408	0	0.1408		0.0515	0.1106	0.0475	2.1476	0.9223		0	0	0	0	0		0	0	0
ENSMUSG00000002635	Pdcd2l	0.8004	0.9106	0.39	7	protein_coding	programmed cell death 2-like [Source:MGI Symbol;Acc:MGI:1915329]		7.9744	6.3825	7.2612		0	0	0	0	0		5.6251	4.8078	5.9024	0.8547	1.0493		0	0	0	0	0		0	0	0
ENSMUSG00000002658	Gtf2f1	0.8047	1.195	0.94	17	protein_coding	general transcription factor IIF, polypeptide 1 [Source:MGI Symbol;Acc:MGI:1923848]		7.0113	5.6423	8.3782		1.0628	1.2073	0	1.136	0		4.5504	3.849	5.7383	0.8459	1.2611		0.1432	0	0	0	0		0.4038	0	0
ENSMUSG00000002660	Clpp	0.8975	2.7695	0.87	17	protein_coding	caseinolytic mitochondrial matrix peptidase proteolytic subunit [Source:MGI Symbol;Acc:MGI:1858213]		2.4125	2.1653	6.6815		1.0144	1.8061	0.9501	1.7805	0.9366		0.6301	1.0489	6.5475	1.6647	10.3912		1.5638	0	0.4447	0	0.2844		0.5622	0	0
ENSMUSG00000002661	Alkbh7	0.7616	0.7563	0.49	17	protein_coding	alkB homolog 7 [Source:MGI Symbol;Acc:MGI:1913650]		5.6632	4.313	4.2828		2.8195	0.6929	1.0759	0.2458	0.3816		3.8316	2.731	3.0904	0.7128	0.8066		1.5867	0	0	0	0		0.6471	0.9441	1.459
ENSMUSG00000002664	Pspn	0.2425	0.8984	0.36	17	protein_coding	persephin [Source:MGI Symbol;Acc:MGI:1201684]		0	0.2425	0.8984		0	0.7394	0	0.7394	0		0	0	0.193	0	0.193		0	0	0	0	0		0	0	0
ENSMUSG00000002668	Dennd1c	1.0078	0.6471	0.39	17	protein_coding	DENN domain containing 1C [Source:MGI Symbol;Acc:MGI:1918035]		1.2792	1.2892	0.8278		0	0.2116	0.7004	0.2116	0.7004		0.183	0.3267	0.1692	1.7852	0.9246		0.1436	0.3994	0.0566	2.7813	0.3942		0.3494	0.2497	0.7147
ENSMUSG00000002679	Med6	0.8982	0.8945	0.64	12	protein_coding	mediator complex subunit 6 [Source:MGI Symbol;Acc:MGI:1917042]		8.2158	7.3794	7.349		0	0	0	0	0		6.6273	6.1833	6.4093	0.933	0.9671		0	0	0	0	0		0.2648	0	0
ENSMUSG00000002688	Prkd1	0.8467	0.961	0.46	12	protein_coding	protein kinase D1 [Source:MGI Symbol;Acc:MGI:99879]		3.8817	3.2867	3.7303		4.4249	5.0415	3.892	1.1393	0.8796		2.1717	2.0278	2.3186	0.9337	1.0676		3.0854	2.5266	2.4086	0.8189	0.7806		5.9366	5.0408	0.8491
ENSMUSG00000002699	Lcp2	1.0784	0.4502	0.44	11	protein_coding	lymphocyte cytosolic protein 2 [Source:MGI Symbol;Acc:MGI:1321402]		4.1691	4.4958	1.8768		0	0.3242	0.177	0.3242	0.177		2.9977	2.7533	0.2906	0.9185	0.0969		0.593	0.45	0.4217	0.7589	0.7111		0.3277	0.1947	0.5941
ENSMUSG00000002718	Cse1l	0.9503	1.0946	0.92	2	protein_coding	chromosome segregation 1 like [Source:MGI Symbol;Acc:MGI:1339951]		5.8667	5.5751	6.4214		0	1.4386	1.5036	1.4386	1.5036		4.5036	4.2327	5.1735	0.9398	1.1487		0.7624	1.1616	1.6358	1.5236	2.1456		0.8992	2.0074	2.2324
ENSMUSG00000002728	Naa20	0.9687	1.0966	0.57	2	protein_coding	N(alpha)-acetyltransferase 20, NatB catalytic subunit [Source:MGI Symbol;Acc:MGI:1915127]		4.9236	4.7694	5.3991		3.1553	3.2601	1.1512	1.0332	0.3648		5.025	4.7892	5.3974	0.9531	1.0741		2.5275	0.9107	1.1411	0.3603	0.4515		1.9413	0.827	0.426
ENSMUSG00000002731	Prkra	1.1369	0.6482	0.58	2	protein_coding	protein kinase, interferon inducible double stranded RNA dependent activator [Source:MGI Symbol;Acc:MGI:1344375]		1.0718	1.2185	0.6947		0	0.2098	1.825	0.2098	1.825		0.4882	0.6911	0.2036	1.4156	0.417		0	0.6192	0	0.6192	0		0.1846	0.394	2.1343
ENSMUSG00000002732	Fkbp7	8.1787	9.9233	0.84	2	protein_coding	FK506 binding protein 7 [Source:MGI Symbol;Acc:MGI:1336879]		0.1421	1.1622	1.4101		0	0	1.117	0	1.117		0.0938	0.4291	0.1588	4.5746	1.693		0	0	0	0	0		0	0	0
ENSMUSG00000002733	Plekha3	1.072	1.1724	0.57	2	protein_coding	pleckstrin homology domain-containing, family A (phosphoinositide binding specific) member 3 [Source:MGI Symbol;Acc:MGI:1932515]		4.5152	4.8405	5.2934		0	0.9631	2.9167	0.9631	2.9167		3.855	3.1675	4.3521	0.8217	1.1289		0	2.5099	1.6533	2.5099	1.6533		0.543	1.451	2.6722
ENSMUSG00000002741	Ykt6	0.9309	1.3763	0.78	11	protein_coding	YKT6 v-SNARE homolog (S. cerevisiae) [Source:MGI Symbol;Acc:MGI:1927550]		2.4852	2.3134	3.4205		0	0.3121	0.1342	0.3121	0.1342		1.4718	1.2314	2.641	0.8367	1.7944		0	0	0.2892	0	0.2892		0.3601	0.1447	0.4018
ENSMUSG00000002748	Baz1b	0.947	1.0656	0.52	5	protein_coding	bromodomain adjacent to zinc finger domain, 1B [Source:MGI Symbol;Acc:MGI:1353499]		3.9202	3.7123	4.1774		5.8766	6.1924	6.0434	1.0537	1.0284		3.8346	3.2373	4.0664	0.8442	1.0604		4.6018	3.7019	3.8752	0.8044	0.8421		6.4853	6.2899	0.9699
ENSMUSG00000002763	Pex6	3.3106	26.9407	0.53	17	protein_coding	peroxisomal biogenesis factor 6 [Source:MGI Symbol;Acc:MGI:2385054]		0.0573	0.1897	1.5437		7.1721	7.8826	6.9601	1.0991	0.9704		0.0213	0.0372	0.4705	1.7465	22.0892		4.2631	3.8254	4.2287	0.8973	0.9919		4.8201	3.8938	0.8078
ENSMUSG00000002767	Mrpl2	1.0263	1.1753	0.46	17	protein_coding	mitochondrial ribosomal protein L2 [Source:MGI Symbol;Acc:MGI:1351622]		5.7312	5.8821	6.736		4.0403	3.8182	3.128	0.945	0.7742		3.7145	4.0622	5.3267	1.0936	1.434		1.6654	1.9214	2.5135	1.1537	1.5092		3.8882	2.4924	0.641
ENSMUSG00000002768	Mea1	1.0369	0.8335	0.57	17	protein_coding	male enhanced antigen 1 [Source:MGI Symbol;Acc:MGI:96957]		7.78	8.0671	6.4844		2.825	2.3445	1.6681	0.8299	0.5905		6.9315	7.4393	5.2425	1.0733	0.7563		0.9775	0.669	0.774	0.6844	0.7918		1.4407	0.2271	0.1576
ENSMUSG00000002769	Gnmt	0.098	2.4074	0.48	17	protein_coding	glycine N-methyltransferase [Source:MGI Symbol;Acc:MGI:1202304]		1.1734	0.115	2.8249		0	0	0	0	0		0.1525	0.1947	0.527	1.2767	3.4557		0	0	0	0	0		0.3121	0	0
ENSMUSG00000002771	Grin2d	0	0.8404	0.48	7	protein_coding	glutamate receptor, ionotropic, NMDA2D (epsilon 4) [Source:MGI Symbol;Acc:MGI:95823]		0	0	0.8404		1.2085	2.9036	2.7284	2.4026	2.2577		0	0.0134	0.5893	0.0134	0.5893		0.8525	1.6803	1.6318	1.971	1.9141		1.9437	1.9001	0.9776
ENSMUSG00000002778	Kdelr1	0.9923	0.8442	0.36	7	protein_coding	KDEL (Lys-Asp-Glu-Leu) endoplasmic reticulum protein retention receptor 1 [Source:MGI Symbol;Acc:MGI:1915387]		6.0873	6.0405	5.1388		5.3665	5.8104	7.6855	1.0827	1.4321		4.0545	4.473	2.5441	1.1032	0.6275		4.9968	6.8673	6.8213	1.3743	1.3651		5.0175	8.2866	1.6515
ENSMUSG00000002781	Tmem143	0.7506	1.2605	0.46	7	protein_coding	transmembrane protein 143 [Source:MGI Symbol;Acc:MGI:1917459]		0.8168	0.6131	1.0296		0.3208	2.5214	4.2233	7.8597	13.1649		0.6093	0.5852	0.2489	0.9604	0.4085		1.3892	5.1728	5.6392	3.7236	4.0593		0.6808	4.1432	6.0858
ENSMUSG00000002791	Pdxk-ps	0.571	19.1148	0.9	17	transcribed_unprocessed_pseudogene	pyridoxal (pyridoxine, vitamin B6) kinase, pseudogene [Source:MGI Symbol;Acc:MGI:1933201]		0.0697	0.0398	1.3323		0	2.5344	2.6905	2.5344	2.6905		0	0	0.1326	0	0.1326		0	0.6526	0.9119	0.6526	0.9119		0	1.0065	1.0065
ENSMUSG00000002797	Ggct	1.0807	0.806	0.44	6	protein_coding	gamma-glutamyl cyclotransferase [Source:MGI Symbol;Acc:MGI:95700]		6.5045	7.0293	5.2427		0.111	1.3326	3.8021	12.0054	34.2532		7.35	7.6181	4.6649	1.0365	0.6347		0.3531	6.6676	7.5432	18.883	21.3628		0.875	4.4134	5.0439
ENSMUSG00000002799	Jag2	0.9407	0.6717	0.55	12	protein_coding	jagged 2 [Source:MGI Symbol;Acc:MGI:1098270]		4.1349	3.8899	2.7773		0.3437	0.7071	0.7596	2.0573	2.2101		1.8974	2.2493	1.4076	1.1855	0.7419		0.4165	0.1084	0.1609	0.2603	0.3863		0.5714	0.8323	1.4566
ENSMUSG00000002803	Btbd6	0.0531	1.4362	0.44	12	protein_coding	BTB domain containing 6 [Source:MGI Symbol;Acc:MGI:3026623]		0	0.0531	1.4362		2.787	2.992	1.0827	1.0736	0.3885		0	0	0.7389	0	0.7389		4.0921	3.6664	4.011	0.896	0.9802		3.2754	2.2801	0.6961
ENSMUSG00000002804	Nudt14	1.3031	1.1673	0.6	12	protein_coding	nudix hydrolase 14 [Source:MGI Symbol;Acc:MGI:1913424]		3.9554	5.1541	4.617		0	0	0.9275	0	0.9275		2.594	3.7711	1.3612	1.4538	0.5247		0	1.6112	0.745	1.6112	0.745		0	1.4818	1.4818
ENSMUSG00000002808	Epdr1	0.0517	0	0.16	13	protein_coding	ependymin related 1 [Source:MGI Symbol;Acc:MGI:2145369]		0	0.0517	0		0	0	0	0	0		0.0293	0	0	0	0		0	0	0	0	0		0	0	0
ENSMUSG00000002812	Flii	0.8218	0.7474	0.52	11	protein_coding	flightless I actin binding protein [Source:MGI Symbol;Acc:MGI:1342286]		3.8554	3.1684	2.8814		0.8999	5.8513	9.9301	6.5022	11.0347		1.7389	1.5757	1.1594	0.9061	0.6667		1.3664	12.7903	12.9816	9.3606	9.5006		2.2288	10.5893	4.7511
ENSMUSG00000002814	Top3a	1.0206	0.8628	0.91	11	protein_coding	topoisomerase (DNA) III alpha [Source:MGI Symbol;Acc:MGI:1197527]		5.6178	5.7333	4.8469		1.9437	7.2541	9.2951	3.7321	4.7822		3.0153	3.407	2.8273	1.1299	0.9377		2.3073	8.5037	8.7557	3.6856	3.7948		3.6645	9.7797	2.6688
ENSMUSG00000002820	Atg4d	0.0363	2.7948	0.82	9	protein_coding	autophagy related 4D, cysteine peptidase [Source:MGI Symbol;Acc:MGI:2444308]		0	0.0363	2.7948		0	0.3623	2.12	0.3623	2.12		0	0	2.0845	0	2.0845		0.2594	0.4584	0.369	1.7672	1.4225		0.1084	0.8351	7.7039
ENSMUSG00000002825	Qtrt1	1.1873	3.8046	0.52	9	protein_coding	queuine tRNA-ribosyltransferase catalytic subunit 1 [Source:MGI Symbol;Acc:MGI:1931441]		1.5746	1.8695	5.9907		0	3.3278	4.6378	3.3278	4.6378		0.652	0.5471	4.0468	0.8391	6.2067		0.7347	3.6204	3.6909	4.9277	5.0237		1.706	5.1404	3.0131
ENSMUSG00000002831	Plin4	3.4909	13.5122	0.43	17	protein_coding	perilipin 4 [Source:MGI Symbol;Acc:MGI:1929709]		0.0656	0.229	0.8864		4.4857	4.3506	2.8192	0.9699	0.6285		0.0565	0.0957	0.1021	1.6938	1.8071		2.3899	2.9407	2.1882	1.2305	0.9156		3.8099	2.3967	0.6291
ENSMUSG00000002833	Hdgfl2	0.8243	1.9592	0.57	17	protein_coding	HDGF like 2 [Source:MGI Symbol;Acc:MGI:1194492]		1.9776	1.6302	3.8745		1.8307	2.5577	1.7557	1.3971	0.959		NA	NA	NA	NA	NA		0.6232	1.4772	0.24	2.3703	0.3851		1.3948	2.354	1.6877
ENSMUSG00000002835	Chaf1a	1.144	1.055	0.56	17	protein_coding	chromatin assembly factor 1, subunit A [Source:MGI Symbol;Acc:MGI:1351331]		3.4053	3.8957	3.5925		0.5782	1.6105	0.9456	2.7854	1.6354		3.3811	3.4768	3.1448	1.0283	0.9301		0.057	0	0.539	0	9.4561		0.8484	1.8472	2.1773
ENSMUSG00000002844	Adprh	0.9027	0.6954	0.45	16	protein_coding	ADP-ribosylarginine hydrolase [Source:MGI Symbol;Acc:MGI:1098234]		5.7538	5.1939	4.0013		1.7277	1.0892	0	0.6304	0		3.9057	4.8105	2.5237	1.2317	0.6462		1.1063	1.9065	1.5303	1.7233	1.3833		0.9664	0.1486	0.1538
ENSMUSG00000002845	Tmem39a	0.961	0.9625	0.42	16	protein_coding	transmembrane protein 39a [Source:MGI Symbol;Acc:MGI:1915096]		6.7236	6.4612	6.4714		4.682	4.1069	2.9603	0.8772	0.6323		5.4378	5.1467	5.142	0.9465	0.9456		4.3922	2.392	2.4773	0.5446	0.564		2.8491	2.0317	0.7131
ENSMUSG00000002846	Timmdc1	1.1077	2.1056	0.86	16	protein_coding	translocase of inner mitochondrial membrane domain containing 1 [Source:MGI Symbol;Acc:MGI:1922139]		2.8005	3.1022	5.8967		0	0.294	0	0.294	0		1.1055	1.9472	2.0941	1.7614	1.8943		0	1.6475	0.2992	1.6475	0.2992		1.0676	0.9119	0.8542
ENSMUSG00000002847	Pla1a	0.9208	0.6577	0.47	16	protein_coding	phospholipase A1 member A [Source:MGI Symbol;Acc:MGI:1934677]		3.8204	3.5178	2.5126		0	2.0201	3.1565	2.0201	3.1565		1.7171	1.3543	0.9645	0.7887	0.5617		0	2.4854	1.6889	2.4854	1.6889		1.7035	3.6488	2.1419
ENSMUSG00000002870	Mcm2	0.9946	0.8111	0.46	6	protein_coding	minichromosome maintenance complex component 2 [Source:MGI Symbol;Acc:MGI:105380]		6.9094	6.872	5.6041		0.1243	0.9313	1.0963	7.4924	8.8198		5.1757	6.0173	4.1996	1.1626	0.8114		1.069	1.0115	1.0398	0.9462	0.9727		0.3161	0.7176	2.2702
ENSMUSG00000002871	Tpra1	0.7069	0.5872	0.45	6	protein_coding	transmembrane protein, adipocyte asscociated 1 [Source:MGI Symbol;Acc:MGI:1345190]		5.526	3.9065	3.245		7.0983	7.7916	6.8987	1.0977	0.9719		3.6131	3.2161	0.6835	0.8901	0.1892		6.155	5.3489	5.6626	0.869	0.92		7.5043	7.1214	0.949
ENSMUSG00000002881	Nab1	1.1134	1.2558	0.46	1	protein_coding	Ngfi-A binding protein 1 [Source:MGI Symbol;Acc:MGI:107564]		2.9796	3.3176	3.7417		0	0.1077	0	0.1077	0		2.2007	1.5421	2.5133	0.7007	1.142		0.1966	0.7338	0	3.7325	0		0	0	0
ENSMUSG00000002885	Adgre5	0.1316	0.2467	0.42	8	protein_coding	adhesion G protein-coupled receptor E5 [Source:MGI Symbol;Acc:MGI:1347095]		0	0.1316	0.2467		0	0.2804	0	0.2804	0		NA	NA	NA	NA	NA		0	0	0	0	0		0	0.1157	0.1157
ENSMUSG00000002897	Il17ra	0.5457	1.9685	0.52	6	protein_coding	interleukin 17 receptor A [Source:MGI Symbol;Acc:MGI:107399]		1.3288	0.7251	2.6157		1.6595	1.225	3.3811	0.7382	2.0374		0.6259	0.3212	1.9168	0.5132	3.0625		0.9373	3.9186	4.1986	4.1807	4.4795		0.6969	4.2645	6.1192
ENSMUSG00000002900	Lamb1	0.6782	0.4676	0.31	12	protein_coding	laminin B1 [Source:MGI Symbol;Acc:MGI:96743]		6.8436	4.6415	3.2001		7.0799	5.7566	4.5308	0.8131	0.64		4.7547	3.5178	2.2411	0.7399	0.4713		5.8694	3.7723	3.1348	0.6427	0.5341		6.6846	4.3208	0.6464
ENSMUSG00000002908	Kcnn1	2.4463	3.7272	0.4	8	protein_coding	potassium intermediate/small conductance calcium-activated channel, subfamily N, member 1 [Source:MGI Symbol;Acc:MGI:1933993]		0.1349	0.33	0.5028		0	1.1414	1.5238	1.1414	1.5238		0	0.0717	0.0154	0.0717	0.0154		0	0.7748	0.7472	0.7748	0.7472		0.1648	1.748	10.6068
ENSMUSG00000002910	Arrdc2	0.7797	0.9773	0.56	8	protein_coding	arrestin domain containing 2 [Source:MGI Symbol;Acc:MGI:1918057]		3.911	3.0496	3.8223		3.561	3.5395	2.9549	0.994	0.8298		2.6101	1.6534	2.4482	0.6335	0.938		0	0.4179	0.6745	0.4179	0.6745		1.3228	2.1164	1.5999
ENSMUSG00000002930	Ppp1r17	0.2179	0.7084	0.46	6	protein_coding	protein phosphatase 1, regulatory subunit 17 [Source:MGI Symbol;Acc:MGI:1333876]		0	0.2179	0.7084		0	0	0	0	0		0	0.2069	0	0.2069	0		0	0	0	0	0		0.5671	0.2431	0.4287
ENSMUSG00000002944	Cd36	0.9843	0.6834	0.54	5	protein_coding	CD36 molecule [Source:MGI Symbol;Acc:MGI:107899]		6.1803	6.0835	4.2237		0	0.5748	0.1077	0.5748	0.1077		4.9852	3.7423	2.1327	0.7507	0.4278		0.542	0	1.0721	0	1.978		0.3885	0	0
ENSMUSG00000002948	Map2k7	0.9021	3.1003	0.52	8	protein_coding	mitogen-activated protein kinase kinase 7 [Source:MGI Symbol;Acc:MGI:1346871]		0.6351	0.5729	1.969		2.8125	3.07	2.8469	1.0916	1.0122		1.3065	0.9599	1.9289	0.7347	1.4764		3.3123	3.5596	3.8803	1.0747	1.1715		3.3957	3.4902	1.0278
ENSMUSG00000002949	Timm44	1.0375	0.915	0.68	8	protein_coding	translocase of inner mitochondrial membrane 44 [Source:MGI Symbol;Acc:MGI:1343262]		5.079	5.2694	4.6472		0	1.0328	1.7117	1.0328	1.7117		3.9431	4.2989	4.307	1.0902	1.0923		0.3711	1.7545	1.0783	4.7278	2.9057		1.2051	1.1522	0.9561
ENSMUSG00000002957	Ap2a2	1.1051	1.9147	0.56	7	protein_coding	adaptor-related protein complex 2, alpha 2 subunit [Source:MGI Symbol;Acc:MGI:101920]		1.6796	1.8562	3.216		3.7004	2.875	3.8764	0.7769	1.0476		0.3452	0.7699	2.4029	2.2303	6.9609		0.6347	2.8938	2.8649	4.5593	4.5138		2.5589	3.7312	1.4581
ENSMUSG00000002963	Pnkp	0.3518	2.0699	0.43	7	protein_coding	polynucleotide kinase 3'- phosphatase [Source:MGI Symbol;Acc:MGI:1891698]		0.7579	0.2666	1.5688		0	0	0.5226	0	0.5226		0.0403	0.0905	1.0902	2.2457	27.0521		0	0	0.0949	0	0.0949		0	0.6622	0.6622
ENSMUSG00000002968	Med25	1.0367	0.9658	0.42	7	protein_coding	mediator complex subunit 25 [Source:MGI Symbol;Acc:MGI:1922863]		5.1512	5.3405	4.9748		1.7874	1.433	2.7594	0.8017	1.5438		3.418	4.4791	3.2568	1.3104	0.9528		0.2236	0.7765	0.5878	3.4727	2.6288		0.2497	1.167	4.6736
ENSMUSG00000002980	Bcam	0.1177	0.6341	0.55	7	protein_coding	basal cell adhesion molecule [Source:MGI Symbol;Acc:MGI:1929940]		0	0.1177	0.6341		0	2.0287	4.4197	2.0287	4.4197		0	0	0.0529	0	0.0529		0.6581	2.5258	2.4367	3.838	3.7026		1.884	4.3264	2.2964
ENSMUSG00000002981	Clptm1	1.1223	1.2881	0.88	7	protein_coding	cleft lip and palate associated transmembrane protein 1 [Source:MGI Symbol;Acc:MGI:1927155]		3.5745	4.0115	4.6043		1.3254	1.9184	2.7181	1.4474	2.0508		2.4063	2.7628	3.5935	1.1482	1.4934		1.0628	0.8383	1.0885	0.7888	1.0242		1.8351	3.3441	1.8223
ENSMUSG00000002983	Relb	0.8966	1.7967	0.81	7	protein_coding	avian reticuloendotheliosis viral (v-rel) oncogene related B [Source:MGI Symbol;Acc:MGI:103289]		2.0461	1.8345	3.6763		2.5395	2.4406	3.6875	0.9611	1.4521		1.0893	1.2763	2.9402	1.1717	2.6992		1.9527	3.5577	3.3181	1.8219	1.6992		2.0599	4.3504	2.1119
ENSMUSG00000002984	Tomm40	1.1481	1.51	0.36	7	protein_coding	translocase of outer mitochondrial membrane 40 [Source:MGI Symbol;Acc:MGI:1858259]		2.8654	3.2898	4.3267		3.3584	5.2892	3.8485	1.5749	1.1459		2.4106	2.8239	4.3729	1.1715	1.814		0.5692	1.1408	0.2998	2.0042	0.5267		5.869	4.5791	0.7802
ENSMUSG00000002985	Apoe	1.0373	1.7134	0.89	7	protein_coding	apolipoprotein E [Source:MGI Symbol;Acc:MGI:88057]		2.4991	2.5924	4.2819		0	0.7433	0.4823	0.7433	0.4823		0.971	1.3525	2.7984	1.3929	2.882		0	0.818	0	0.818	0		0.3477	0.3757	1.0805
ENSMUSG00000002992	Apoc2	0	0.3835	0.72	7	protein_coding	apolipoprotein C2 [Source:MGI Symbol;Acc:MGI:88054]		0	0	0.3835		0	0	0	0	0		0	0.4718	2.7192	0.4718	2.7192		0	0	0	0	0		0	0	0
ENSMUSG00000002996	Hbp1	0.8742	1.178	0.91	12	protein_coding	high mobility group box transcription factor 1 [Source:MGI Symbol;Acc:MGI:894659]		5.198	4.5441	6.123		0	0.0724	0.125	0.0724	0.125		4.5112	4.6096	5.9563	1.0218	1.3203		0	0	0.051	0	0.051		0	0.1401	0.1401
ENSMUSG00000002997	Prkar2b	1.0405	0.9245	0.52	12	protein_coding	protein kinase, cAMP dependent regulatory, type II beta [Source:MGI Symbol;Acc:MGI:97760]		6.1926	6.4437	5.7252		0	0.787	0	0.787	0		4.934	4.6063	3.1798	0.9336	0.6445		0.2578	0.2004	0.308	0.7773	1.1947		0.111	0.6069	5.4676
ENSMUSG00000003031	Cdkn1b	1.011	0.4288	0.54	6	protein_coding	cyclin dependent kinase inhibitor 1B [Source:MGI Symbol;Acc:MGI:104565]		1.8117	1.8317	0.7769		2.7553	2.7273	2.393	0.9898	0.8685		1.6495	1.7541	0.5349	1.0634	0.3243		2.2954	1.9949	2.3205	0.8691	1.0109		2.6742	1.3843	0.5177
ENSMUSG00000003032	Klf4	1.4666	2.2648	0.94	4	protein_coding	Kruppel-like transcription factor 4 (gut) [Source:MGI Symbol;Acc:MGI:1342287]		1.5953	2.3397	3.6131		3.3215	5.1183	5.7383	1.541	1.7276		1.0594	0.9446	3.4632	0.8916	3.269		3.4163	6.2425	6.1905	1.8273	1.812		5.8314	8.5658	1.4689
ENSMUSG00000003033	Ap1m1	1.0383	0.889	0.34	8	protein_coding	adaptor-related protein complex AP-1, mu subunit 1 [Source:MGI Symbol;Acc:MGI:102776]		6.6883	6.9447	5.9459		0	0	0.121	0	0.121		5.1051	5.7012	4.6805	1.1168	0.9168		0	0	0	0	0		0.1204	0	0
ENSMUSG00000003037	Rab8a	0.9304	0.9991	0.42	8	protein_coding	RAB8A, member RAS oncogene family [Source:MGI Symbol;Acc:MGI:96960]		4.6336	4.3111	4.6294		0	0.6012	0.3912	0.6012	0.3912		3.5662	3.5548	3.8384	0.9968	1.0763		0	0.1583	0.0621	0.1583	0.0621		0.0875	0.3471	3.9669
ENSMUSG00000003038	Hmgn2	0.9807	1.6396	0.89	4	protein_coding	high mobility group nucleosomal binding domain 2 [Source:MGI Symbol;Acc:MGI:96136]		4.0097	3.9324	6.5742		4.9134	7.2091	6.6799	1.4672	1.3595		2.2697	2.1042	5.9725	0.9271	2.6314		3.4207	3.0192	2.8463	0.8826	0.8321		8.4896	9.0522	1.0663
ENSMUSG00000003039	Fam32a	0.9302	0.89	0.85	8	protein_coding	family with sequence similarity 32, member A [Source:MGI Symbol;Acc:MGI:1915172]		5.707	5.3089	5.0794		0	0.2185	0.7736	0.2185	0.7736		4.7888	4.2619	5.2631	0.89	1.099		0	0.6933	0.9884	0.6933	0.9884		0.7093	0.726	1.0235
ENSMUSG00000003051	Elf3	1.031	1.1711	0.38	1	protein_coding	E74-like factor 3 [Source:MGI Symbol;Acc:MGI:1101781]		5.0556	5.2123	5.9205		0	0.1928	0.5988	0.1928	0.5988		3.2328	4.1294	2.7174	1.2773	0.8406		0.1119	0	0.2618	0	2.3396		0	0.1953	0.1953
ENSMUSG00000003053	Cyp2c29	1.1569	0.6939	0.54	19	protein_coding	cytochrome P450, family 2, subfamily c, polypeptide 29 [Source:MGI Symbol;Acc:MGI:103238]		2.8454	3.2918	1.9745		3.2866	2.8693	0.6443	0.873	0.196		2.126	1.9381	0.4191	0.9116	0.1971		2.6405	1.9419	1.4688	0.7354	0.5563		2.608	0.6074	0.2329
ENSMUSG00000003062	Stard3nl	1.0565	0.9003	0.45	13	protein_coding	STARD3 N-terminal like [Source:MGI Symbol;Acc:MGI:1923455]		6.4433	6.8076	5.8009		0.6388	0.2945	0.5385	0.461	0.843		6.9019	7.0928	3.8599	1.0277	0.5593		0.1733	0.1336	0	0.7709	0		1.0144	0.9321	0.9189
ENSMUSG00000003068	Stk11	1.3437	1.7884	0.97	10	protein_coding	serine/threonine kinase 11 [Source:MGI Symbol;Acc:MGI:1341870]		2.6152	3.5141	4.677		4.3063	3.7431	5.8844	0.8692	1.3665		2.0441	2.3052	4.3121	1.1277	2.1095		1.6414	3.8846	3.9795	2.3666	2.4245		4.1208	5.4167	1.3145
ENSMUSG00000003070	Efna2	1.4081	1.3264	0.4	10	protein_coding	ephrin A2 [Source:MGI Symbol;Acc:MGI:102707]		1.1798	1.6613	1.5649		0	1.3838	0.8452	1.3838	0.8452		0.823	0.4297	0.7137	0.5221	0.8672		0	1.0144	1.4746	1.0144	1.4746		0.7347	1.6904	2.3008
ENSMUSG00000003072	Atp5f1d	0.665	1.1239	0.47	10	protein_coding	ATP synthase F1 subunit delta [Source:MGI Symbol;Acc:MGI:1913293]		3.7114	2.4682	4.1714		7.4457	6.8764	6.7025	0.9235	0.9002		NA	NA	NA	NA	NA		1.3938	2.3068	2.4585	1.655	1.7639		5.8621	5.9767	1.0195
ENSMUSG00000003099	Ppp5c	0.8755	0.8585	0.37	7	protein_coding	protein phosphatase 5, catalytic subunit [Source:MGI Symbol;Acc:MGI:102666]		4.3203	3.7824	3.7091		0	0.3824	0.7053	0.3824	0.7053		2.2287	2.7109	2.2667	1.2164	1.0171		0.0795	0	0	0	0		0.1283	0.5883	4.5853
ENSMUSG00000003119	Cdk12	1.0722	1.0886	0.52	11	protein_coding	cyclin dependent kinase 12 [Source:MGI Symbol;Acc:MGI:1098802]		4.0015	4.2906	4.356		5.0922	5.0007	4.6654	0.982	0.9162		3.251	3.2606	3.6493	1.003	1.1225		3.4408	3.555	3.7841	1.0332	1.0998		4.3995	4.7542	1.0806
ENSMUSG00000003123	Lipe	0.7634	0.5449	0.64	7	protein_coding	lipase, hormone sensitive [Source:MGI Symbol;Acc:MGI:96790]		1.2119	0.9252	0.6604		5.0485	4.8117	4.9114	0.9531	0.9728		0.4835	0.6017	0.1529	1.2445	0.3162		1.8156	2.0817	2.3714	1.1466	1.3061		5.6975	6.6899	1.1742
ENSMUSG00000003131	Pafah1b2	1.0203	1.3017	0.84	9	protein_coding	platelet-activating factor acetylhydrolase, isoform 1b, subunit 2 [Source:MGI Symbol;Acc:MGI:108415]		3.9619	4.0422	5.1574		3.5864	3.6421	3.1701	1.0155	0.8839		3.4399	3.5431	5.1416	1.03	1.4947		4.2421	3.0068	3.4275	0.7088	0.808		5.5108	4.5048	0.8174
ENSMUSG00000003134	Tbc1d8	0.8601	0.5781	0.61	1	protein_coding	TBC1 domain family, member 8 [Source:MGI Symbol;Acc:MGI:1927225]		6.1521	5.2914	3.5564		0.5617	0.6323	0.3488	1.1257	0.621		3.8301	3.6501	1.5732	0.953	0.4107		0.512	0.2726	0.3663	0.5324	0.7154		0.4098	0.3868	0.9439
ENSMUSG00000003135	Cnot11	1.2392	0.6754	0.48	1	protein_coding	CCR4-NOT transcription complex, subunit 11 [Source:MGI Symbol;Acc:MGI:106580]		4.1615	5.1571	2.8106		1.3785	3.1595	3.6994	2.292	2.6836		2.448	2.792	1.3404	1.1405	0.5475		0.2162	1.6645	1.3314	7.6989	6.1582		2.2793	2.7315	1.1984
ENSMUSG00000003153	Slc2a3	7.3906	35.7581	0.93	6	protein_coding	solute carrier family 2 (facilitated glucose transporter), member 3 [Source:MGI Symbol;Acc:MGI:95757]		0.0868	0.6415	3.1038		0	1.4844	2.4615	1.4844	2.4615		0.2359	0.4486	1.633	1.9017	6.9224		1.4904	2.7924	3.7787	1.8736	2.5354		1.0047	1.6157	1.6081
ENSMUSG00000003154	Foxj2	0.9505	1.686	0.86	6	protein_coding	forkhead box J2 [Source:MGI Symbol;Acc:MGI:1926805]		2.4539	2.3324	4.1372		1.2624	1.2928	1.3771	1.0241	1.0909		1.1552	1.1393	1.3324	0.9862	1.1534		0	0.384	0.5931	0.384	0.5931		1.7947	2.2689	1.2642
ENSMUSG00000003161	Sri	1.1835	0.8255	0.51	5	protein_coding	sorcin [Source:MGI Symbol;Acc:MGI:98419]		3.0232	3.578	2.4956		1.6708	1.6306	1.1174	0.9759	0.6688		2.5393	2.5815	0.8416	1.0166	0.3314		0.2955	0.2916	0	0.9868	0		1.7126	1.079	0.63
ENSMUSG00000003166	Dgcr2	0.6471	0.9232	0.58	16	protein_coding	DiGeorge syndrome critical region gene 2 [Source:MGI Symbol;Acc:MGI:892866]		2.7879	1.8041	2.5737		0	0.3437	0.9038	0.3437	0.9038		2.0171	1.7854	3.0377	0.8851	1.506		0	0	0.1635	0	0.1635		0.7325	1.2588	1.7185
ENSMUSG00000003184	Irf3	0.8287	1.7105	0.88	7	protein_coding	interferon regulatory factor 3 [Source:MGI Symbol;Acc:MGI:1859179]		2.005	1.6615	3.4296		0	0.8237	0.5018	0.8237	0.5018		0.845	0.7491	2.7928	0.8865	3.3051		0	0	0	0	0		0.117	1.5926	13.612
ENSMUSG00000003190	Bcl2l12	0.6789	1.2476	0.8	7	protein_coding	BCL2 like 12 [Source:MGI Symbol;Acc:MGI:1922986]		2.5169	1.7086	3.1402		0	0	0	0	0		1.148	1.6758	2.791	1.4598	2.4312		0	0	0	0	0		0	0	0
ENSMUSG00000003198	Zfp959	0.4633	1.0733	0.38	17	protein_coding	zinc finger protein 959 [Source:MGI Symbol;Acc:MGI:2385058]		2.5091	1.1625	2.6929		3.2333	3.228	4.7935	0.9984	1.4825		1.6869	0.4066	1.3008	0.241	0.7711		0.1012	1.4735	1.9616	14.5603	19.3834		3.2891	5.012	1.5238
ENSMUSG00000003199	Mpnd	1.5967	0.8658	0.59	17	protein_coding	MPN domain containing [Source:MGI Symbol;Acc:MGI:1915297]		0.7238	1.1557	0.6267		10.643	9.6955	6.8523	0.911	0.6438		0.6839	0.2771	0.1506	0.4052	0.2202		8.708	5.5972	5.7707	0.6428	0.6627		9.5189	6.5294	0.6859
ENSMUSG00000003200	Sh3gl1	0.9377	1.3941	0.95	17	protein_coding	SH3-domain GRB2-like 1 [Source:MGI Symbol;Acc:MGI:700010]		3.8802	3.6385	5.4093		1.4552	2.282	2.0093	1.5682	1.3808		2.6791	3.1535	4.901	1.1771	1.8293		0.7726	0.406	0.6996	0.5255	0.9055		1.801	2.1089	1.171
ENSMUSG00000003206	Ebi3	0.858	1.6319	0.42	17	protein_coding	Epstein-Barr virus induced gene 3 [Source:MGI Symbol;Acc:MGI:1354171]		1.4818	1.2714	2.4181		5.5687	4.8968	6.2039	0.8793	1.1141		0.1307	0.2696	0.3248	2.0627	2.4851		3.4614	4.7998	5.4676	1.3867	1.5796		3.5434	6.9638	1.9653
ENSMUSG00000003208	Yju2	0.7075	1.7695	0.38	17	protein_coding	YJU2 splicing factor [Source:MGI Symbol;Acc:MGI:1920136]		1.1843	0.8379	2.0956		0	1.8546	2.8557	1.8546	2.8557		NA	NA	NA	NA	NA		1.4378	2.6475	2.6035	1.8414	1.8108		1.642	4.0334	2.4564
ENSMUSG00000003226	Ranbp2	0.7597	2.0006	0.78	10	protein_coding	RAN binding protein 2 [Source:MGI Symbol;Acc:MGI:894323]		2.4473	1.8592	4.8961		3.54	3.2981	2.5354	0.9317	0.7162		1.3847	1.4008	4.579	1.0116	3.3069		1.21	2.07	1.948	1.7107	1.6099		2.9484	2.4913	0.845
ENSMUSG00000003227	Edar	0.9012	0.1365	0.49	10	protein_coding	ectodysplasin-A receptor [Source:MGI Symbol;Acc:MGI:1343498]		0.9683	0.8726	0.1322		3.179	3.4861	6.3549	1.0966	1.999		0.2062	0.1829	0.0339	0.887	0.1644		3.0371	4.8705	4.5788	1.6037	1.5076		3.4296	6.637	1.9352
ENSMUSG00000003228	Grk5	1.0405	1.1098	0.46	19	protein_coding	G protein-coupled receptor kinase 5 [Source:MGI Symbol;Acc:MGI:109161]		2.3893	2.4861	2.6516		3.1906	3.7713	3.7256	1.182	1.1677		0.9453	1.0381	1.7605	1.0982	1.8624		2.0402	1.2079	1.3028	0.592	0.6386		3.5945	4.3646	1.2142
ENSMUSG00000003233	Dvl3	1.0194	0.8027	0.46	16	protein_coding	dishevelled segment polarity protein 3 [Source:MGI Symbol;Acc:MGI:108100]		3.8553	3.9302	3.0947		1.6508	2.7217	3.1622	1.6487	1.9156		2.4632	3.1329	1.6393	1.2719	0.6655		1.7403	2.7405	3.2221	1.5747	1.8515		1.9725	3.4012	1.7243
ENSMUSG00000003234	Abcf3	0.9403	0.6671	0.56	16	protein_coding	ATP-binding cassette, sub-family F member 3 [Source:MGI Symbol;Acc:MGI:1351656]		7.3947	6.953	4.9333		3.1795	2.8343	2.9224	0.8914	0.9191		5.0823	4.8932	3.1703	0.9628	0.6238		0.7113	1.6503	2.2889	2.3201	3.2179		2.4045	3.5978	1.4963
ENSMUSG00000003235	Eif2b5	2.0238	3.4204	0.9	16	protein_coding	eukaryotic translation initiation factor 2B, subunit 5 epsilon [Source:MGI Symbol;Acc:MGI:2446176]		1.5895	3.2168	5.4367		0	0.5743	1.9103	0.5743	1.9103		0.936	1.1165	3.8264	1.1928	4.088		0	0.704	1.0844	0.704	1.0844		0.2922	1.6178	5.5366
ENSMUSG00000003269	Cyth2	0.927	1.2281	0.89	7	protein_coding	cytohesin 2 [Source:MGI Symbol;Acc:MGI:1334255]		4.1811	3.8757	5.1347		6.5742	6.2887	7.1485	0.9566	1.0874		2.7028	2.872	4.1678	1.0626	1.542		7.4255	9.6043	10.2551	1.2934	1.3811		5.6169	6.2495	1.1126
ENSMUSG00000003271	Sult2b1	5.0777	48.9712	0.91	7	protein_coding	sulfotransferase family, cytosolic, 2B, member 1 [Source:MGI Symbol;Acc:MGI:1926342]		0.1043	0.5296	5.1077		6.7863	6.8858	6.5632	1.0147	0.9671		0.0694	0.1738	4.8673	2.5043	70.134		6.5303	3.5185	2.7316	0.5388	0.4183		6.8028	6.4868	0.9535
ENSMUSG00000003273	Car11	1.0742	0.6164	0.41	7	protein_coding	carbonic anhydrase 11 [Source:MGI Symbol;Acc:MGI:1336193]		1.4436	1.5507	0.8899		0	1.3451	0.5331	1.3451	0.5331		0.6673	0.4006	0.0469	0.6003	0.0703		0.2461	0.3584	0.6535	1.4563	2.6554		0.6627	0.8766	1.3228
ENSMUSG00000003279	Dlgap1	1.14	1.2939	0.46	17	protein_coding	DLG associated protein 1 [Source:MGI Symbol;Acc:MGI:1346065]		1.2428	1.4168	1.6081		0.9826	1.5338	1.0762	1.561	1.0953		1.2947	1.0676	1.0679	0.8246	0.8248		2.0283	1.6164	1.6617	0.7969	0.8193		1.1661	0.5455	0.4678
ENSMUSG00000003282	Plag1	1.0184	0.8688	0.91	4	protein_coding	pleiomorphic adenoma gene 1 [Source:MGI Symbol;Acc:MGI:1891916]		4.9703	5.0616	4.318		6.3528	6.6198	6.0004	1.042	0.9445		4.5264	4.5166	3.5327	0.9978	0.7805		6.3473	6.4381	6.4876	1.0143	1.0221		7.4378	6.9545	0.935
ENSMUSG00000003283	Hck	1.6936	3.1689	0.85	2	protein_coding	hemopoietic cell kinase [Source:MGI Symbol;Acc:MGI:96052]		1.4065	2.382	4.457		1.1322	1.2987	2.1387	1.1471	1.889		0.0995	0.2224	0.0913	2.2352	0.9176		0.6098	2.8554	2.8675	4.6825	4.7024		1.0614	1.8432	1.7366
ENSMUSG00000003299	Mrpl4	0.9463	1.2635	0.83	9	protein_coding	mitochondrial ribosomal protein L4 [Source:MGI Symbol;Acc:MGI:2137210]		5.2193	4.9388	6.5945		10.4445	8.7242	8.0011	0.8353	0.7661		3.3752	4.3429	6.0035	1.2867	1.7787		5.7793	3.2817	3.0813	0.5678	0.5332		8.6925	7.4065	0.8521
ENSMUSG00000003308	Keap1	0.7598	1.5536	0.35	9	protein_coding	kelch-like ECH-associated protein 1 [Source:MGI Symbol;Acc:MGI:1858732]		2.1525	1.6355	3.3442		4.0712	3.0882	3.9623	0.7585	0.9733		0.7505	0.8425	1.739	1.1226	2.3171		2.5363	1.6785	2.2411	0.6618	0.8836		5.1674	5.3534	1.036
ENSMUSG00000003309	Ap1m2	0.9215	0.8191	0.52	9	protein_coding	adaptor protein complex AP-1, mu 2 subunit [Source:MGI Symbol;Acc:MGI:1336974]		7.0803	6.5245	5.7992		1.7583	1.9503	3.1012	1.1092	1.7637		5.4036	5.628	4.5038	1.0415	0.8335		3.6572	4.976	4.5016	1.3606	1.2309		2.29	3.5936	1.5693
ENSMUSG00000003316	Glg1	0.6446	1.7063	0.89	8	protein_coding	golgi apparatus protein 1 [Source:MGI Symbol;Acc:MGI:104967]		2.0827	1.3426	3.5537		3.8881	3.738	4.2685	0.9614	1.0978		1.031	0.7511	2.4195	0.7285	2.3468		4.3614	5.1312	4.5623	1.1765	1.0461		3.9911	5.4659	1.3695
ENSMUSG00000003341	Atp8b3	0.1023	0.0307	0.51	10	protein_coding	ATPase, class I, type 8B, member 3 [Source:MGI Symbol;Acc:MGI:1914581]		0	0.1023	0.0307		0	0.5079	1.9387	0.5079	1.9387		0	0	0	0	0		0	0.547	0.9184	0.547	0.9184		0.5768	1.669	2.8936
ENSMUSG00000003344	Btbd2	1.1623	1.1942	0.42	10	protein_coding	BTB domain containing 2 [Source:MGI Symbol;Acc:MGI:1933831]		4.3368	5.0405	5.1788		0.4998	2.7418	3.6432	5.4858	7.2893		2.4736	3.5715	3.1947	1.4438	1.2915		3.4041	4.7462	4.6182	1.3943	1.3567		1.3285	2.4696	1.8589
ENSMUSG00000003345	Csnk1g2	1.3056	1.6145	0.45	10	protein_coding	casein kinase 1, gamma 2 [Source:MGI Symbol;Acc:MGI:1920014]		1.8775	2.4513	3.0313		0	0.1157	0.3115	0.1157	0.3115		1.5795	1.8198	3.0455	1.1521	1.9281		0.1115	0	0	0	0		0.1641	0	0
ENSMUSG00000003346	Abhd17a	0.6249	3.7464	0.56	10	protein_coding	abhydrolase domain containing 17A [Source:MGI Symbol;Acc:MGI:106388]		0.8193	0.512	3.0694		5.5152	5.1707	4.6072	0.9375	0.8354		0.2374	0.0872	3.0103	0.3673	12.6803		0.4716	0.7681	0.8848	1.6287	1.8762		5.5959	6.3816	1.1404
ENSMUSG00000003348	Mob3a	1.0319	1.1085	0.44	10	protein_coding	MOB kinase activator 3A [Source:MGI Symbol;Acc:MGI:3050117]		3.6854	3.8031	4.0851		0	1.0384	0.5261	1.0384	0.5261		2.0903	2.394	2.3113	1.1453	1.1057		0	0.8758	0.4212	0.8758	0.4212		0.232	1.117	4.8147
ENSMUSG00000003352	Cacnb3	1.109	0.9255	0.58	15	protein_coding	calcium channel, voltage-dependent, beta 3 subunit [Source:MGI Symbol;Acc:MGI:103307]		2.1429	2.3764	1.9833		3.0543	4.3542	7.2646	1.4256	2.3785		1.0026	1.3658	1.3109	1.3623	1.3075		3.2983	6.4058	6.577	1.9422	1.9941		3.4544	8.0672	2.3353
ENSMUSG00000003354	Ccdc65	1.1245	0.9582	0.44	15	protein_coding	coiled-coil domain containing 65 [Source:MGI Symbol;Acc:MGI:2146001]		2.4014	2.7004	2.3011		1.5251	1.7353	0.5185	1.1378	0.34		1.197	1.1379	0.8161	0.9506	0.6818		0.9461	1.0649	0.2798	1.1256	0.2957		1.5011	0.3956	0.2635
ENSMUSG00000003355	Fkbp11	0.8524	14.374	0.83	15	protein_coding	FK506 binding protein 11 [Source:MGI Symbol;Acc:MGI:1913370]		0.1551	0.1322	2.2294		0	0.3039	0	0.3039	0		0.1233	0.2041	1.7368	1.6553	14.086		0	0.4875	0.211	0.4875	0.211		0.2815	0.4372	1.5531
ENSMUSG00000003360	Ddx23	0.5954	1.0546	0.59	15	protein_coding	DEAD box helicase 23 [Source:MGI Symbol;Acc:MGI:1921601]		1.5127	0.9007	1.5953		5.2454	5.2022	6.5158	0.9918	1.2422		0.6772	0.3957	0.2311	0.5843	0.3413		4.2676	5.6653	5.8281	1.3275	1.3657		5.427	7.3444	1.3533
ENSMUSG00000003363	Pld3	0.8661	0.8635	0.55	7	protein_coding	phospholipase D family member 3 [Source:MGI Symbol;Acc:MGI:1333782]		4.4712	3.8725	3.8609		3.376	3.2621	3.4121	0.9663	1.0107		2.5272	2.3483	2.6182	0.9292	1.036		0.3844	1.0813	2.1408	2.813	5.5692		2.074	3.5157	1.6951
ENSMUSG00000003378	Grik5	1.8202	3.2083	0.52	7	protein_coding	glutamate receptor, ionotropic, kainate 5 (gamma 2) [Source:MGI Symbol;Acc:MGI:95818]		0.2314	0.4212	0.7424		6.4943	5.2351	3.3677	0.8061	0.5186		0.0349	0.0307	0.0484	0.8797	1.3868		4.0604	0.144	0.7604	0.0355	0.1873		4.3874	2.2126	0.5043
ENSMUSG00000003379	Cd79a	0.1622	2.7146	0.82	7	protein_coding	CD79A antigen (immunoglobulin-associated alpha) [Source:MGI Symbol;Acc:MGI:101774]		0	0.1622	2.7146		0.8922	0.9482	0.9939	1.0628	1.114		0	0.0984	0.7575	0.0984	0.7575		2.8282	1.8528	2.5645	0.6551	0.9068		0.6695	1.2113	1.8093
ENSMUSG00000003380	Rabac1	0.9779	0.884	0.56	7	protein_coding	Rab acceptor 1 (prenylated) [Source:MGI Symbol;Acc:MGI:1201692]		6.1136	5.9782	5.4045		0	0.9605	2.3532	0.9605	2.3532		4.6644	5.0848	4.3304	1.0901	0.9284		0	3.7919	3.6594	3.7919	3.6594		0.4573	0.8766	1.9169
ENSMUSG00000003382	Etv3	1.3193	2.3395	0.29	3	protein_coding	ets variant 3 [Source:MGI Symbol;Acc:MGI:1350926]		0.3573	0.4714	0.8359		0	0	0.0405	0	0.0405		0.1938	0.1309	0.234	0.6754	1.2074		0	0.8432	0	0.8432	0		0.0759	0.0447	0.5889
ENSMUSG00000003402	Prkcsh	0.7478	0.7298	0.88	9	protein_coding	protein kinase C substrate 80K-H [Source:MGI Symbol;Acc:MGI:107877]		3.4936	2.6124	2.5495		7.4749	7.26	6.0373	0.9713	0.8077		1.5003	1.2827	1.7915	0.855	1.1941		4.4683	4.7788	3.8812	1.0695	0.8686		6.8929	5.8782	0.8528
ENSMUSG00000003410	Elavl3	0.8726	0.8545	0.45	9	protein_coding	ELAV like RNA binding protein 3 [Source:MGI Symbol;Acc:MGI:109157]		3.3895	2.9577	2.8964		0.1243	1.4431	0.8074	11.6098	6.4956		2.6445	1.9411	1.7256	0.734	0.6525		0.3372	1.5719	2.1159	4.6616	6.2749		0.2738	0.757	2.7648
ENSMUSG00000003411	Rab3b	1.0944	0.6451	0.44	4	protein_coding	RAB3B, member RAS oncogene family [Source:MGI Symbol;Acc:MGI:1917158]		5.1208	5.6041	3.3036		0.4372	0.7049	1.2558	1.6123	2.8724		3.1986	3.338	1.1921	1.0436	0.3727		0.4114	1.7286	2.4045	4.2018	5.8447		0.412	1.2821	3.1119
ENSMUSG00000003418	St8sia6	0.9985	0.7527	0.45	2	protein_coding	ST8 alpha-N-acetyl-neuraminide alpha-2,8-sialyltransferase 6 [Source:MGI Symbol;Acc:MGI:2386797]		2.8147	2.8106	2.1185		2.3179	2.6669	1.6374	1.1506	0.7064		2.4071	1.9754	0.9427	0.8207	0.3916		3.5388	1.858	1.9594	0.525	0.5537		3.3206	2.7439	0.8263
ENSMUSG00000003420	Fcgrt	0.6098	4.689	0.42	7	protein_coding	Fc fragment of IgG receptor and transporter [Source:MGI Symbol;Acc:MGI:103017]		0	0.6098	4.689		0.3752	0.7532	0.1871	2.0075	0.4987		0.0418	0.2069	3.4626	4.9498	82.8373		0.4528	0	0	0	0		0.3528	0.201	0.5697
ENSMUSG00000003421	Nosip	0.8636	0.9082	0.34	7	protein_coding	nitric oxide synthase interacting protein [Source:MGI Symbol;Acc:MGI:1913644]		6.3539	5.487	5.7706		0	0.1551	0	0.1551	0		3.8826	4.0476	4.1408	1.0425	1.0665		0	0	0	0	0		0	0.1538	0.1538
ENSMUSG00000003423	Pih1d1	0.784	1.1753	0.9	7	protein_coding	PIH1 domain containing 1 [Source:MGI Symbol;Acc:MGI:1916095]		3.5542	2.7865	4.1773		1.6599	1.3693	0.519	0.8249	0.3127		2.2879	1.6768	3.5495	0.7329	1.5514		1.8076	0	0.9716	0	0.5375		1.7073	0.2085	0.1221
ENSMUSG00000003429	Rps11	1.031	1.621	0.91	7	protein_coding	ribosomal protein S11 [Source:MGI Symbol;Acc:MGI:1351329]		5.6732	5.8493	9.1965		1.2881	1.4144	0.4027	1.0981	0.3126		5.6068	5.0763	9.5428	0.9054	1.702		1.3313	0	0	0	0		1.719	0.8028	0.467
ENSMUSG00000003435	Supt5	0.8893	1.1044	0.75	7	protein_coding	suppressor of Ty 5, DSIF elongation factor subunit [Source:MGI Symbol;Acc:MGI:1202400]		5.0219	4.4659	5.5462		0.7216	1.8418	1.129	2.5524	1.5646		2.4411	2.9114	4.5758	1.1927	1.8745		0.0868	0.3595	0.3824	4.1417	4.4055		0.7071	0.8262	1.1684
ENSMUSG00000003436	Dll3	0.9549	1.2757	0.42	7	protein_coding	delta like canonical Notch ligand 3 [Source:MGI Symbol;Acc:MGI:1096877]		2.9053	2.7743	3.7062		0	0.3595	0	0.3595	0		0.9728	1.9746	2.5788	2.0298	2.6509		0	0.6526	0	0.6526	0		0.9226	0	0
ENSMUSG00000003437	Paf1	0.7666	1.0487	0.79	7	protein_coding	Paf1, RNA polymerase II complex component [Source:MGI Symbol;Acc:MGI:1923988]		6.8008	5.2135	7.1318		0.4468	0.1276	0.2166	0.2856	0.4848		5.278	3.806	5.6515	0.7211	1.0708		0.1423	0	0.33	0	2.319		0.5094	1.1421	2.242
ENSMUSG00000003438	Timm50	0.8909	1.1347	0.89	7	protein_coding	translocase of inner mitochondrial membrane 50 [Source:MGI Symbol;Acc:MGI:1913775]		4.6101	4.1072	5.2309		1.6281	1.7353	0.6079	1.0658	0.3734		3.2093	2.8791	4.7665	0.8971	1.4852		1.3899	1.1473	1.176	0.8255	0.8461		1.1734	0.6781	0.5779
ENSMUSG00000003444	Med29	1.688	5.6665	0.91	7	protein_coding	mediator complex subunit 29 [Source:MGI Symbol;Acc:MGI:1914474]		1.4766	2.4925	8.3671		0.5724	0	0.9107	0	1.591		0.1114	1.0244	5.7676	9.1957	51.7738		0	0	0	0	0		0	0	0
ENSMUSG00000003452	Bicd1	0.3937	1.5591	0.64	6	protein_coding	BICD cargo adaptor 1 [Source:MGI Symbol;Acc:MGI:1101760]		0.0635	0.025	0.099		2.1127	2.7608	3.1029	1.3068	1.4687		0.0729	0.0119	0.0501	0.1632	0.6872		3.9338	2.3816	2.5056	0.6054	0.6369		4.9687	3.6388	0.7323
ENSMUSG00000003458	Ncstn	0.9512	0.7092	0.54	1	protein_coding	nicastrin [Source:MGI Symbol;Acc:MGI:1891700]		5.9497	5.6595	4.2196		0.5568	0.5286	0.3674	0.9494	0.6598		3.8865	4.2237	2.0984	1.0868	0.5399		1.5267	0.8647	1.0011	0.5664	0.6557		0.5084	0.3115	0.6127
ENSMUSG00000003464	Pex19	1.0202	0.9644	0.9	1	protein_coding	peroxisomal biogenesis factor 19 [Source:MGI Symbol;Acc:MGI:1334458]		6.4815	6.6124	6.2508		0	0.2222	0.1063	0.2222	0.1063		4.9997	4.7915	4.7589	0.9584	0.9518		0	0	0	0	0		0.2928	0	0
ENSMUSG00000003469	Phyhip	1.898	8.4805	0.49	14	protein_coding	phytanoyl-CoA hydroxylase interacting protein [Source:MGI Symbol;Acc:MGI:1860417]		0.0745	0.1414	0.6318		4.7159	4.2868	3.6281	0.909	0.7693		0.0247	0.1257	0	5.0891	0		5.0287	4.5028	3.7589	0.8954	0.7475		5.1633	3.2516	0.6298
ENSMUSG00000003476	Crhr2	0.0718	0.0342	0.48	6	protein_coding	corticotropin releasing hormone receptor 2 [Source:MGI Symbol;Acc:MGI:894312]		0	0.0718	0.0342		6.1416	5.6726	5.4834	0.9236	0.8928		0.0279	0	0	0	0		4.7473	4.6328	4.44	0.9759	0.9353		5.9609	4.7505	0.7969
ENSMUSG00000003477	Inmt	0	0	0.12	6	protein_coding	indolethylamine N-methyltransferase [Source:MGI Symbol;Acc:MGI:102963]		0	0	0		0	0	0	0	0		0	0	0	0	0		0	0	0	0	0		0	0	0
ENSMUSG00000003484	Cyp4f18	0.5704	8.9965	0.42	8	protein_coding	cytochrome P450, family 4, subfamily f, polypeptide 18 [Source:MGI Symbol;Acc:MGI:1919304]		0.115	0.0656	1.0346		6.9187	6.7488	4.3081	0.9754	0.6227		0	0	0.0389	0	0.0389		0.5217	0.3707	0.6586	0.7106	1.2624		7.0336	4.0799	0.5801
ENSMUSG00000003500	Impdh1	0.9938	5.0295	0.85	6	protein_coding	inosine monophosphate dehydrogenase 1 [Source:MGI Symbol;Acc:MGI:96567]		1.0966	1.0898	5.5153		1.9407	2.3587	7.623	1.2154	3.928		0.3111	0.508	4.0375	1.6329	12.9781		0.2179	3.7943	4.12	17.413	18.9078		2.076	8.9851	4.3281
ENSMUSG00000003505	Psg18	0	0	0.15	7	protein_coding	pregnancy specific beta-1-glycoprotein 18 [Source:MGI Symbol;Acc:MGI:1347251]		0	0	0		0	0	0	0	0		0.0442	0.128	0	2.8959	0		0	0	0	0	0		0.119	0	0
ENSMUSG00000003518	Dusp3	3.071	1.8918	0.45	11	protein_coding	dual specificity phosphatase 3 (vaccinia virus phosphatase VH1-related) [Source:MGI Symbol;Acc:MGI:1919599]		0.0915	0.281	0.1731		0.8472	0.119	0	0.1405	0		0	0	0.1146	0	0.1146		0	0	0.1782	0	0.1782		0.7899	0.0963	0.1219
ENSMUSG00000003526	Prodh	0.8991	0.365	0.5	16	protein_coding	proline dehydrogenase [Source:MGI Symbol;Acc:MGI:97770]		2.6689	2.3997	0.9742		6.0002	5.3169	4.9137	0.8861	0.8189		2.2158	1.9178	0.6361	0.8655	0.2871		2.3734	3.3411	3.1741	1.4077	1.3374		5.21	4.6653	0.8955
ENSMUSG00000003527	Ess2	0.9695	0.9678	0.42	16	protein_coding	ess-2 splicing factor [Source:MGI Symbol;Acc:MGI:107854]		5.9877	5.8053	5.7948		3.1867	4.2523	3.228	1.3344	1.013		NA	NA	NA	NA	NA		2.739	1.4849	2.0337	0.5421	0.7425		2.6821	2.7106	1.0106
ENSMUSG00000003528	Slc25a1	0.8783	0.5753	0.52	16	protein_coding	solute carrier family 25 (mitochondrial carrier, citrate transporter), member 1 [Source:MGI Symbol;Acc:MGI:1345283]		5.4926	4.8241	3.1597		0	0.2467	0	0.2467	0		3.8043	3.0774	0.853	0.8089	0.2242		0.7996	0	0.1401	0	0.1752		0.3363	0	0
ENSMUSG00000003531	Dgcr6	1.0931	0.6345	0.55	16	protein_coding	DiGeorge syndrome critical region gene 6 [Source:MGI Symbol;Acc:MGI:1202877]		3.4915	3.8165	2.2152		0	2.0388	1.6947	2.0388	1.6947		3.1146	3.1508	1.4144	1.0116	0.4541		0	0	0	0	0		1.2732	0.8098	0.636
ENSMUSG00000003534	Ddr1	0.8618	0.9278	0.36	17	protein_coding	discoidin domain receptor family, member 1 [Source:MGI Symbol;Acc:MGI:99216]		3.9487	3.403	3.6636		0	1.8677	4.3945	1.8677	4.3945		1.6406	1.8871	2.3302	1.1502	1.4203		0.8235	3.8856	4.3194	4.7184	5.2452		2.1102	5.221	2.4742
ENSMUSG00000003541	Ier3	6.7504	9.5582	0.38	17	protein_coding	immediate early response 3 [Source:MGI Symbol;Acc:MGI:104814]		0.4828	3.2591	4.6147		0	0	0	0	0		0.2089	0.7816	1.7974	3.7415	8.6041		0	0	0	0	0		0	0	0
ENSMUSG00000003545	Fosb	8.661	6.8415	0.38	7	protein_coding	FBJ osteosarcoma oncogene B [Source:MGI Symbol;Acc:MGI:95575]		0.1003	0.8687	0.6862		5.6957	5.6569	4.8449	0.9932	0.8506		0.201	0.2464	0.0968	1.2259	0.4816		2.3448	1.4552	1.1629	0.6206	0.4959		5.0385	4.9686	0.9861
ENSMUSG00000003546	Klc4	0.8973	1.4137	0.88	17	protein_coding	kinesin light chain 4 [Source:MGI Symbol;Acc:MGI:1922014]		3.1791	2.8527	4.4944		2.5809	2.124	1.5943	0.823	0.6177		0.9963	1.5954	2.4357	1.6013	2.4447		2.0583	0.9373	1.4686	0.4554	0.7135		2.4074	1.9262	0.8001
ENSMUSG00000003549	Ercc1	0.7274	2.941	0.8	7	protein_coding	excision repair cross-complementing rodent repair deficiency, complementation group 1 [Source:MGI Symbol;Acc:MGI:95412]		1.8315	1.3323	5.3865		5.6921	5.3189	4.9767	0.9344	0.8743		1.0199	1.0935	3.3521	1.0722	3.2867		3.9659	4.7662	5.109	1.2018	1.2882		4.8803	5.7321	1.1745
ENSMUSG00000003555	Cyp17a1	1.7767	8.2521	0.91	19	protein_coding	cytochrome P450, family 17, subfamily a, polypeptide 1 [Source:MGI Symbol;Acc:MGI:88586]		0.146	0.2594	1.2048		7.2293	6.9923	6.2433	0.9672	0.8636		0	0	0.3794	0	0.3794		4.7519	4.4471	5.0952	0.9359	1.0722		6.7397	6.4115	0.9513
ENSMUSG00000003559	As3mt	0.5284	0.4152	0.51	19	protein_coding	arsenite methyltransferase [Source:MGI Symbol;Acc:MGI:1929882]		1.4238	0.7523	0.5912		0	1.0353	1.2777	1.0353	1.2777		0.1593	0.385	0.1454	2.4168	0.9127		0	0	0.3448	0	0.3448		0.908	0.9899	1.0902
ENSMUSG00000003573	Homer3	0.0356	0.148	0.55	8	protein_coding	homer scaffolding protein 3 [Source:MGI Symbol;Acc:MGI:1347359]		0	0.0356	0.148		0	0.8036	2.1055	0.8036	2.1055		0	0.0293	0.243	0.0293	0.243		0.154	0.2116	0.3962	1.374	2.5727		0.2259	2.9921	13.2452
ENSMUSG00000003575	Crtc1	0.9915	0.6581	0.37	8	protein_coding	CREB regulated transcription coactivator 1 [Source:MGI Symbol;Acc:MGI:2142523]		2.8111	2.7871	1.85		6.3509	4.7405	4.7196	0.7464	0.7431		1.4974	1.8591	1.2025	1.2416	0.8031		3.8877	2.6663	2.4071	0.6858	0.6192		3.9379	4.7128	1.1968
ENSMUSG00000003581	Rnf215	0.35	1.1347	0.48	11	protein_coding	ring finger protein 215 [Source:MGI Symbol;Acc:MGI:1918923]		2.2257	0.779	2.5256		0	0.4033	0.3346	0.4033	0.3346		0.6524	0.1553	1.6036	0.238	2.458		0	0	0	0	0		0	0.7807	0.7807
ENSMUSG00000003585	Sec14l2	1.6365	0.7913	0.43	11	protein_coding	SEC14-like lipid binding 2 [Source:MGI Symbol;Acc:MGI:1915065]		0.3752	0.614	0.2969		3.2537	2.5548	0.5627	0.7852	0.1729		0.2067	0.117	0.3799	0.566	1.8379		1.3925	0.3896	0.4394	0.2798	0.3155		2.6862	0.6313	0.235
ENSMUSG00000003604	Aven	1.0656	0.6706	0.52	2	protein_coding	apoptosis, caspase activation inhibitor [Source:MGI Symbol;Acc:MGI:1921518]		6.2471	6.6568	4.1894		3.5042	6.1459	7.7463	1.7539	2.2106		7.2471	6.8388	4.0281	0.9437	0.5558		4.3542	6.2399	6.0167	1.4331	1.3818		3.5019	6.6902	1.9104
ENSMUSG00000003617	Cp	0	1.9825	0.54	3	protein_coding	ceruloplasmin [Source:MGI Symbol;Acc:MGI:88476]		0.0229	0	0.0454		3.3304	3.4592	1.7845	1.0387	0.5358		0	0.0248	0	0.0248	0		2.2063	1.2412	1.5005	0.5626	0.6801		3.1234	1.0475	0.3354
ENSMUSG00000003623	Crot	1.2252	1.3905	0.41	5	protein_coding	carnitine O-octanoyltransferase [Source:MGI Symbol;Acc:MGI:1921364]		2.3314	2.8565	3.2417		0.4255	1.9079	3.404	4.4839	8		2.0091	1.5367	1.8098	0.7649	0.9008		2.7388	3.4935	3.8125	1.2756	1.392		1.2904	1.969	1.5259
ENSMUSG00000003644	Rps6ka1	1.0025	1.3289	0.56	4	protein_coding	ribosomal protein S6 kinase polypeptide 1 [Source:MGI Symbol;Acc:MGI:104558]		2.8303	2.8375	3.7613		6.7996	6.3599	7.1096	0.9353	1.0456		1.1915	1.7571	1.6212	1.4747	1.3606		6.2987	5.0521	5.6419	0.8021	0.8957		4.8493	6.8436	1.4113
ENSMUSG00000003657	Calb2	3.2109	4.1068	0.43	8	protein_coding	calbindin 2 [Source:MGI Symbol;Acc:MGI:101914]		0.3391	1.0888	1.3926		6.6502	5.4788	7.0133	0.8239	1.0546		0.1993	0.3676	0.1374	1.8445	0.6894		3.8542	5.5209	6.2199	1.4324	1.6138		4.0168	5.3145	1.3231
ENSMUSG00000003660	Snrnp200	0.7325	0.7177	0.57	2	protein_coding	small nuclear ribonucleoprotein 200 (U5) [Source:MGI Symbol;Acc:MGI:2444401]		4.91	3.5965	3.524		3.1911	3.6836	4.7951	1.1543	1.5026		2.4082	2.1641	2.4523	0.8986	1.0183		3.2499	4.3455	4.1376	1.3371	1.2731		3.5051	4.3858	1.2513
ENSMUSG00000003662	Ciao1	0.9357	0.7781	0.42	2	protein_coding	cytosolic iron-sulfur protein assembly 1 [Source:MGI Symbol;Acc:MGI:1346998]		5.562	5.2045	4.3279		4.3017	2.6738	2.5594	0.6216	0.595		3.6633	3.4512	2.8291	0.9421	0.7723		5.4348	3.7818	3.8606	0.6958	0.7103		2.8372	2.2291	0.7857
ENSMUSG00000003665	Has1	0.0621	0	0.53	17	protein_coding	hyaluronan synthase 1 [Source:MGI Symbol;Acc:MGI:106590]		0	0.0621	0		0	0.0976	0	0.0976	0		0	0	0	0	0		0	0	0.0642	0	0.0642		0	0	0
ENSMUSG00000003680	Taf6l	0.6614	1.638	0.92	19	protein_coding	TATA-box binding protein associated factor 6 like [Source:MGI Symbol;Acc:MGI:2444957]		2.7536	1.8213	4.5104		8.4566	7.153	6.2996	0.8458	0.7449		1.2798	1.0775	2.9292	0.8419	2.2888		6.3863	5.8499	5.9104	0.916	0.9255		7.1433	6.6705	0.9338
ENSMUSG00000003721	Insig2	1.0863	0.6903	0.43	1	protein_coding	insulin induced gene 2 [Source:MGI Symbol;Acc:MGI:1920249]		1.8117	1.9681	1.2507		0	0.1263	0	0.1263	0		0.7951	0.9938	0.2611	1.2499	0.3284		0	0	0	0	0		0	0	0
ENSMUSG00000003731	Kpna6	0.8622	1.233	0.52	4	protein_coding	karyopherin subunit alpha 6 [Source:MGI Symbol;Acc:MGI:1100836]		3.3148	2.8579	4.0871		0.2449	1.9853	2.5574	8.1066	10.4426		1.6438	1.7091	2.8237	1.0397	1.7178		0.1514	4.1278	4.286	27.2642	28.3091		1.5331	3.5705	2.3289
ENSMUSG00000003746	Man1a	1.0523	0.5504	0.44	10	protein_coding	mannosidase 1, alpha [Source:MGI Symbol;Acc:MGI:104677]		2.3764	2.5008	1.308		0.8286	1.2798	0.3074	1.5445	0.371		2.0699	1.9433	0.2786	0.9388	0.1346		0.9536	0.537	0.4694	0.5631	0.4922		1.5692	0.1782	0.1136
ENSMUSG00000003752	Itpkc	1.2595	42.8282	0.89	7	protein_coding	inositol 1,4,5-trisphosphate 3-kinase C [Source:MGI Symbol;Acc:MGI:2442554]		0.0786	0.099	3.3663		0	8.1489	9.6616	8.1489	9.6616		0.199	0.2412	3.829	1.2121	19.2412		0.0482	5.7068	5.5529	118.398	115.205		2.4759	8.3444	3.3702
ENSMUSG00000003762	Coq8b	1.1769	1.9525	0.43	7	protein_coding	coenzyme Q8B [Source:MGI Symbol;Acc:MGI:1924139]		1.6915	1.9908	3.3027		0.2904	0.4983	1.2774	1.7159	4.3988		NA	NA	NA	NA	NA		0.3407	1.1795	0.6848	3.462	2.01		0	0.2302	0.2302
ENSMUSG00000003778	Brd8	0.841	1.186	0.96	18	protein_coding	bromodomain containing 8 [Source:MGI Symbol;Acc:MGI:1925906]		3.8095	3.2036	4.5181		3.5231	3.5829	5.3507	1.017	1.5187		2.5605	2.0731	3.6203	0.8096	1.4139		1.7626	6.0519	5.8128	3.4335	3.2979		2.7651	5.6363	2.0384
ENSMUSG00000003779	Kif20a	0.9439	0.9122	0.45	18	protein_coding	kinesin family member 20A [Source:MGI Symbol;Acc:MGI:1201682]		7.4138	6.9976	6.7625		6.3124	6.7304	5.7436	1.0662	0.9099		5.6611	5.8677	5.5136	1.0365	0.9739		5.0173	6.6313	6.4322	1.3217	1.282		7.0454	5.738	0.8144
ENSMUSG00000003808	Farsa	1.0416	0.8094	0.53	8	protein_coding	phenylalanyl-tRNA synthetase, alpha subunit [Source:MGI Symbol;Acc:MGI:1913840]		4.7243	4.9207	3.8239		0.1852	0.6462	0	3.4892	0		4.2909	3.9821	3.8564	0.928	0.8987		0.6657	0.1635	0	0.2456	0		0.6378	0.099	0.1552
ENSMUSG00000003809	Gcdh	1.084	1.3933	0.75	8	protein_coding	glutaryl-Coenzyme A dehydrogenase [Source:MGI Symbol;Acc:MGI:104541]		3.209	3.4787	4.471		0	0	1.2978	0	1.2978		1.8728	2.3374	3.3454	1.2481	1.7863		0	0	0.3109	0	0.3109		0.2708	2.5242	9.3213
ENSMUSG00000003810	Mast2	1.0296	0.9957	0.48	4	protein_coding	microtubule associated serine/threonine kinase 2 [Source:MGI Symbol;Acc:MGI:894676]		4.0733	4.1939	4.0556		2.5039	1.9356	1.6229	0.773	0.6481		2.6494	3.0983	3.2641	1.1694	1.232		2.2986	2.8096	2.4984	1.2223	1.0869		1.8897	2.0468	1.0831
ENSMUSG00000003812	Dnase2a	3.1314	10.0112	0.94	8	protein_coding	deoxyribonuclease II alpha [Source:MGI Symbol;Acc:MGI:1329019]		0.1157	0.3623	1.1583		2.3688	1.9044	4.9698	0.804	2.098		0.0446	0.2534	1.2771	5.6816	28.6345		1.3414	2.6661	3.224	1.9876	2.4035		2.4981	5.4667	2.1883
ENSMUSG00000003813	Rad23a	1.0597	1.169	0.42	8	protein_coding	RAD23 homolog A, nucleotide excision repair protein [Source:MGI Symbol;Acc:MGI:105126]		2.1154	2.2417	2.4729		0	0.5777	0.4054	0.5777	0.4054		0.7357	0.8789	0.7084	1.1946	0.9629		0.3666	0	0.4967	0	1.3549		0.9848	0.3219	0.3269
ENSMUSG00000003814	Calr	0.9635	1.015	0.39	8	protein_coding	calreticulin [Source:MGI Symbol;Acc:MGI:88252]		7.5102	7.2359	7.6226		0	1.2573	0.1336	1.2573	0.1336		6.5785	5.9626	6.1031	0.9064	0.9277		0.7248	0.2497	0.1991	0.3445	0.2747		2.3496	1.2824	0.5458
ENSMUSG00000003824	Syce2	1.0604	0.9287	0.41	8	protein_coding	synaptonemal complex central element protein 2 [Source:MGI Symbol;Acc:MGI:1919096]		8.5433	9.0593	7.9342		0	0.7924	0	0.7924	0		7.5553	8.2152	6.1933	1.0873	0.8197		0	0.3516	0	0.3516	0		0.7811	0.5685	0.7278
ENSMUSG00000003847	Nfat5	1.7982	3.5286	0.48	8	protein_coding	nuclear factor of activated T cells 5 [Source:MGI Symbol;Acc:MGI:1859333]		0.4351	0.7824	1.5353		0.0482	1.102	1.0479	22.8631	21.7407		0.2026	0.5017	0.6657	2.4763	3.2858		0.1124	1.4098	0.9249	12.5427	8.2286		0.6636	1.1447	1.725
ENSMUSG00000003848	Nob1	0.9189	2.4308	0.85	8	protein_coding	NIN1/RPN12 binding protein 1 homolog [Source:MGI Symbol;Acc:MGI:1914869]		2.8134	2.5851	6.8388		1.0517	0.8298	0.9328	0.789	0.8869		1.4945	1.7092	6.3128	1.1437	4.224		0.5643	0.2091	0.2351	0.3705	0.4166		1.3912	0.8643	0.6213
ENSMUSG00000003849	Nqo1	1.0275	0.8598	0.47	8	protein_coding	NAD(P)H dehydrogenase, quinone 1 [Source:MGI Symbol;Acc:MGI:103187]		4.948	5.0839	4.2543		0.8504	8.9974	10.6222	10.5802	12.4908		2.9801	3.1173	2.1674	1.046	0.7273		0.1827	8.3939	8.4026	45.9436	45.9912		2.9904	9.5186	3.1831
ENSMUSG00000003863	Ppfia3	1.7476	1.1585	0.48	7	protein_coding	protein tyrosine phosphatase, receptor type, f polypeptide (PTPRF), interacting protein (liprin), alpha 3 [Source:MGI Symbol;Acc:MGI:1924037]		0.1577	0.2756	0.1827		4.3628	5.5526	4.8521	1.2727	1.1122		0.0137	0.0358	0.0503	2.6131	3.6715		3.7458	3.9626	4.0927	1.0579	1.0926		5.4606	5.632	1.0314
ENSMUSG00000003865	Gys1	0.8996	0.6547	0.43	7	protein_coding	glycogen synthase 1, muscle [Source:MGI Symbol;Acc:MGI:101805]		5.2242	4.6996	3.4204		0	1.6517	2.4237	1.6517	2.4237		3.2595	3.1396	1.6769	0.9632	0.5145		1.8549	3.4581	3.3283	1.8643	1.7943		1.283	2.8974	2.2583
ENSMUSG00000003868	Ruvbl2	0.8706	0.8086	0.46	7	protein_coding	RuvB-like AAA ATPase 2 [Source:MGI Symbol;Acc:MGI:1342299]		6.0205	5.2415	4.868		6.6811	5.7789	5.5795	0.865	0.8351		3.7912	4.348	4.6122	1.1469	1.2166		4.2702	5.0459	5.4346	1.1817	1.2727		6.3386	6.4882	1.0236
ENSMUSG00000003872	Lin7b	0.5222	0.999	0.44	7	protein_coding	lin-7 homolog B, crumbs cell polarity complex component [Source:MGI Symbol;Acc:MGI:1330858]		1.4011	0.7316	1.3997		0	0.5777	0.8315	0.5777	0.8315		0.246	0.5602	0.9539	2.2772	3.8776		0	0	1.0939	0	1.0939		0	1.7655	1.7655
ENSMUSG00000003873	Bax	1.2214	1.5861	0.37	7	protein_coding	BCL2-associated X protein [Source:MGI Symbol;Acc:MGI:99702]		2.6167	3.1961	4.1504		0	1.8311	1.4942	1.8311	1.4942		3.5196	3.5004	3.9981	0.9945	1.136		0	2.0374	1.0444	2.0374	1.0444		0.6281	0.8464	1.3476
ENSMUSG00000003882	Il7r	0.0566	0.0621	0.2	15	protein_coding	interleukin 7 receptor [Source:MGI Symbol;Acc:MGI:96562]		0	0.0566	0.0621		0	0.184	0.1667	0.184	0.1667		0.0422	0	0	0	0		0.3426	0	0	0	0		0.9268	0	0
ENSMUSG00000003923	Tfam	0.8876	0.9911	0.79	10	protein_coding	transcription factor A, mitochondrial [Source:MGI Symbol;Acc:MGI:107810]		3.9392	3.4965	3.9042		0	0.5013	0.0881	0.5013	0.0881		2.4507	1.5858	2.3519	0.6471	0.9597		0.1823	0.1674	0	0.9183	0		0.4027	0.1935	0.4805
ENSMUSG00000003929	Zfp81	0.9659	0.9911	0.41	17	protein_coding	zinc finger protein 81 [Source:MGI Symbol;Acc:MGI:1890752]		2.3523	2.2722	2.3313		0.2437	0.5231	0.0607	2.1465	0.2491		2.6748	1.9115	1.1006	0.7146	0.4115		0.4103	0.4005	0.4244	0.9761	1.0344		0.583	0.4109	0.7048
ENSMUSG00000003934	Efnb3	1.7186	3.3017	0.44	11	protein_coding	ephrin B3 [Source:MGI Symbol;Acc:MGI:109196]		0.1329	0.2284	0.4388		0.8343	1.2972	2.6347	1.5548	3.158		0	0.0186	0.3953	0.0186	0.3953		0	0.751	0.3317	0.751	0.3317		0.8564	3.1341	3.6596
ENSMUSG00000003948	Mmd	1.039	0.7701	0.53	11	protein_coding	monocyte to macrophage differentiation-associated [Source:MGI Symbol;Acc:MGI:1914718]		1.2872	1.3374	0.9913		0	0.1223	0	0.1223	0		1.0267	0.7404	0.5717	0.7211	0.5568		0	0	0	0	0		0.2129	0	0
ENSMUSG00000003949	Hlf	3.2979	3.5185	0.46	11	protein_coding	hepatic leukemia factor [Source:MGI Symbol;Acc:MGI:96108]		0.0621	0.2048	0.2185		0	0.2969	0.0614	0.2969	0.0614		0.0117	0.0205	0.0952	1.7521	8.1368		0	0	0.0922	0	0.0922		0.3774	0.3601	0.9542
ENSMUSG00000003955	Fam162a	0.9022	0.5396	0.54	16	protein_coding	family with sequence similarity 162, member A [Source:MGI Symbol;Acc:MGI:1917436]		6.2817	5.6672	3.3899		0	0.4573	0	0.4573	0		5.1849	4.4471	1.6408	0.8577	0.3165		0	0	0	0	0		1.2253	0.4542	0.3707
ENSMUSG00000003970	Rpl8	1.0553	1.7318	0.86	15	protein_coding	ribosomal protein L8 [Source:MGI Symbol;Acc:MGI:1350927]		4.1791	4.4102	7.2373		0	1.3374	2.047	1.3374	2.047		2.7254	4.1492	6.5547	1.5224	2.405		0.1784	1.585	0	8.8845	0		0.5044	2.5616	5.0785
ENSMUSG00000003974	Grm3	3.863	2.0756	0.42	5	protein_coding	glutamate receptor, metabotropic 3 [Source:MGI Symbol;Acc:MGI:1351340]		0.1985	0.7668	0.412		0.2678	3.6723	2.1507	13.7128	8.031		0.1639	0.2051	0	1.2514	0		0.517	0.4404	0.278	0.8518	0.5377		2.697	1.937	0.7182
ENSMUSG00000003992	Ssbp2	1.0841	0.8926	0.56	13	protein_coding	single-stranded DNA binding protein 2 [Source:MGI Symbol;Acc:MGI:1914220]		4.8513	5.2592	4.3305		4.9314	4.3523	3.4632	0.8826	0.7023		3.1068	3.5061	1.6833	1.1285	0.5418		2.4908	2.9268	3.0735	1.175	1.2339		5.1484	3.7931	0.7368
ENSMUSG00000004018	Fancl	1.0041	0.705	0.39	11	protein_coding	Fanconi anemia, complementation group L [Source:MGI Symbol;Acc:MGI:1914280]		2.3215	2.331	1.6367		0	0.2485	0.2253	0.2485	0.2253		1.5626	0.7325	1.3655	0.4688	0.8739		0.2469	0.4027	0.0854	1.631	0.3459		0.1197	0.2491	2.081
ENSMUSG00000004031	Brinp2	1.8591	0.0418	0.46	1	protein_coding	bone morphogenic protein/retinoic acid inducible neural-specific 2 [Source:MGI Symbol;Acc:MGI:2443333]		0.3945	0.7334	0.0165		0.099	0.1137	0.0909	1.1485	0.9182		0.3999	0.2273	0.0303	0.5684	0.0758		1.0621	0.52	0.1897	0.4896	0.1786		0.4378	0.24	0.5482
ENSMUSG00000004032	Gstm5	1.0494	0.9786	0.76	3	protein_coding	glutathione S-transferase, mu 5 [Source:MGI Symbol;Acc:MGI:1309466]		7.4088	7.7747	7.2504		0	0	0	0	0		6.0656	6.1281	4.548	1.0103	0.7498		0	0.511	0.2296	0.511	0.2296		1.0752	0.5888	0.5476
ENSMUSG00000004035	Gstm7	0.8759	0.3208	0.47	3	protein_coding	glutathione S-transferase, mu 7 [Source:MGI Symbol;Acc:MGI:1915562]		1.211	1.0607	0.3885		0	0.2606	0	0.2606	0		0.2212	0.5888	0	2.6618	0		0	0	0	0	0		0.6285	0	0
ENSMUSG00000004038	Gstm3	0.2726	0.4926	0.46	3	protein_coding	glutathione S-transferase, mu 3 [Source:MGI Symbol;Acc:MGI:106026]		0	0.2726	0.4926		1.2792	2.1468	3.3255	1.6782	2.5997		0	0	0.0291	0	0.0291		3.2698	3.0815	3.2159	0.9424	0.9835		2.101	1.6724	0.796
ENSMUSG00000004040	Stat3	0.9895	0.7439	0.83	11	protein_coding	signal transducer and activator of transcription 3 [Source:MGI Symbol;Acc:MGI:103038]		5.6857	5.6262	4.2294		0	0.3978	0.7515	0.3978	0.7515		4.5135	4.652	2.6675	1.0307	0.591		0.1039	0.2963	1.6036	2.8518	15.4341		0.1641	0.6489	3.9543
ENSMUSG00000004043	Stat5a	0.9139	0.7572	0.58	11	protein_coding	signal transducer and activator of transcription 5A [Source:MGI Symbol;Acc:MGI:103036]		3.1285	2.8591	2.369		3.5865	3.6947	2.869	1.0302	0.7999		2.06	2.1789	1.7431	1.0577	0.8462		2.3793	1.8135	2.3423	0.7622	0.9844		3.6496	2.5662	0.7031
ENSMUSG00000004044	Cavin1	2.5638	4.317	0.61	11	protein_coding	caveolae associated 1 [Source:MGI Symbol;Acc:MGI:1277968]		0.7075	1.8139	3.0543		0	0	0	0	0		NA	NA	NA	NA	NA		0	0	0	0	0		0	0.1243	0.1243
ENSMUSG00000004054	Map3k11	0.991	0.7151	0.46	19	protein_coding	mitogen-activated protein kinase kinase kinase 11 [Source:MGI Symbol;Acc:MGI:1346880]		3.6215	3.589	2.5896		1.7097	1.2213	1.764	0.7143	1.0318		1.3687	1.776	1.1852	1.2976	0.8659		0.184	0.8016	0.6121	4.3565	3.3266		2.1157	1.6989	0.803
ENSMUSG00000004056	Akt2	1.0954	1.3134	0.42	7	protein_coding	thymoma viral proto-oncogene 2 [Source:MGI Symbol;Acc:MGI:104874]		3.2437	3.553	4.2603		0.5231	1.3471	1.9964	2.5752	3.8165		2.6194	2.8313	3.7076	1.0809	1.4154		1.2786	1.8448	2.0762	1.4428	1.6238		0.9683	2.6361	2.7224
ENSMUSG00000004069	Dnaja3	1.0076	0.9995	0.88	16	protein_coding	DnaJ heat shock protein family (Hsp40) member A3 [Source:MGI Symbol;Acc:MGI:1933786]		5.4514	5.4931	5.4485		0	0.6544	1.7035	0.6544	1.7035		4.1966	4.2158	4.1069	1.0046	0.9786		0.3158	0.5028	0.5666	1.5921	1.7942		1.0548	2.0346	1.9289
ENSMUSG00000004070	Hmox2	0.7906	1.2735	0.76	16	protein_coding	heme oxygenase 2 [Source:MGI Symbol;Acc:MGI:109373]		4.5432	3.592	5.7858		1.426	2.0379	2.757	1.4291	1.9334		3.5109	2.9069	5.9931	0.828	1.707		0.3281	2.2259	1.9929	6.7842	6.0741		1.3547	4.1952	3.0968
ENSMUSG00000004071	Cdip1	1.0048	1.1023	0.42	16	protein_coding	cell death inducing Trp53 target 1 [Source:MGI Symbol;Acc:MGI:1913876]		4.4262	4.4473	4.879		1.2382	1.6462	1.5077	1.3295	1.2177		4.016	3.7082	4.3105	0.9234	1.0733		0.6993	1.1972	0.8972	1.712	1.283		1.3254	2.4284	1.8322
ENSMUSG00000004085	Map3k20	0.9679	0.5335	0.34	2	protein_coding	mitogen-activated protein kinase kinase kinase 20 [Source:MGI Symbol;Acc:MGI:2443258]		2.426	2.3481	1.2943		3.184	3.4976	2.3393	1.0985	0.7347		NA	NA	NA	NA	NA		2.2074	1.0854	1.3428	0.4917	0.6083		3.4624	2.1102	0.6095
ENSMUSG00000004096	Cwc15	1.0416	1.0806	0.55	9	protein_coding	CWC15 spliceosome-associated protein [Source:MGI Symbol;Acc:MGI:1913320]		7.8615	8.1885	8.4954		0.4823	7.949	9.5534	16.4814	19.808		6.966	6.7596	7.3777	0.9704	1.0591		0	6.7632	6.4925	6.7632	6.4925		3.6439	8.9838	2.4654
ENSMUSG00000004098	Col5a3	0.0179	0.7803	0.43	9	protein_coding	collagen, type V, alpha 3 [Source:MGI Symbol;Acc:MGI:1858212]		0	0.0179	0.7803		0	1.0881	0.5514	1.0881	0.5514		0	0.0095	0.1539	0.0095	0.1539		0.1097	0.5646	0.433	5.1468	3.9471		1	0.2461	0.2461
ENSMUSG00000004099	Dnmt1	0.6678	0.5268	0.45	9	protein_coding	DNA methyltransferase 1 [Source:MGI Symbol;Acc:MGI:94912]		8.038	5.3679	4.2345		0	0.7316	0.1097	0.7316	0.1097		5.9137	3.5973	2.7486	0.6083	0.4648		0.3372	0.103	0.9233	0.3055	2.7381		0.3391	0.1744	0.5143
ENSMUSG00000004100	Ppan	0.9145	0.9475	0.48	9	protein_coding	peter pan homolog [Source:MGI Symbol;Acc:MGI:2178445]		6.3845	5.8385	6.0495		0	0.1382	1.5543	0.1382	1.5543		4.8274	4.9561	5.9182	1.0267	1.226		0	0.3471	0.2066	0.3471	0.2066		0	1.6895	1.6895
ENSMUSG00000004105	Angptl2	1.0404	0.9101	0.35	2	protein_coding	angiopoietin-like 2 [Source:MGI Symbol;Acc:MGI:1347002]		5.5686	5.7934	5.068		4.5309	3.6532	2.9644	0.8063	0.6543		4.104	5.101	2.629	1.2429	0.6406		3.1853	2.8184	3.3262	0.8848	1.0442		4.5641	3.7886	0.8301
ENSMUSG00000004110	Cacna1e	1.011	0.4601	0.57	1	protein_coding	calcium channel, voltage-dependent, R type, alpha 1E subunit [Source:MGI Symbol;Acc:MGI:106217]		0.3173	0.3208	0.146		0.5311	1.0656	0.3573	2.0064	0.6728		0.0452	0.0958	0.0048	2.1195	0.1062		0.93	0.3807	0.4351	0.4094	0.4678		0.9771	0.5286	0.541
ENSMUSG00000004113	Cacna1b	2.6997	9.4592	0.86	2	protein_coding	calcium channel, voltage-dependent, N type, alpha 1B subunit [Source:MGI Symbol;Acc:MGI:88296]		0.294	0.7937	2.781		3.8563	4.2719	3.1485	1.1078	0.8165		0.1166	0.1453	0.195	1.2461	1.6724		3.4089	3.2526	3.5736	0.9541	1.0483		3.0046	2.2749	0.7571
ENSMUSG00000004127	Trmt10a	1.1085	2.1366	0.92	3	protein_coding	tRNA methyltransferase 10A [Source:MGI Symbol;Acc:MGI:1920421]		1.419	1.5729	3.0319		2.843	4.3894	6.7386	1.5439	2.3702		0.696	1.1209	2.8397	1.6105	4.08		4.4041	8.7079	9.2614	1.9772	2.1029		2.9309	6.8287	2.3299
ENSMUSG00000004151	Etv1	0.9116	0.5359	0.56	12	protein_coding	ets variant 1 [Source:MGI Symbol;Acc:MGI:99254]		3.475	3.1678	1.8624		0.1903	0.5651	0.2308	2.9695	1.2128		3.4817	3.2708	1.3789	0.9394	0.396		0.7421	0.1137	0.5888	0.1532	0.7934		1.0721	0.9119	0.8506
ENSMUSG00000004187	Kifc2	2.2893	19.2989	0.89	15	protein_coding	kinesin family member C2 [Source:MGI Symbol;Acc:MGI:109187]		0.2098	0.4803	4.0489		0.2129	1.0851	2.5514	5.0968	11.984		0	0.0191	1.2821	0.0191	1.2821		0.2141	2.5457	2.0644	11.8902	9.6422		0.6517	4.3393	6.6584
ENSMUSG00000004207	Psap	0.7731	1.5221	0.31	10	protein_coding	prosaposin [Source:MGI Symbol;Acc:MGI:97783]		3.8032	2.9404	5.7888		0	0.5271	0.8875	0.5271	0.8875		1.7798	1.3667	4.6623	0.7679	2.6196		0.2566	0.6727	0.3121	2.6216	1.2163		0	0.6563	0.6563
ENSMUSG00000004221	Ikbkg	4.9421	24.0694	0.38	X	protein_coding	inhibitor of kappaB kinase gamma [Source:MGI Symbol;Acc:MGI:1338074]		0.1037	0.5125	2.496		1.6211	1.6519	0.2762	1.019	0.1704		0.0762	0.2597	2.12	3.4081	27.8215		2.8722	1.1421	0.779	0.3976	0.2712		2.4976	0.6299	0.2522
ENSMUSG00000004231	Pax2	1.4196	0.9678	0.57	19	protein_coding	paired box 2 [Source:MGI Symbol;Acc:MGI:97486]		2.8027	3.9788	2.7124		1.1814	2.0038	1.5348	1.6961	1.2991		2.0238	1.8241	0.8509	0.9013	0.4204		2.6304	3.0421	3.5063	1.1565	1.333		2.0209	1.8689	0.9248
ENSMUSG00000004233	Wars2	0.8868	0.5536	0.55	3	protein_coding	tryptophanyl tRNA synthetase 2 (mitochondrial) [Source:MGI Symbol;Acc:MGI:1917810]		2.3658	2.0981	1.3098		0	0.146	0.8624	0.146	0.8624		1.1649	1.1473	0.6626	0.9849	0.5688		0	0	0	0	0		0.069	0.216	3.1304
ENSMUSG00000004263	Atn1	0.3016	2.2007	0.4	6	protein_coding	atrophin 1 [Source:MGI Symbol;Acc:MGI:104725]		0.0902	0.0272	0.1985		1.0594	0	0.3225	0	0.3044		0.3269	0.4076	1.4097	1.2469	4.3123		0.1079	0	0	0	0		0.8616	0	0
ENSMUSG00000004264	Phb2	1.0483	0.9951	0.41	6	protein_coding	prohibitin 2 [Source:MGI Symbol;Acc:MGI:102520]		5.7231	5.9994	5.6952		0	0.5811	0.6313	0.5811	0.6313		5.3829	5.4809	5.8653	1.0182	1.0896		0.0676	0.5251	0.0779	7.7678	1.1524		0.6234	1.3462	2.1594
ENSMUSG00000004266	Ptpn6	0.8011	0.5715	0.39	6	protein_coding	protein tyrosine phosphatase, non-receptor type 6 [Source:MGI Symbol;Acc:MGI:96055]		3.9579	3.1707	2.2618		7.9886	6.1319	7.8851	0.7676	0.987		2.2452	1.9219	0.4074	0.856	0.1815		6.4683	8.8668	9.4134	1.3708	1.4553		5.2246	6.4212	1.229
ENSMUSG00000004267	Eno2	0.0813	0.3796	0.44	6	protein_coding	enolase 2, gamma neuronal [Source:MGI Symbol;Acc:MGI:95394]		0	0.0813	0.3796		2.8797	2.5919	2.7228	0.9001	0.9455		0	0.0741	0.1271	0.0741	0.1271		2.7393	4.7854	4.1395	1.7469	1.5112		3.7727	4.6348	1.2285
ENSMUSG00000004268	Emg1	0.7752	1.4477	0.9	6	protein_coding	EMG1 N1-specific pseudouridine methyltransferase [Source:MGI Symbol;Acc:MGI:1315195]		4.129	3.2009	5.9776		0	0.3132	0.4536	0.3132	0.4536		3.8225	3.9627	7.2206	1.0367	1.889		0.0543	0	0	0	0		0.7937	1.5428	1.9438
ENSMUSG00000004270	Lpcat3	1.3867	2.628	0.84	6	protein_coding	lysophosphatidylcholine acyltransferase 3 [Source:MGI Symbol;Acc:MGI:1315211]		1.4063	1.9501	3.6958		0	0.2875	1.3685	0.2875	1.3685		0.559	1.0559	3.6244	1.8889	6.4837		0	0.9986	0.1712	0.9986	0.1712		0.2363	2.0005	8.4659
ENSMUSG00000004285	Atp6v1f	1.0684	0.8757	0.86	6	protein_coding	ATPase, H+ transporting, lysosomal V1 subunit F [Source:MGI Symbol;Acc:MGI:1913394]		5.6088	5.9925	4.9117		7.6127	6.5669	3.9479	0.8626	0.5186		4.4864	5.5798	3.2717	1.2437	0.7292		8.9223	8.2347	8.4938	0.9229	0.952		5.8313	1.6385	0.281
ENSMUSG00000004296	Il12b	0.8032	0.6749	0.55	11	protein_coding	interleukin 12b [Source:MGI Symbol;Acc:MGI:96540]		0	0.8032	0.6749		0	0	0	0	0		0.2392	0.0944	0	0.3946	0		0	0	0	0	0		0.1991	0	0
ENSMUSG00000004317	Clcn5	0.9833	0.8239	0.62	X	protein_coding	chloride channel, voltage-sensitive 5 [Source:MGI Symbol;Acc:MGI:99486]		4.6103	4.5335	3.7985		2.9942	2.4075	1.3354	0.8041	0.446		3.7764	3.7305	2.6616	0.9878	0.7048		5.7746	3.2832	2.5233	0.5686	0.437		4.2477	1.4436	0.3399
ENSMUSG00000004319	Clcn3	0.9003	0.8064	0.47	8	protein_coding	chloride channel, voltage-sensitive 3 [Source:MGI Symbol;Acc:MGI:103555]		3.4376	3.0947	2.772		3.7693	3.9392	3.6267	1.0451	0.9622		3.1612	2.855	2.0557	0.9031	0.6503		1.338	2.5223	2.7611	1.8851	2.0636		5.3815	4.7095	0.8751
ENSMUSG00000004328	Hif3a	1.0648	0.7413	0.46	7	protein_coding	hypoxia inducible factor 3, alpha subunit [Source:MGI Symbol;Acc:MGI:1859778]		3.5659	3.7968	2.6435		0	0.7945	2.309	0.7945	2.309		1.5521	1.8686	0.8096	1.2039	0.5216		0.1801	1.1991	1.6098	6.658	8.9384		0.3735	2.8211	7.5531
ENSMUSG00000004341	Gpx6	0.9173	0.5969	0.57	13	protein_coding	glutathione peroxidase 6 [Source:MGI Symbol;Acc:MGI:1922762]		7.1416	6.5511	4.2625		5.02	4.7433	3.8928	0.9449	0.7755		5.2232	5.1186	1.8865	0.98	0.3612		5.7921	5.1528	6.1899	0.8896	1.0687		2.372	3.4886	1.4707
ENSMUSG00000004344	Gpx5	1.4731	0	0.48	13	protein_coding	glutathione peroxidase 5 [Source:MGI Symbol;Acc:MGI:104886]		0.2437	0.359	0		0	0	0	0	0		0.0888	0.2557	0	2.8795	0		0	1.7106	1.4952	1.7106	1.4952		0.7334	0	0
ENSMUSG00000004347	Pde1c	0.904	0.3861	0.53	6	protein_coding	phosphodiesterase 1C [Source:MGI Symbol;Acc:MGI:108413]		2.0272	1.8325	0.7828		1.543	1.472	0.6471	0.954	0.4194		1.7402	1.5022	0.3453	0.8632	0.1984		1.4777	1.1667	0.4319	0.7895	0.2923		1.767	0.8274	0.4683
ENSMUSG00000004356	Utp20	0.8065	0.7828	0.51	10	protein_coding	UTP20 small subunit processome component [Source:MGI Symbol;Acc:MGI:1917933]		4.393	3.5429	3.4388		0.3161	1.4106	3.7082	4.4625	11.7311		2.7004	2.1555	2.7795	0.7982	1.0293		0.2008	3.4482	3.4513	17.1723	17.1877		0.7364	4.9113	6.6693
ENSMUSG00000004359	Spic	3.1556	9.0941	0.54	10	protein_coding	Spi-C transcription factor (Spi-1/PU.1 related) [Source:MGI Symbol;Acc:MGI:1341168]		0.7442	2.3484	6.7678		0	1.283	1.8182	1.283	1.8182		0.9928	1.3827	7.7988	1.3927	7.8554		0.0653	1.827	1.6445	27.9786	25.1838		0.1947	1.6949	8.7052
ENSMUSG00000004360	9330159F19Rik	0	0	0.47	10	protein_coding	RIKEN cDNA 9330159F19 gene [Source:MGI Symbol;Acc:MGI:3036239]		0	0	0		0	0.0976	0	0.0976	0		0.0233	0	0	0	0		0	0	0	0	0		0.0711	0	0
ENSMUSG00000004364	Cul3	0.8087	2.9511	0.91	1	protein_coding	cullin 3 [Source:MGI Symbol;Acc:MGI:1347360]		2.7365	2.213	8.0757		0.3288	2.1242	3.9925	6.4605	12.1426		1.546	1.8862	6.4259	1.2201	4.1565		2.8539	2.2271	1.7999	0.7804	0.6307		2.0059	3.3511	1.6706
ENSMUSG00000004366	Sst	0	0	0.35	16	protein_coding	somatostatin [Source:MGI Symbol;Acc:MGI:98326]		0	0	0		0	0	0	0	0		0.1679	0.1422	0	0.8469	0		0	0	0	0	0		0	0	0
ENSMUSG00000004371	Il11	1.7634	8.9036	0.87	7	protein_coding	interleukin 11 [Source:MGI Symbol;Acc:MGI:107613]		0.1991	0.3511	1.7727		0.3785	0.384	0.8707	1.0145	2.3004		0.0391	0	0.3647	0	9.3274		0	1.6276	0.8576	1.6276	0.8576		0.9804	2.2257	2.2702
ENSMUSG00000004383	Large1	1.0267	0.9709	0.33	8	protein_coding	LARGE xylosyl- and glucuronyltransferase 1 [Source:MGI Symbol;Acc:MGI:1342270]		1.105	1.1345	1.0728		0	0.0566	0.0996	0.0566	0.0996		NA	NA	NA	NA	NA		0	0	0.2073	0	0.2073		0.0496	0	0
ENSMUSG00000004393	Ddx56	0.8097	1.0087	0.75	11	protein_coding	DEAD box helicase 56 [Source:MGI Symbol;Acc:MGI:1277172]		5.9006	4.778	5.9517		0	1.8084	3.9036	1.8084	3.9036		3.5249	2.5367	4.2972	0.7197	1.2191		0.1146	4.0214	4.2237	35.0908	36.856		0.9245	4.713	5.0979
ENSMUSG00000004394	Tmed4	0.8453	2.5815	0.85	11	protein_coding	transmembrane p24 trafficking protein 4 [Source:MGI Symbol;Acc:MGI:1915070]		2.3677	2.0013	6.1121		0.3629	1.342	2.4797	3.698	6.833		1.5253	1.1699	5.4214	0.767	3.5543		0.3181	1.1686	1.2615	3.6737	3.9657		1.0225	2.5703	2.5137
ENSMUSG00000004415	Col26a1	0.9	1.5297	0.48	5	protein_coding	collagen, type XXVI, alpha 1 [Source:MGI Symbol;Acc:MGI:2155345]		0.101	0.0909	0.1545		4.0426	2.4269	0.4265	0.6003	0.1055		0.0996	0	0.0468	0	0.4699		2.8686	0.6154	0.7924	0.2145	0.2762		2.4455	0.5125	0.2096
ENSMUSG00000004446	Bid	2.3305	6.6659	0.78	6	protein_coding	BH3 interacting domain death agonist [Source:MGI Symbol;Acc:MGI:108093]		0.7849	1.8292	5.2321		2.5216	2.4546	4.833	0.9734	1.9166		0.5399	0.8982	4.6533	1.6636	8.6188		0.4967	4.3755	3.9976	8.8091	8.0483		3.7718	5.5809	1.4796
ENSMUSG00000004451	Ralb	1.9461	1.8975	0.47	1	protein_coding	v-ral simian leukemia viral oncogene B [Source:MGI Symbol;Acc:MGI:1927244]		0.2762	0.5375	0.5241		0	0.1137	0	0.1137	0		0.2034	0.2957	0.6559	1.4538	3.2247		0	0	0	0	0		0.1609	0	0
ENSMUSG00000004455	Ppp1cc	1.4732	2.3556	0.84	5	protein_coding	protein phosphatase 1 catalytic subunit gamma [Source:MGI Symbol;Acc:MGI:104872]		2.4755	3.647	5.8312		0	1.101	0.5772	1.101	0.5772		1.9954	2.0629	5.3383	1.0338	2.6753		0	0	0	0	0		0.5753	1.081	1.879
ENSMUSG00000004460	Dnajb11	0.9024	1.4141	0.83	16	protein_coding	DnaJ heat shock protein family (Hsp40) member B11 [Source:MGI Symbol;Acc:MGI:1915088]		4.0634	3.6668	5.7461		2.9529	2.6633	0.8408	0.9019	0.2847		3.3041	2.7852	5.7488	0.843	1.7399		2.4995	1.3288	1.0979	0.5316	0.4392		2.4838	0.988	0.3978
ENSMUSG00000004462	Tbccd1	0.7942	0.5672	0.41	16	protein_coding	TBCC domain containing 1 [Source:MGI Symbol;Acc:MGI:1917823]		4.5124	3.5838	2.5596		0.1243	0.3912	0	3.1472	0		3.5016	2.553	2.6429	0.7291	0.7548		0.4813	0.5558	0.1616	1.1548	0.3358		0.0594	0.1283	2.1599
ENSMUSG00000004473	Clec11a	0.0813	0.2461	0.49	7	protein_coding	C-type lectin domain family 11, member a [Source:MGI Symbol;Acc:MGI:1298219]		0	0.0813	0.2461		0	0	0.1349	0	0.1349		0	0.0321	0.1899	0.0321	0.1899		0	0	0	0	0		0.7238	0	0
ENSMUSG00000004500	Zfp324	0.1596	2.4929	0.91	7	protein_coding	zinc finger protein 324 [Source:MGI Symbol;Acc:MGI:2444641]		0	0.1596	2.4929		0	0.4526	0.0854	0.4526	0.0854		0	0	0.3137	0	0.3137		0	0	0	0	0		0.3679	0.4141	1.1256
ENSMUSG00000004508	Gab2	0.9038	0.4504	0.47	7	protein_coding	growth factor receptor bound protein 2-associated protein 2 [Source:MGI Symbol;Acc:MGI:1333854]		4.3974	3.9745	1.9808		0.6835	1.0786	2.081	1.5781	3.0446		2.6393	2.3365	0.9359	0.8853	0.3546		1.1529	1.5979	1.107	1.386	0.9602		0.875	1.0247	1.1711
ENSMUSG00000004530	Coro1c	0.9098	1.0701	0.52	5	protein_coding	coronin, actin binding protein 1C [Source:MGI Symbol;Acc:MGI:1345964]		2.8216	2.5671	3.0193		2.2455	1.7504	0.2714	0.7795	0.1209		2.3486	2.2534	1.7982	0.9595	0.7656		0.5397	0.3573	0.545	0.662	1.0098		1.124	0.0475	0.0423
ENSMUSG00000004535	Tax1bp1	0.9064	0.7207	0.4	6	protein_coding	Tax1 (human T cell leukemia virus type I) binding protein 1 [Source:MGI Symbol;Acc:MGI:1289308]		6.7711	6.1374	4.8796		6.6106	6.1787	5.2246	0.9347	0.7903		6.6872	6.2398	4.799	0.9331	0.7176		8.2553	5.5389	5.3076	0.671	0.6429		7.6917	5.8909	0.7659
ENSMUSG00000004540	Psg17	1.0673	0.7658	0.42	7	protein_coding	pregnancy specific beta-1-glycoprotein 17 [Source:MGI Symbol;Acc:MGI:1347250]		6.0012	6.4049	4.5956		0	0	0	0	0		4.5438	4.6615	0.8376	1.0259	0.1843		0	0	0.3956	0	0.3956		0.9542	0	0
ENSMUSG00000004542	Psg19	0.0384	0.4626	0.45	7	protein_coding	pregnancy specific beta-1-glycoprotein 19 [Source:MGI Symbol;Acc:MGI:1347252]		0	0.0384	0.4626		0	0	0	0	0		0.0273	0.2508	0.4717	9.1868	17.2784		0	0	0	0	0		0.9679	0.1382	0.1428
ENSMUSG00000004552	Ctse	0.5094	0.3526	0.45	1	protein_coding	cathepsin E [Source:MGI Symbol;Acc:MGI:107361]		0.2558	0.1303	0.0902		0	0	0	0	0		0.0661	0.058	0	0.8775	0		0	0	0	0	0		0.121	0	0
ENSMUSG00000004558	Ndrg2	0.0363	0	0.52	14	protein_coding	N-myc downstream regulated gene 2 [Source:MGI Symbol;Acc:MGI:1352498]		0	0.0363	0		0.7941	1.3618	2.704	1.7149	3.4051		0	0.2944	0.2811	0.2944	0.2811		0.4351	1.766	2.5333	4.0588	5.8223		0.6672	3.6898	5.5303
ENSMUSG00000004561	Mettl17	1.0305	1.0437	0.56	14	protein_coding	methyltransferase like 17 [Source:MGI Symbol;Acc:MGI:1098577]		4.2239	4.3527	4.4083		0.2104	2.2687	3.4429	10.7828	16.3636		2.8954	3.2582	2.6447	1.1253	0.9134		3.1257	3.6599	3.8656	1.1709	1.2367		1.409	3.1333	2.2238
ENSMUSG00000004562	Arhgef40	1.7149	4.9877	0.44	14	protein_coding	Rho guanine nucleotide exchange factor 40 [Source:MGI Symbol;Acc:MGI:2685515]		0.1382	0.237	0.6893		5.6146	6.0445	5.7132	1.0766	1.0176		0	0	0.5265	0	0.5265		3.1409	3.1654	2.9873	1.0078	0.9511		7.1032	6.8945	0.9706
ENSMUSG00000004565	Pnpla6	0.8379	0.8319	0.47	8	protein_coding	patatin-like phospholipase domain containing 6 [Source:MGI Symbol;Acc:MGI:1354723]		2.3709	1.9866	1.9723		3.2062	2.8802	3.0706	0.8983	0.9577		0.8458	1.273	0.7261	1.5051	0.8585		2.7165	3.464	3.3883	1.2752	1.2473		2.5768	1.31	0.5084
ENSMUSG00000004567	Mcoln1	0.9675	0.6017	0.43	8	protein_coding	mucolipin 1 [Source:MGI Symbol;Acc:MGI:1890498]		4.2036	4.0668	2.5293		0.4988	2.1145	2.1649	4.2392	4.3402		3.5798	3.7709	1.5569	1.0534	0.4349		2.6158	1.7853	1.8998	0.6825	0.7263		1.2992	1.6171	1.2447
ENSMUSG00000004568	Arhgef18	0.9646	0.8267	0.45	8	protein_coding	Rho/Rac guanine nucleotide exchange factor 18 [Source:MGI Symbol;Acc:MGI:2142567]		2.0136	1.9424	1.6647		3.4251	3.1784	2.7662	0.928	0.8076		1.0193	1.4422	1.3371	1.4149	1.3118		1.2141	2.1773	2.112	1.7933	1.7396		2.8862	1.8274	0.6332
ENSMUSG00000004591	Pkn2	1.1043	1.3152	0.9	3	protein_coding	protein kinase N2 [Source:MGI Symbol;Acc:MGI:109211]		3.4558	3.8164	4.5449		0.8278	1.0388	0.1512	1.2549	0.1827		3.8982	3.0161	4.197	0.7737	1.0767		1.5979	0.4647	0.6622	0.2908	0.4144		1.1273	0.3774	0.3348
ENSMUSG00000004609	Cd33	0.0628	0	0.57	7	protein_coding	CD33 molecule [Source:MGI Symbol;Acc:MGI:99440]		0	0.0628	0		1.5878	3.0123	5.0988	1.8972	3.2112		0	0	0	0	0		3.1724	5.0943	5.3692	1.6058	1.6925		1.9473	4.6773	2.4019
ENSMUSG00000004610	Etfb	1.1538	2.4129	0.37	7	protein_coding	electron transferring flavoprotein, beta polypeptide [Source:MGI Symbol;Acc:MGI:106098]		0	1.1538	2.4129		0	0.6276	0	0.6276	0		2.0683	2.4039	4.4595	1.1623	2.1561		0	0	0	0	0		0	0	0
ENSMUSG00000004612	Nkg7	0	0.5341	0.41	7	protein_coding	natural killer cell group 7 sequence [Source:MGI Symbol;Acc:MGI:1931250]		0	0	0.5341		8.1945	7.8204	6.5748	0.9543	0.8023		0	0.0923	0	0.0923	0		5.7858	5.2433	5.2671	0.9062	0.9103		7.0978	5.5861	0.787
ENSMUSG00000004626	Stxbp2	0.5444	0.4914	0.45	8	protein_coding	syntaxin binding protein 2 [Source:MGI Symbol;Acc:MGI:107370]		3.9043	2.1255	1.9186		2.1532	1.2203	0.7027	0.5667	0.3264		1.578	1.1016	0.5638	0.6981	0.3573		1.6153	0.3346	0.4362	0.2071	0.27		2.1659	0.9396	0.4338
ENSMUSG00000004630	Pcp2	0.1401	0	0.45	8	protein_coding	Purkinje cell protein 2 (L7) [Source:MGI Symbol;Acc:MGI:97508]		0	0.1401	0		0	0	0.2135	0	0.2135		0	0	0	0	0		0.2582	0	0	0	0		0	0.2339	0.2339
ENSMUSG00000004631	Sgce	1.8167	0	0.38	6	protein_coding	sarcoglycan, epsilon [Source:MGI Symbol;Acc:MGI:1329042]		0.06	0.109	0		0.9561	0.6951	0.4828	0.727	0.505		0.2408	0.0739	0.2538	0.3069	1.054		0.0708	2.4615	1.648	34.7669	23.2768		0.8074	0.5984	0.7411
ENSMUSG00000004633	Chn2	0.8911	0.5346	0.47	6	protein_coding	chimerin 2 [Source:MGI Symbol;Acc:MGI:1917243]		4.6341	4.1296	2.4773		1.4415	1.692	0.5261	1.1738	0.365		3.978	3.4508	1.0434	0.8675	0.2623		3.3116	3.3326	2.8671	1.0063	0.8658		2.4581	1.1789	0.4796
ENSMUSG00000004637	Wwox	1.1014	0.7981	0.52	8	protein_coding	WW domain-containing oxidoreductase [Source:MGI Symbol;Acc:MGI:1931237]		3.2204	3.547	2.5702		0.0854	0.1401	0.0786	1.6405	0.9204		2.7992	3.6305	1.1673	1.297	0.417		0.1257	0.1467	0.0868	1.1671	0.6905		0.1884	0.0447	0.2373
ENSMUSG00000004642	Slbp	1.0233	0.7004	0.38	5	protein_coding	stem-loop binding protein [Source:MGI Symbol;Acc:MGI:108402]		10.2923	10.5322	7.2092		1.2228	3.2721	1.6512	2.6759	1.3503		10.8489	10.2091	7.3839	0.941	0.6806		0.4358	0.123	0.1395	0.2822	0.3201		2.2719	0.959	0.4221
ENSMUSG00000004651	Tyr	0.5474	0.8385	0.53	7	protein_coding	tyrosinase [Source:MGI Symbol;Acc:MGI:98880]		0.2247	0.123	0.1884		0	0.0793	0.1137	0.0793	0.1137		0.0609	0.1715	0.0379	2.8161	0.6223		0	0	0	0	0		0	0.0642	0.0642
ENSMUSG00000004654	Ghrhr	0	0	0.42	6	protein_coding	growth hormone releasing hormone receptor [Source:MGI Symbol;Acc:MGI:95710]		0	0	0		0	0.1257	0.111	0.1257	0.111		0	0	0	0	0		0	0	0	0	0		0.2129	0	0
ENSMUSG00000004655	Aqp1	0.355	0.0552	0.39	6	protein_coding	aquaporin 1 [Source:MGI Symbol;Acc:MGI:103201]		0	0.355	0.0552		1.2774	0.8663	0.4147	0.6782	0.3246		0.025	0	0.0231	0	0.924		0	0	0	0	0		0.4141	0.3127	0.7551
ENSMUSG00000004661	Arid3b	0.9629	0.6967	0.59	9	protein_coding	AT-rich interaction domain 3B [Source:MGI Symbol;Acc:MGI:1930768]		3.5637	3.4314	2.4827		0.3929	2.3642	3.1103	6.0173	7.9163		2.522	2.4276	1.8456	0.9626	0.7318		2.9845	2.7201	3.0058	0.9114	1.0071		1.7674	2.703	1.5294
ENSMUSG00000004665	Cnn2	2.6758	10.3445	0.58	10	protein_coding	calponin 2 [Source:MGI Symbol;Acc:MGI:105093]		0.3109	0.8319	3.2161		0.3254	0.175	0.1551	0.5378	0.4766		0.0407	0.3217	1.909	7.9042	46.9042		0	0	0.4292	0	0.4292		0.2998	0.4714	1.5724
ENSMUSG00000004667	Polr2e	1.1225	1.5548	0.9	10	protein_coding	polymerase (RNA) II (DNA directed) polypeptide E [Source:MGI Symbol;Acc:MGI:1913670]		4.5056	5.0574	7.0053		0.3033	1.0932	1.6043	3.6044	5.2895		3.6896	4.3581	7.0795	1.1812	1.9188		0	0	1.0332	0	1.0332		0.5013	1.0507	2.096
ENSMUSG00000004668	Abca13	0.8982	0.8805	0.54	11	protein_coding	ATP-binding cassette, sub-family A member 13 [Source:MGI Symbol;Acc:MGI:2388707]		2.9291	2.6308	2.5791		1.5801	1.4354	1.7666	0.9084	1.118		1.564	1.348	1.0969	0.8619	0.7013		0.8305	1.109	0.9241	1.3353	1.1127		1.3609	1.4354	1.0547
ENSMUSG00000004677	Myo9b	1.1124	1.022	0.58	8	protein_coding	myosin IXb [Source:MGI Symbol;Acc:MGI:106624]		3.2796	3.6483	3.3519		0.115	1.8866	2.0426	16.4052	17.7617		1.2915	1.8113	1.3587	1.4025	1.052		0.1626	4.3828	4.3738	26.9545	26.8991		0.7816	1.969	2.5192
ENSMUSG00000004698	Hdac9	1.3001	1.1794	0.32	12	protein_coding	histone deacetylase 9 [Source:MGI Symbol;Acc:MGI:1931221]		1.5912	2.0687	1.8766		0	0.6392	0.1833	0.6392	0.1833		1.9116	1.9118	0.6551	1.0001	0.3427		0	0	0.2085	0	0.2085		0.1077	0.0614	0.5701
ENSMUSG00000004707	Ly9	2.1116	1.2158	0.38	1	protein_coding	lymphocyte antigen 9 [Source:MGI Symbol;Acc:MGI:96885]		0.7937	1.676	0.965		5.1726	4.5904	5.3325	0.8874	1.0309		0	0	0	0	0		2.4066	2.1003	1.7251	0.8727	0.7168		2.9599	4.985	1.6842
ENSMUSG00000004709	Cd244a	1.0512	0.5099	0.54	1	protein_coding	CD244 molecule A [Source:MGI Symbol;Acc:MGI:109294]		1.625	1.7082	0.8286		3.7445	4.5406	5.0199	1.2126	1.3406		NA	NA	NA	NA	NA		3.9594	3.7051	3.9091	0.9358	0.9873		4.0079	5.1902	1.295
ENSMUSG00000004730	Adgre1	0.044	0	0.57	17	protein_coding	adhesion G protein-coupled receptor E1 [Source:MGI Symbol;Acc:MGI:106912]		0	0.044	0		0	1.7091	0.6803	1.7091	0.6803		NA	NA	NA	NA	NA		0.4121	0	0	0	0		0.1184	0.3741	3.1596
ENSMUSG00000004748	Mtfp1	0.2203	0.4494	0.83	11	protein_coding	mitochondrial fission process 1 [Source:MGI Symbol;Acc:MGI:1916686]		0	0.2203	0.4494		0	0.6299	0.2234	0.6299	0.2234		0.1061	0.137	0.3879	1.2912	3.656		0.1414	0	0	0	0		0.8718	0	0
ENSMUSG00000004768	Rab23	0.877	0.7688	0.58	1	protein_coding	RAB23, member RAS oncogene family [Source:MGI Symbol;Acc:MGI:99833]		4.3614	3.825	3.3532		4.7689	5.4109	3.7313	1.1346	0.7824		3.0746	2.8151	2.4676	0.9156	0.8026		4.3941	3.1496	3.2461	0.7168	0.7387		6.521	4.3723	0.6705
ENSMUSG00000004771	Rab11a	0.9822	0.8726	0.52	9	protein_coding	RAB11A, member RAS oncogene family [Source:MGI Symbol;Acc:MGI:1858202]		8.8559	8.6985	7.7278		0	0	0	0	0		7.7346	7.5561	5.5671	0.9769	0.7198		0.0976	0.2412	0	2.4713	0		0	0	0
ENSMUSG00000004788	Eif2b2	0.8988	1.0776	0.92	12	protein_coding	eukaryotic translation initiation factor 2B, subunit 2 beta [Source:MGI Symbol;Acc:MGI:2145118]		5.4015	4.8546	5.8209		3.8964	3.3727	5.3204	0.8656	1.3655		3.3073	3.2989	4.6326	0.9975	1.4007		2.6777	6.3785	5.5713	2.3821	2.0806		3.2204	5.7356	1.781
ENSMUSG00000004789	Dlst	1.0306	0.6431	0.45	12	protein_coding	dihydrolipoamide S-succinyltransferase [Source:MGI Symbol;Acc:MGI:1926170]		5.1366	5.2938	3.3031		0.2582	3.4289	3.7541	13.28	14.5395		5	5.2311	2.1032	1.0462	0.4206		4.309	4.8796	5.1909	1.1324	1.2047		1.569	2.1993	1.4017
ENSMUSG00000004791	Pgf	0.5559	0.2449	0.53	12	protein_coding	placental growth factor [Source:MGI Symbol;Acc:MGI:105095]		0.5936	0.33	0.1454		4.4765	3.1379	4.2773	0.701	0.9555		0.134	0.1569	0.0543	1.1709	0.4052		3.71	4.2605	4.3875	1.1484	1.1826		3.7616	4.2548	1.1311
ENSMUSG00000004798	Ulk2	0.9815	1.7679	0.47	11	protein_coding	unc-51 like kinase 2 [Source:MGI Symbol;Acc:MGI:1352758]		2.0193	1.9819	3.57		5.1078	2.1779	2.4427	0.4264	0.4782		0.6055	0.843	1.704	1.3922	2.8142		0.5834	0.7111	0.5266	1.2189	0.9026		2.5748	2.6707	1.0372
ENSMUSG00000004814	Ccl24	0	1.3793	0.05	5	protein_coding	C-C motif chemokine ligand 24 [Source:MGI Symbol;Acc:MGI:1928953]		0	0	1.3793		0	0	0	0	0		0.1165	0.1018	0.2934	0.8738	2.5185		0	0	0.3978	0	0.3978		0	0	0
ENSMUSG00000004815	Dgkq	1.1851	3.5531	0.53	5	protein_coding	diacylglycerol kinase, theta [Source:MGI Symbol;Acc:MGI:102918]		0.0875	0.1037	0.3109		0	0.5276	0	0.5276	0		0	0	0.6118	0	0.6118		0	0	0.127	0	0.127		0	0	0
ENSMUSG00000004821	Tmed11	0	0	0.52	5	protein_coding	transmembrane p24 trafficking protein 11 [Source:MGI Symbol;Acc:MGI:1914616]		0	0	0		0.8616	0	4.1215	0	4.7835		0	0	0	0	0		0	6.4815	5.6298	6.4815	5.6298		0.4662	4.6519	9.9783
ENSMUSG00000004837	Grap	0.6415	6.0265	0.86	11	protein_coding	GRB2-related adaptor protein [Source:MGI Symbol;Acc:MGI:1918770]		0.4109	0.2636	2.4763		7.7141	7.3679	6.0824	0.9551	0.7885		0	0.0794	0.5555	0.0794	0.5555		4.8111	3.3785	4.2681	0.7022	0.8871		6.9423	5.9506	0.8572
ENSMUSG00000004842	Pou1f1	0	0	0.49	16	protein_coding	POU domain, class 1, transcription factor 1 [Source:MGI Symbol;Acc:MGI:97588]		0	0	0		0	0.3657	0.1043	0.3657	0.1043		0	0	0	0	0		0	0	0.2768	0	0.2768		0.201	0.115	0.5721
ENSMUSG00000004843	Chmp2b	0.9727	0.8872	0.58	16	protein_coding	charged multivesicular body protein 2B [Source:MGI Symbol;Acc:MGI:1916192]		6.1289	5.9615	5.4374		0	0	0	0	0		4.5451	4.4113	2.2455	0.9706	0.494		0	0	0	0	0		0	0	0
ENSMUSG00000004846	Plod3	0.3528	4.789	0.54	5	protein_coding	procollagen-lysine, 2-oxoglutarate 5-dioxygenase 3 [Source:MGI Symbol;Acc:MGI:1347008]		0.489	0.1725	2.3418		0	0.3573	0.8086	0.3573	0.8086		0.1782	0.0363	1.6259	0.2037	9.124		1.3146	1.2892	1.355	0.9807	1.0307		0.9982	2.0381	2.0418
ENSMUSG00000004849	Ap1s1	1.0507	1.5043	0.49	5	protein_coding	adaptor protein complex AP-1, sigma 1 [Source:MGI Symbol;Acc:MGI:1098244]		4.5767	4.8089	6.8848		0	0.8164	0.8307	0.8164	0.8307		3.7918	3.7697	5.6214	0.9942	1.4825		0.6889	0.5801	0.3567	0.8421	0.5178		2.1497	0.1928	0.0897
ENSMUSG00000004864	Mapk13	0.5609	2.5923	0.84	17	protein_coding	mitogen-activated protein kinase 13 [Source:MGI Symbol;Acc:MGI:1346864]		1.336	0.7493	3.4633		0	2.18	3.7982	2.18	3.7982		0.3867	0.5539	2.6021	1.4324	6.729		1.7124	3.8016	3.7904	2.22	2.2135		1.5736	3.2297	2.0524
ENSMUSG00000004865	Srpk1	1.0148	0.9251	0.42	17	protein_coding	serine/arginine-rich protein specific kinase 1 [Source:MGI Symbol;Acc:MGI:106908]		7.2879	7.3959	6.7419		3.1306	4.3356	4.7075	1.3849	1.5037		6.7145	6.3993	5.4921	0.9531	0.8179		1.2992	2.6487	2.7275	2.0387	2.0994		4.8503	5.61	1.1566
ENSMUSG00000004872	Pax3	0.6947	3.0285	0.59	1	protein_coding	paired box 3 [Source:MGI Symbol;Acc:MGI:97487]		0.6853	0.4761	2.0754		0	0.0909	0	0.0909	0		0.1121	0.1203	0.6531	1.0731	5.826		0.0412	0.338	0	8.2039	0		0.2969	0.1395	0.4699
ENSMUSG00000004880	Lbr	0.7727	1.2491	0.92	1	protein_coding	lamin B receptor [Source:MGI Symbol;Acc:MGI:2138281]		4.9421	3.8189	6.1731		1.5023	2.3479	1.1706	1.5629	0.7792		3.2954	2.3616	5.5345	0.7166	1.6795		4.1937	4.2684	4.488	1.0178	1.0702		1.9957	0.7381	0.3698
ENSMUSG00000004885	Crabp2	1.0491	0.6837	0.55	3	protein_coding	cellular retinoic acid binding protein II [Source:MGI Symbol;Acc:MGI:88491]		7.9898	8.3818	5.4624		3.8754	4.0728	6.6704	1.0509	1.7212		6.6671	7.714	2.0472	1.157	0.3071		0.7436	4.3743	3.6958	5.8826	4.9701		4.2025	6.8696	1.6346
ENSMUSG00000004891	Nes	1.7181	5.3064	0.56	3	protein_coding	nestin [Source:MGI Symbol;Acc:MGI:101784]		0.2774	0.4766	1.472		2.6206	3.4443	5.3212	1.3143	2.0305		0.053	0.1187	0.3869	2.2396	7.3		3.4147	4.4604	3.7133	1.3062	1.0874		2.7029	5.8552	2.1663
ENSMUSG00000004892	Bcan	0.577	3.2353	0.39	3	protein_coding	brevican [Source:MGI Symbol;Acc:MGI:1096385]		0.1551	0.0895	0.5018		0	2.0866	2.5456	2.0866	2.5456		0	0.0183	0	0.0183	0		1.7621	3.1527	2.6482	1.7892	1.5029		0.8817	1.8434	2.0907
ENSMUSG00000004894	Hapln2	1.5889	1.1725	0.54	3	protein_coding	hyaluronan and proteoglycan link protein 2 [Source:MGI Symbol;Acc:MGI:2137300]		0.1693	0.269	0.1985		1.7515	3.5789	7.1493	2.0433	4.0818		0	0.1177	0.093	0.1177	0.093		0.4608	4.2037	4.0294	9.1226	8.7444		2.0458	7.1735	3.5065
ENSMUSG00000004895	Prcc	0.7703	2.6675	0.9	3	protein_coding	papillary renal cell carcinoma (translocation-associated) [Source:MGI Symbol;Acc:MGI:2137738]		1.8916	1.4571	5.0458		0.3752	0.4688	0	1.2495	0		0.3693	0.7492	2.0629	2.0287	5.586		0	0	0	0	0		0.1878	0	0
ENSMUSG00000004896	Mettl25b	0.7079	2.1357	0.15	3	protein_coding	methyltransferase like 25B [Source:MGI Symbol;Acc:MGI:2387197]		1.2076	0.8548	2.5791		0	0.7062	0.441	0.7062	0.441		NA	NA	NA	NA	NA		0.2306	2.825	2.5806	12.2507	11.1908		0.9531	1.1365	1.1924
ENSMUSG00000004897	Hdgf	0.8532	1.229	0.91	3	protein_coding	heparin binding growth factor [Source:MGI Symbol;Acc:MGI:1194494]		4.8459	4.1345	5.9556		0	1.2104	0.7592	1.2104	0.7592		4.2057	2.801	6.2969	0.666	1.4972		0.542	0.2497	0.8094	0.4607	1.4934		0.2606	1.3522	5.1888
ENSMUSG00000004902	Slc25a18	0	0.247	0.42	6	protein_coding	solute carrier family 25 (mitochondrial carrier), member 18 [Source:MGI Symbol;Acc:MGI:1919053]		0.3045	0	0.0752		8.3089	8.5109	8.361	1.0243	1.0063		0	0	0.5425	0	0.5425		7.5893	7.3577	7.7337	0.9695	1.019		8.8787	9.1479	1.0303
ENSMUSG00000004929	Thop1	0.8457	1.0273	0.81	10	protein_coding	thimet oligopeptidase 1 [Source:MGI Symbol;Acc:MGI:1354165]		4.7495	4.0167	4.8791		3.1912	1.6929	1.0437	0.5305	0.3271		2.7944	3.1206	3.6877	1.1167	1.3197		0	0	0.1661	0	0.1661		1.1648	0.7044	0.6047
ENSMUSG00000004931	Apba3	0.6824	1.7419	0.49	10	protein_coding	amyloid beta precursor protein binding family A member 3 [Source:MGI Symbol;Acc:MGI:1888527]		1.5912	1.0858	2.7717		4.7944	3.4724	4.7627	0.7243	0.9934		0.1911	0.3666	1.9372	1.9184	10.1371		1.3591	1.2123	2.2158	0.892	1.6303		3.5144	5.6196	1.599
ENSMUSG00000004933	Matk	0.0793	0.3482	0.56	10	protein_coding	megakaryocyte-associated tyrosine kinase [Source:MGI Symbol;Acc:MGI:99259]		0	0.0793	0.3482		0	2.1232	2.7395	2.1232	2.7395		0	0	0	0	0		0	3.4517	2.6531	3.4517	2.6531		1.6283	3.0851	1.8947
ENSMUSG00000004934	Pias4	0.8054	0.8095	0.51	10	protein_coding	protein inhibitor of activated STAT 4 [Source:MGI Symbol;Acc:MGI:2136940]		6.1568	4.9589	4.9841		0	1.1587	1.6505	1.1587	1.6505		4.4209	3.996	3.8811	0.9039	0.8779		1.7009	2.083	1.2066	1.2246	0.7094		0.9877	1.4883	1.5068
ENSMUSG00000004936	Map2k1	1.0314	0.7635	0.54	9	protein_coding	mitogen-activated protein kinase kinase 1 [Source:MGI Symbol;Acc:MGI:1346866]		8.9726	9.254	6.8504		5.4112	4.2329	4.3291	0.7822	0.8		7.6732	7.862	4.9276	1.0246	0.6422		5.7954	4.1436	3.989	0.715	0.6883		4.521	3.5824	0.7924
ENSMUSG00000004937	Sgta	1.0866	1.1256	0.34	10	protein_coding	small glutamine-rich tetratricopeptide repeat (TPR)-containing, alpha [Source:MGI Symbol;Acc:MGI:1098703]		5.9646	6.4811	6.7139		0	2.3007	3.2807	2.3007	3.2807		4.3825	4.9075	6.0235	1.1198	1.3744		1.7479	2.2573	2.2947	1.2914	1.3128		1.3074	3.0368	2.3228
ENSMUSG00000004939	Nmrk2	0	0.3516	0.48	10	protein_coding	nicotinamide riboside kinase 2 [Source:MGI Symbol;Acc:MGI:1916814]		0	0	0.3516		2.1253	2.2129	2.4459	1.0412	1.1508		0	0.0679	0	0.0679	0		0	1.3022	0.2887	1.3022	0.2887		0.9351	1.6911	1.8085
ENSMUSG00000004945	Tmem242	0.8894	0.6404	0.39	17	protein_coding	transmembrane protein 242 [Source:MGI Symbol;Acc:MGI:1917794]		3.4546	3.0724	2.2124		0	0	0	0	0		2.3008	1.4974	1.1119	0.6508	0.4833		0.2967	0	0	0	0		0	0.2277	0.2277
ENSMUSG00000004947	Dtx2	0.9946	0.9366	0.37	5	protein_coding	deltex 2, E3 ubiquitin ligase [Source:MGI Symbol;Acc:MGI:1921448]		7.2682	7.2286	6.8071		3.4849	2.9843	1.7495	0.8564	0.502		5.7201	6.3282	4.6705	1.1063	0.8165		3.0098	2.3054	2.4906	0.766	0.8275		2.8128	2.6927	0.9573
ENSMUSG00000004948	Zp3	0.7174	0.8948	0.81	5	protein_coding	zona pellucida glycoprotein 3 [Source:MGI Symbol;Acc:MGI:99215]		8.1445	5.8426	7.2876		0	1.397	2.8703	1.397	2.8703		5.4759	4.1251	5.474	0.7533	0.9997		0.1831	0.8655	0.2228	4.7269	1.2168		0.9111	2.2015	2.4163
ENSMUSG00000004951	Hspb1	1.2028	1.7271	0.56	5	protein_coding	heat shock protein 1 [Source:MGI Symbol;Acc:MGI:96240]		4.1411	4.9809	7.1519		0	1.892	1.8207	1.892	1.8207		1.6474	3.0293	4.619	1.8388	2.8038		0.2298	0	0	0	0		0.8856	2.0206	2.2816
ENSMUSG00000004952	Rasa4	0.9536	0.7091	0.38	5	protein_coding	RAS p21 protein activator 4 [Source:MGI Symbol;Acc:MGI:1858600]		6.8103	6.4945	4.8289		6.3258	6.0738	6.6725	0.9602	1.0548		5.242	5.4559	1.8876	1.0408	0.3601		8.5938	9.7231	9.8777	1.1314	1.1494		5.0391	6.3261	1.2554
ENSMUSG00000004961	Syt5	1.0071	0.7922	0.52	7	protein_coding	synaptotagmin V [Source:MGI Symbol;Acc:MGI:1926368]		3.4821	3.5067	2.7585		4.1929	3.4879	2.5601	0.8319	0.6106		2.0131	2.4087	1.0618	1.1965	0.5274		1.8551	3.2406	3.0383	1.7469	1.6378		2.5664	2.5695	1.0012
ENSMUSG00000004980	Hnrnpa2b1	0.9852	1.0528	0.62	6	protein_coding	heterogeneous nuclear ribonucleoprotein A2/B1 [Source:MGI Symbol;Acc:MGI:104819]		6.3706	6.2762	6.7072		0.5588	1.5489	1.5624	2.7718	2.796		5.6497	4.9445	6.1685	0.8752	1.0918		2.8661	2.9426	2.9647	1.0267	1.0344		1.0597	1.7935	1.6925
ENSMUSG00000004988	Fxyd4	1.1273	0.7992	0.55	6	protein_coding	FXYD domain-containing ion transport regulator 4 [Source:MGI Symbol;Acc:MGI:1889005]		0.8941	1.0079	0.7146		0	3.0152	4.763	3.0152	4.763		0	0.9622	0.1544	0.9622	0.1544		0.5734	3.6631	2.5523	6.3884	4.4512		1.7141	4.2477	2.4781
ENSMUSG00000004994	Yju2b	0.9926	1.0962	0.19	8	protein_coding	YJU2 splicing factor homolog B [Source:MGI Symbol;Acc:MGI:1914986]		4.4587	4.4257	4.8878		4.4015	4.0121	3.0199	0.9115	0.6861		NA	NA	NA	NA	NA		1.6184	2.389	2.7936	1.4761	1.7261		4.0234	3.0518	0.7585
ENSMUSG00000004996	Mri1	1.8057	2.4515	0.83	8	protein_coding	methylthioribose-1-phosphate isomerase 1 [Source:MGI Symbol;Acc:MGI:1915123]		1.43	2.5821	3.5056		3.6576	3.1874	2.4144	0.8714	0.6601		0.8727	1.26	1.5685	1.4438	1.7973		0.0768	1.113	1.5069	14.4922	19.6211		1.7097	0.5724	0.3348
ENSMUSG00000005034	Prkacb	1.0242	1.2234	0.55	3	protein_coding	protein kinase, cAMP dependent, catalytic, beta [Source:MGI Symbol;Acc:MGI:97594]		1.5428	1.5801	1.8875		5.5232	5.4631	5.2779	0.9891	0.9556		1.1489	1.0204	1.5081	0.8882	1.3126		5.5135	5.4353	5.5492	0.9858	1.0065		5.9721	5.511	0.9228
ENSMUSG00000005043	Sgsh	0.1201	6.5614	0.48	11	protein_coding	N-sulfoglucosamine sulfohydrolase (sulfamidase) [Source:MGI Symbol;Acc:MGI:1350341]		0.2672	0.0321	1.7532		0.3584	0.3271	0.8278	0.9127	2.3097		0	0.1234	1.044	0.1234	1.044		0.1309	0.3173	0.433	2.424	3.3079		0.257	1.4035	5.4611
ENSMUSG00000005045	Chd5	0.6757	0.1656	0.57	4	protein_coding	chromodomain helicase DNA binding protein 5 [Source:MGI Symbol;Acc:MGI:3036258]		1.7643	1.1922	0.2922		0	0.4668	0.308	0.4668	0.308		0.3995	0.4583	0.0996	1.1472	0.2493		0.0267	0.2265	0.0307	8.4831	1.1498		0.3374	0.4839	1.4342
ENSMUSG00000005054	Cstb	1.0474	2.0256	0.45	10	protein_coding	cystatin B [Source:MGI Symbol;Acc:MGI:109514]		3.7012	3.8766	7.4972		0	0.6098	0	0.6098	0		2.0214	2.6888	5.8514	1.3302	2.8947		1.4711	0	0	0	0		0	0	0
ENSMUSG00000005057	Sh2b2	1.9399	31.7598	0.91	5	protein_coding	SH2B adaptor protein 2 [Source:MGI Symbol;Acc:MGI:1345171]		0.0766	0.1486	2.4328		2.8067	3.3022	1.8242	1.1765	0.6499		0.0473	0.021	0.7075	0.444	14.9577		1.6865	0.7689	0.9449	0.4559	0.5603		3.6488	2.2179	0.6078
ENSMUSG00000005069	Pex5	0.7997	0.7724	0.57	6	protein_coding	peroxisomal biogenesis factor 5 [Source:MGI Symbol;Acc:MGI:1098808]		3.7771	3.0206	2.9174		0	0.3618	0.1991	0.3618	0.1991		1.7227	1.6774	1.5559	0.9737	0.9032		0.0745	1.2504	0.0731	16.7839	0.9812		0.7803	0.6397	0.8198
ENSMUSG00000005078	Jkamp	0.5804	0.4555	0.59	12	protein_coding	JNK1/MAPK8-associated membrane protein [Source:MGI Symbol;Acc:MGI:1915057]		4.6727	2.7122	2.1285		0	0	0	0	0		3.0084	1.4946	2.9434	0.4968	0.9784		0	0.6835	0.3846	0.6835	0.3846		0.7874	0	0
ENSMUSG00000005087	Cd44	0	0	0.47	2	protein_coding	CD44 antigen [Source:MGI Symbol;Acc:MGI:88338]		0.0642	0	0		0	0	0	0	0		0	0.0134	0	0.0134	0		0	0	0	0	0		0.1164	0	0
ENSMUSG00000005089	Slc1a2	1.2739	0.2822	0.44	2	protein_coding	solute carrier family 1 (glial high affinity glutamate transporter), member 2 [Source:MGI Symbol;Acc:MGI:101931]		0.0482	0.0614	0.0136		0	0.0342	0	0.0342	0		0.0333	0	0	0	0		0	0.115	0.0243	0.115	0.0243		0.0314	0.1342	4.2739
ENSMUSG00000005102	Eif2ak4	0.9596	0.6318	0.64	2	protein_coding	eukaryotic translation initiation factor 2 alpha kinase 4 [Source:MGI Symbol;Acc:MGI:1353427]		5.782	5.5484	3.6529		0.1164	0.3051	0.2981	2.6211	2.561		3.2865	4.0053	1.4857	1.2187	0.4521		0.1318	0.2857	0.159	2.1677	1.2064		0.334	0.1177	0.3524
ENSMUSG00000005103	Wdr1	1.3227	1.0178	0.42	5	protein_coding	WD repeat domain 1 [Source:MGI Symbol;Acc:MGI:1337100]		4.4028	5.8236	4.4813		0.0976	0.184	0.596	1.8852	6.1066		3.7876	4.6874	2.5349	1.2376	0.6693		0.4415	1.0704	0.742	2.4245	1.6806		0.364	2.0397	5.6036
ENSMUSG00000005107	Slc2a9	1.1406	0.4775	0.54	5	protein_coding	solute carrier family 2 (facilitated glucose transporter), member 9 [Source:MGI Symbol;Acc:MGI:2152844]		2.126	2.4249	1.0151		0.1674	1.8978	1.5988	11.3369	9.5508		1.3682	1.2646	0.1118	0.9243	0.0817		1.0963	2.7375	2.0393	2.497	1.8602		1.1107	1.4306	1.288
ENSMUSG00000005124	Ccn4	0.8109	0.2196	0.41	15	protein_coding	cellular communication network factor 4 [Source:MGI Symbol;Acc:MGI:1197008]		0.9011	0.7307	0.1979		0.4179	0.2963	0.2079	0.709	0.4975		NA	NA	NA	NA	NA		0.3365	0.4761	0.2887	1.4149	0.8579		0.3294	0.294	0.8925
ENSMUSG00000005125	Ndrg1	0.2284	0.9579	0.48	15	protein_coding	N-myc downstream regulated gene 1 [Source:MGI Symbol;Acc:MGI:1341799]		0	0.2284	0.9579		0	0.0854	0	0.0854	0		0.0472	0.1404	0.022	2.9746	0.4661		0	0.1137	0	0.1137	0		0.2296	0.1316	0.5732
ENSMUSG00000005131	4930550C14Rik	1.0515	0.872	0.46	9	protein_coding	RIKEN cDNA 4930550C14 gene [Source:MGI Symbol;Acc:MGI:1922561]		5.1934	5.4609	4.5289		0	0.2672	0.1144	0.2672	0.1144		3.9225	4.1806	2.3513	1.0658	0.5994		0.0708	0	0	0	0		0.3934	0	0
ENSMUSG00000005142	Man2b1	1.5388	1.9152	0.43	8	protein_coding	mannosidase 2, alpha B1 [Source:MGI Symbol;Acc:MGI:107286]		0.8844	1.3609	1.6938		2.1931	0.7715	1.1164	0.3518	0.5091		0.4731	0.8533	0.9357	1.8036	1.9778		1.7855	1.1499	0.9624	0.644	0.539		1.2225	0.3951	0.3232
ENSMUSG00000005148	Klf5	1.1359	4.045	0.79	14	protein_coding	Kruppel-like transcription factor 5 [Source:MGI Symbol;Acc:MGI:1338056]		0	1.1359	4.045		0	0.1661	0	0.1661	0		0.1619	0.5778	2.6942	3.5689	16.6411		0	0	0	0	0		0	0.1686	0.1686
ENSMUSG00000005150	Wdr83	1.3867	1.1699	0.43	8	protein_coding	WD repeat domain containing 83 [Source:MGI Symbol;Acc:MGI:1915086]		1.9387	2.6883	2.2681		0	0.1928	0	0.1928	0		1.2453	1.8365	1.3338	1.4747	1.0711		0.7381	0	0	0	0		0.1355	0	0
ENSMUSG00000005161	Prdx2	1.0805	1.042	0.37	8	protein_coding	peroxiredoxin 2 [Source:MGI Symbol;Acc:MGI:109486]		8.6173	9.311	8.9791		2.991	5.3288	6.2515	1.7816	2.0901		8.3268	8.8034	7.5105	1.0572	0.902		0.6495	3.0545	2.6389	4.7028	4.063		2.5454	5.3539	2.1034
ENSMUSG00000005198	Polr2a	1.241	1.6938	0.55	11	protein_coding	polymerase (RNA) II (DNA directed) polypeptide A [Source:MGI Symbol;Acc:MGI:98086]		2.4631	3.0566	4.1719		7.0231	5.8994	5.5201	0.84	0.786		0.9376	1.6807	2.315	1.7926	2.4691		2.5099	3.9721	4.318	1.5826	1.7204		5.6601	5.2346	0.9248
ENSMUSG00000005202	Shbg	0.576	25.7109	0.48	11	protein_coding	sex hormone binding globulin [Source:MGI Symbol;Acc:MGI:98295]		0.1401	0.0807	3.6021		0	1.6434	4.0995	1.6434	4.0995		0.0535	0	4.266	0	79.7383		1.1412	3.2177	3.5491	2.8196	3.11		0.6517	2.0625	3.1648
ENSMUSG00000005204	Senp3	1.0537	1.6373	0.85	11	protein_coding	SUMO/sentrin specific peptidase 3 [Source:MGI Symbol;Acc:MGI:2158736]		3.7657	3.968	6.1655		0	1.8007	2.4634	1.8007	2.4634		2.8261	2.6224	5.1672	0.9279	1.8284		0.1353	1.3202	1.9996	9.7576	14.779		1.4343	2.2529	1.5707
ENSMUSG00000005220	Corin	0.963	0.4952	0.31	5	protein_coding	corin, serine peptidase [Source:MGI Symbol;Acc:MGI:1349451]		0.9065	0.873	0.4489		7.2612	6.9982	5.2407	0.9638	0.7217		0.2478	0.2627	0.0263	1.0601	0.1061		6.6361	4.2496	4.6445	0.6404	0.6999		8.1642	5.4951	0.6731
ENSMUSG00000005225	Plekha8	1.07	1.1904	0.33	6	protein_coding	pleckstrin homology domain containing, family A (phosphoinositide binding specific) member 8 [Source:MGI Symbol;Acc:MGI:2681164]		5.3895	5.7665	6.4157		6.2736	6.6094	6.5431	1.0535	1.043		4.3847	4.4344	5.2683	1.0113	1.2015		3.4037	3.904	3.6532	1.147	1.0733		6.7835	6.888	1.0154
ENSMUSG00000005232	G6pc2	0.8115	0.7425	0.54	2	protein_coding	glucose-6-phosphatase, catalytic, 2 [Source:MGI Symbol;Acc:MGI:1277193]		1.0514	0.8532	0.7807		0	0.5675	0.1903	0.5675	0.1903		0.1142	0.194	0.1905	1.6988	1.6681		0	0.6332	1.0293	0.6332	1.0293		0.3651	0.3989	1.0926
ENSMUSG00000005233	Spc25	0.9996	1.1126	0.87	2	protein_coding	SPC25, NDC80 kinetochore complex component, homolog (S. cerevisiae) [Source:MGI Symbol;Acc:MGI:1913692]		6.2506	6.2482	6.9546		0	0.6996	0.2425	0.6996	0.2425		6.8982	6.2399	7.5264	0.9046	1.0911		0.4183	1.1336	0.0963	2.71	0.2302		0.5256	0.1388	0.2641
ENSMUSG00000005237	Dnah2	0.6052	2.0043	0.48	11	protein_coding	dynein, axonemal, heavy chain 2 [Source:MGI Symbol;Acc:MGI:107731]		0.8351	0.5054	1.6738		4.6743	5.5941	4.3424	1.1968	0.929		0.1134	0.1427	0.42	1.2584	3.7037		3.2681	2.9349	2.8459	0.898	0.8708		6.3088	5.2829	0.8374
ENSMUSG00000005251	Ripk4	6.513	11.7188	0.88	16	protein_coding	receptor-interacting serine-threonine kinase 4 [Source:MGI Symbol;Acc:MGI:1919638]		0.3265	2.1265	3.8262		0	0.1538	0.1077	0.1538	0.1077		0.3098	0.7573	1.7787	2.4445	5.7414		0	0	0	0	0		0	0	0
ENSMUSG00000005262	Ufd1	1.0064	1.3348	0.57	16	protein_coding	ubiquitin recognition factor in ER-associated degradation 1 [Source:MGI Symbol;Acc:MGI:109353]		3.1963	3.2166	4.2663		0	0.355	0	0.355	0		NA	NA	NA	NA	NA		0	0	0	0	0		0.3288	0.1979	0.6019
ENSMUSG00000005267	Zfp287	0.1276	0.0193	0.42	11	protein_coding	zinc finger protein 287 [Source:MGI Symbol;Acc:MGI:2176561]		0	0.1276	0.0193		4.682	4.3382	3.9625	0.9266	0.8463		0.0132	0.0117	0.0607	0.8864	4.5985		3.9549	5.5419	5.7285	1.4013	1.4485		3.3364	2.9156	0.8739
ENSMUSG00000005268	Prlr	1.0905	0.9862	0.4	15	protein_coding	prolactin receptor [Source:MGI Symbol;Acc:MGI:97763]		4.0001	4.3622	3.9448		5.5796	6.1928	5.8051	1.1099	1.0404		5.0569	3.9572	3.5525	0.7825	0.7025		6.4956	6.4058	6.3896	0.9862	0.9837		6.1273	5.7289	0.935
ENSMUSG00000005299	Letm1	0.8908	1.069	0.39	5	protein_coding	leucine zipper-EF-hand containing transmembrane protein 1 [Source:MGI Symbol;Acc:MGI:1932557]		3.3093	2.9478	3.5376		6.5923	7.9254	9.0194	1.2022	1.3682		2.4415	2.1744	2.395	0.8906	0.981		5.2348	6.7281	6.6108	1.2853	1.2629		6.1806	7.8801	1.275
ENSMUSG00000005312	Ubqln1	0.9953	0.9817	0.61	13	protein_coding	ubiquilin 1 [Source:MGI Symbol;Acc:MGI:1860276]		5.9382	5.9104	5.8293		1.272	3.7253	4.6335	2.9287	3.6427		4.9359	4.2885	4.76	0.8688	0.9644		1.6471	0.8984	0.797	0.5454	0.4839		3.405	4.062	1.193
ENSMUSG00000005320	Fgfr4	1.4643	25.9809	0.75	13	protein_coding	fibroblast growth factor receptor 4 [Source:MGI Symbol;Acc:MGI:95525]		0.1204	0.1763	3.1281		8.5304	8.892	7.3036	1.0424	0.8562		0.0217	0.0191	1.9541	0.8802	90.0507		6.2023	5.5978	5.8626	0.9025	0.9452		9.6931	7.6921	0.7936
ENSMUSG00000005338	Cadm3	0.5733	0	0.56	1	protein_coding	cell adhesion molecule 3 [Source:MGI Symbol;Acc:MGI:2137858]		0.03	0.0172	0		0	0.1368	0.1117	0.1368	0.1117		0	0	0	0	0		0	0	0	0	0		0	0.1808	0.1808
ENSMUSG00000005339	Fcer1a	0	0	0.19	1	protein_coding	Fc receptor, IgE, high affinity I, alpha polypeptide [Source:MGI Symbol;Acc:MGI:95494]		0	0	0		0	0	0	0	0		0	0	0	0	0		0	0	0	0	0		0	0	0
ENSMUSG00000005354	Txn2	1.0771	0.9584	0.52	15	protein_coding	thioredoxin 2 [Source:MGI Symbol;Acc:MGI:1929468]		6.5452	7.0501	6.2729		5.3472	5.6218	4.7745	1.0514	0.8929		6.5341	7.0178	5.4686	1.074	0.8369		3.4701	1.7338	1.8779	0.4996	0.5412		5.9644	5.5308	0.9273
ENSMUSG00000005355	Casp14	0	0	0.44	10	protein_coding	caspase 14 [Source:MGI Symbol;Acc:MGI:1335092]		0.168	0	0		0	1.6236	0.8895	1.6236	0.8895		0	0	0	0	0		0.4837	0	1.3132	0	2.7149		0.1583	0.489	3.0891
ENSMUSG00000005357	Slc1a6	0	0	0.6	10	protein_coding	solute carrier family 1 (high affinity aspartate/glutamate transporter), member 6 [Source:MGI Symbol;Acc:MGI:1096331]		0	0	0		0	0.1985	2.0695	0.1985	2.0695		0	0	0	0	0		0	0.5898	1.1299	0.5898	1.1299		0.3454	0.9188	2.6601
ENSMUSG00000005360	Slc1a3	1.3145	1.2141	0.44	15	protein_coding	solute carrier family 1 (glial high affinity glutamate transporter), member 3 [Source:MGI Symbol;Acc:MGI:99917]		0.3956	0.52	0.4803		0.3696	1.5661	0.7908	4.2373	2.1396		0.0627	0.0688	0.044	1.0973	0.7018		0.5291	1.4431	0.8824	2.7275	1.6677		2.1001	1.3147	0.626
ENSMUSG00000005362	Crbn	1.0317	0.6496	0.41	6	protein_coding	cereblon [Source:MGI Symbol;Acc:MGI:1913277]		4.8513	5.0053	3.1515		5.5068	5.3814	4.9454	0.9772	0.8981		4.4622	4.3077	2.1635	0.9654	0.4849		7.9168	5.4766	5.5383	0.6918	0.6996		6.6582	5.2907	0.7946
ENSMUSG00000005364	Il5ra	1.9729	2.0196	0.46	6	protein_coding	interleukin 5 receptor, alpha [Source:MGI Symbol;Acc:MGI:96558]		0.3317	0.6544	0.6699		0	0.2357	0.2135	0.2357	0.2135		0.0379	0	0.0351	0	0.9261		0	0	0	0	0		0.2079	0	0
ENSMUSG00000005370	Msh6	0.9077	0.6244	0.66	17	protein_coding	mutS homolog 6 [Source:MGI Symbol;Acc:MGI:1343961]		7.7932	7.074	4.8664		0	0	0.1738	0	0.1738		5.3443	5.4417	3.1575	1.0182	0.5908		0	0	0	0	0		0.0895	0	0
ENSMUSG00000005371	Fbxo11	1.1155	1.2653	0.39	17	protein_coding	F-box protein 11 [Source:MGI Symbol;Acc:MGI:2147134]		5.3103	5.9238	6.7189		0	0.1003	0.0929	0.1003	0.0929		4.2795	4.2738	5.3361	0.9987	1.2469		0.0672	0.8007	1.6913	11.9152	25.1682		0.175	0.2821	1.612
ENSMUSG00000005373	Mlxipl	1.0282	0.8381	0.86	5	protein_coding	MLX interacting protein-like [Source:MGI Symbol;Acc:MGI:1927999]		5.1521	5.2973	4.3181		1.1622	3.421	5.5004	2.9436	4.7327		2.6097	3.6774	2.1739	1.4091	0.833		1.716	4.4792	4.3298	2.6103	2.5232		1.5301	4.6915	3.0661
ENSMUSG00000005374	Tbl2	0.886	3.3645	0.79	5	protein_coding	transducin (beta)-like 2 [Source:MGI Symbol;Acc:MGI:1351652]		1.1859	1.0507	3.99		4.8901	4.5752	4.6886	0.9356	0.9588		0.5052	0.8516	3.3595	1.6857	6.6498		2.4608	1.6848	2.187	0.6847	0.8887		4.1956	4.6921	1.1183
ENSMUSG00000005378	Bud23	0.6252	1.8752	0.54	5	protein_coding	BUD23, rRNA methyltransferase and ribosome maturation factor [Source:MGI Symbol;Acc:MGI:1913388]		2.2728	1.4209	4.2619		0	0.4131	0	0.4131	0		NA	NA	NA	NA	NA		0.1449	0	0	0	0		0.5806	0.6452	1.1113
ENSMUSG00000005397	Nid1	0.5978	0.8957	0.62	13	protein_coding	nidogen 1 [Source:MGI Symbol;Acc:MGI:97342]		0.6654	0.3978	0.596		3.9586	4.2398	2.6215	1.071	0.6622		0.331	0.1024	0.7241	0.3094	2.1876		2.2794	1.8098	1.1922	0.794	0.523		5.0129	2.9091	0.5803
ENSMUSG00000005410	Mcm5	0.8841	0.8867	0.35	8	protein_coding	minichromosome maintenance complex component 5 [Source:MGI Symbol;Acc:MGI:103197]		5.8757	5.1947	5.2101		0	0.3818	0.1017	0.3818	0.1017		3.667	3.5947	2.6685	0.9803	0.7277		0	0	0	0	0		0	0.3103	0.3103
ENSMUSG00000005413	Hmox1	1.3801	1.693	0.93	8	protein_coding	heme oxygenase 1 [Source:MGI Symbol;Acc:MGI:96163]		2.7328	3.7715	4.6265		0	0	0	0	0		0.7597	3.348	2.0577	4.407	2.7086		0.1631	0	0	0	0		0	0	0
ENSMUSG00000005417	Mprip	0.9729	1.0997	0.34	11	protein_coding	myosin phosphatase Rho interacting protein [Source:MGI Symbol;Acc:MGI:1349438]		3.7474	3.646	4.121		0.987	1.4141	1.6194	1.4327	1.6407		2.1294	2.5408	3.2431	1.1932	1.523		0.2012	0.3161	0.2857	1.5711	1.42		0.4303	0.8965	2.0834
ENSMUSG00000005442	Cic	1.0716	1.022	0.37	7	protein_coding	capicua transcriptional repressor [Source:MGI Symbol;Acc:MGI:1918972]		2.831	3.0337	2.8933		4.881	4.2701	3.307	0.8748	0.6775		1.735	2.0578	2.2552	1.1861	1.2998		5.0631	4.3229	5.2426	0.8538	1.0355		3.2182	3.2702	1.0162
ENSMUSG00000005447	Pafah1b3	0.7328	1.7616	0.78	7	protein_coding	platelet-activating factor acetylhydrolase, isoform 1b, subunit 3 [Source:MGI Symbol;Acc:MGI:108414]		2.5722	1.885	4.5312		0	0	0.1871	0	0.1871		1.3467	1.3597	3.1094	1.0097	2.3089		0	0	1.2898	0	1.2898		0.1865	0.3807	2.0413
ENSMUSG00000005465	Il27ra	0.4276	1.2624	0.38	8	protein_coding	interleukin 27 receptor, alpha [Source:MGI Symbol;Acc:MGI:1355318]		0	0.4276	1.2624		0.2363	0	0	0	0		0.0516	0.0676	0.2648	1.3101	5.1318		0.0722	0	0	0	0		0.4022	0	0
ENSMUSG00000005469	Prkaca	1.0295	0.9811	0.54	8	protein_coding	protein kinase, cAMP dependent, catalytic, alpha [Source:MGI Symbol;Acc:MGI:97592]		4.2335	4.3583	4.1534		3.8858	2.8728	2.9298	0.7393	0.754		2.8376	3.4137	2.1775	1.203	0.7674		1.2439	1.9415	2.4586	1.5608	1.9765		2.7987	2.5833	0.923
ENSMUSG00000005470	Asf1b	1.0282	0.9053	0.52	8	protein_coding	anti-silencing function 1B histone chaperone [Source:MGI Symbol;Acc:MGI:1914179]		8.5319	8.7721	7.7236		0	1.7774	3.4894	1.7774	3.4894		7.9192	7.7741	6.6937	0.9817	0.8452		0.428	0.7638	1.5188	1.7846	3.5486		1.148	2.5316	2.2052
ENSMUSG00000005474	Myl10	0	0.3879	0.19	5	protein_coding	myosin, light chain 10, regulatory [Source:MGI Symbol;Acc:MGI:1891705]		0	0	0.3879		0	4.3975	2.884	4.3975	2.884		0	0	0	0	0		2.6665	3.9079	3.2629	1.4656	1.2237		1.4052	3.1167	2.218
ENSMUSG00000005481	Ddx39a	0.9631	1.2219	0.46	8	protein_coding	DEAD box helicase 39a [Source:MGI Symbol;Acc:MGI:1915528]		5.7439	5.5321	7.0187		0	0	0	0	0		NA	NA	NA	NA	NA		0	0	0	0	0		0.1473	0.0875	0.594
ENSMUSG00000005483	Dnajb1	1.0193	0.8363	0.45	8	protein_coding	DnaJ heat shock protein family (Hsp40) member B1 [Source:MGI Symbol;Acc:MGI:1931874]		7.7039	7.8526	6.4424		0.257	0.2606	0.3391	1.014	1.3195		6.5216	6.4868	4.5623	0.9947	0.6996		0.0782	0	0	0	0		0	0	0
ENSMUSG00000005493	Msh4	0.9119	0.5503	0.38	3	protein_coding	mutS homolog 4 [Source:MGI Symbol;Acc:MGI:1860077]		5.3238	4.8549	2.9296		0	0.1434	0.117	0.1434	0.117		4.3341	3.8448	1.3163	0.8871	0.3037		0	0	0	0	0		0.1137	0.2418	2.1266
ENSMUSG00000005501	Usp40	2.0375	1.5151	0.46	1	protein_coding	ubiquitin specific peptidase 40 [Source:MGI Symbol;Acc:MGI:2443184]		0.4803	0.9786	0.7277		4.4737	4.271	4.0027	0.9547	0.8947		0.1973	0.3587	0.4147	1.818	2.1019		1.4573	1.4303	1.2995	0.9815	0.8917		4.0067	3.965	0.9896
ENSMUSG00000005503	Evx1	0.5499	0.1566	0.46	6	protein_coding	even-skipped homeobox 1 [Source:MGI Symbol;Acc:MGI:95461]		2.1035	1.1567	0.3294		0	2.4481	2.6365	2.4481	2.6365		0.57	0.1021	0.0653	0.1791	0.1146		3.122	3.2769	2.9795	1.0496	0.9544		1.3626	3.3254	2.4405
ENSMUSG00000005505	Kbtbd4	1.1051	0.8581	0.42	2	protein_coding	kelch repeat and BTB (POZ) domain containing 4 [Source:MGI Symbol;Acc:MGI:1914386]		4.104	4.5353	3.5217		5.6398	5.9748	4.9061	1.0594	0.8699		4.0827	4.106	3.9005	1.0057	0.9554		6.0455	5.5621	5.5617	0.92	0.92		7.0183	4.8412	0.6898
ENSMUSG00000005506	Celf1	0.9456	0.9082	0.47	2	protein_coding	CUGBP, Elav-like family member 1 [Source:MGI Symbol;Acc:MGI:1342295]		5.9141	5.5924	5.371		1.2197	2.0423	3.4575	1.6744	2.8347		4.4501	4.043	3.9985	0.9085	0.8985		1.7805	5.1936	5.7955	2.9169	3.255		1.3485	2.6419	1.9591
ENSMUSG00000005510	Ndufs3	0.979	0.9498	0.53	2	protein_coding	NADH:ubiquinone oxidoreductase core subunit S3 [Source:MGI Symbol;Acc:MGI:1915599]		4.9476	4.8435	4.6991		5.3297	5.476	4.8328	1.0274	0.9068		4.2468	3.9298	4.9922	0.9254	1.1755		5.0697	5.0423	4.9126	0.9946	0.969		6.4645	4.8246	0.7463
ENSMUSG00000005514	Por	0.834	1.275	0.86	5	protein_coding	cytochrome p450 oxidoreductase [Source:MGI Symbol;Acc:MGI:97744]		2.8216	2.3532	3.5976		1.26	0.7307	0.4431	0.5799	0.3517		0.9665	1.249	2.5421	1.2923	2.6302		0.5882	0.6239	0	1.0607	0		0.8254	1.5341	1.8586
ENSMUSG00000005533	Igf1r	0.7225	0.573	0.56	7	protein_coding	insulin-like growth factor I receptor [Source:MGI Symbol;Acc:MGI:96433]		1.1881	0.8584	0.6808		0	0.168	0.0489	0.168	0.0489		0.4196	0.3799	0.1722	0.9054	0.4104		0.1618	0	0.4131	0	2.5532		0.6098	0.0264	0.0433
ENSMUSG00000005534	Insr	0.6685	0.5292	0.44	8	protein_coding	insulin receptor [Source:MGI Symbol;Acc:MGI:96575]		0.7185	0.4803	0.3802		0.8608	0.7816	0.3962	0.908	0.4603		0.2607	0.2113	0.1131	0.8105	0.4338		0.1458	0	0	0	0		0.7334	0.1871	0.2551
ENSMUSG00000005540	Fcer2a	0.6854	0	0.55	8	protein_coding	Fc receptor, IgE, low affinity II, alpha polypeptide [Source:MGI Symbol;Acc:MGI:95497]		0.1316	0.0902	0		1.9347	2.082	1.9377	1.0761	1.0016		0.135	0	0	0	0		2.1108	2.1754	2.1889	1.0306	1.037		1.5502	1.0881	0.7019
ENSMUSG00000005547	Cyp2a5	0.3003	0.1885	0.59	7	protein_coding	cytochrome P450, family 2, subfamily a, polypeptide 5 [Source:MGI Symbol;Acc:MGI:88597]		0.4425	0.1329	0.0834		0	1.1881	0	1.1881	0		0	0.1546	0.045	0.1546	0.045		0.2658	0.3357	0.2786	1.263	1.0482		1.546	0.2035	0.1316
ENSMUSG00000005553	Atp4a	1.1727	0.3709	0.54	7	protein_coding	ATPase, H+/K+ exchanging, gastric, alpha polypeptide [Source:MGI Symbol;Acc:MGI:88113]		1.3542	1.5881	0.5023		1.3173	0.6121	0.2975	0.4647	0.2258		0.4913	0.6945	0.0537	1.4136	0.1093		0.8674	0.1953	0.5474	0.2252	0.6311		2.0668	0.514	0.2487
ENSMUSG00000005566	Trim28	0.832	1.3645	0.88	7	protein_coding	tripartite motif-containing 28 [Source:MGI Symbol;Acc:MGI:109274]		4.1297	3.4361	5.6351		0	0.3454	0.3533	0.3454	0.3533		2.4874	2.1219	4.8301	0.8531	1.9418		0	0.3357	0.1408	0.3357	0.1408		0.8536	0.3852	0.4513
ENSMUSG00000005575	Ube2m	1.3345	0.7889	0.54	7	protein_coding	ubiquitin-conjugating enzyme E2M [Source:MGI Symbol;Acc:MGI:108278]		1.0208	1.3623	0.8053		3.1162	2.8819	2.6144	0.9248	0.839		0.9379	0.4303	0.7761	0.4588	0.8275		0.6264	1.3868	0.8718	2.2139	1.3918		2.0522	1.5408	0.7508
ENSMUSG00000005580	Adcy9	0.8816	0.8721	0.56	16	protein_coding	adenylate cyclase 9 [Source:MGI Symbol;Acc:MGI:108450]		2.0444	1.8024	1.783		0	0.473	2.4364	0.473	2.4364		1.2245	0.7434	0.8064	0.6071	0.6586		0.0958	1.854	1.4513	19.3528	15.1493		0.0752	1.9982	26.5718
ENSMUSG00000005583	Mef2c	0.0257	0.0279	0.42	13	protein_coding	myocyte enhancer factor 2C [Source:MGI Symbol;Acc:MGI:99458]		0	0.0257	0.0279		0	0.1336	0.1725	0.1336	0.1725		0	0.0542	0	0.0542	0		0.0163	0.3907	0.1355	23.9693	8.3129		0.0779	0.1648	2.1155
ENSMUSG00000005609	Ctr9	1.0321	1.1163	0.44	7	protein_coding	CTR9 homolog, Paf1/RNA polymerase II complex component [Source:MGI Symbol;Acc:MGI:109345]		3.9681	4.0955	4.4297		1.0642	1.4447	0.5465	1.3575	0.5135		2.8004	2.8644	3.3751	1.0229	1.2052		0.5917	3.0243	2.5257	5.1112	4.2685		1.6353	0.969	0.5926
ENSMUSG00000005610	Eif4g2	1.0199	1.1103	0.66	7	protein_coding	eukaryotic translation initiation factor 4, gamma 2 [Source:MGI Symbol;Acc:MGI:109207]		7.1766	7.3193	7.9684		0	0.1104	0.0405	0.1104	0.0405		5.2843	5.6632	6.106	1.0717	1.1555		0	0	0.3824	0	0.3824		0.4536	0.0868	0.1914
ENSMUSG00000005611	Irag1	1.1593	0.6915	0.43	7	protein_coding	inositol 1,4,5-triphosphate receptor associated 1 [Source:MGI Symbol;Acc:MGI:1338023]		2.4748	2.8691	1.7113		0	0.6889	0.818	0.6889	0.818		NA	NA	NA	NA	NA		0.4038	0.9077	0.4901	2.2479	1.2137		1.3411	0.9126	0.6805
ENSMUSG00000005615	Pcyt1a	0.9582	1.0025	0.56	16	protein_coding	phosphate cytidylyltransferase 1, choline, alpha isoform [Source:MGI Symbol;Acc:MGI:88557]		5.8382	5.5942	5.853		6.0667	6.0333	4.8039	0.9945	0.7918		4.4392	4.2634	4.866	0.9604	1.0961		5.1761	3.0076	2.4681	0.5811	0.4768		7.0972	4.7984	0.6761
ENSMUSG00000005621	Zfp592	0.9781	0.8301	0.38	7	protein_coding	zinc finger protein 592 [Source:MGI Symbol;Acc:MGI:2443541]		6.6746	6.5283	5.5405		0.6681	2.5366	3.1827	3.7967	4.7638		4.6031	4.7155	3.9296	1.0244	0.8537		2.866	3.2268	3.5829	1.1259	1.2501		1.1865	1.8592	1.567
ENSMUSG00000005625	Psmd4	1.0141	0.9855	0.48	3	protein_coding	proteasome (prosome, macropain) 26S subunit, non-ATPase, 4 [Source:MGI Symbol;Acc:MGI:1201670]		7.4452	7.5503	7.3372		2.5016	5.1272	5.8304	2.0496	2.3307		6.6824	6.5218	7.3629	0.976	1.1018		5.8835	6.1865	6.3994	1.0515	1.0877		2.0602	3.3462	1.6242
ENSMUSG00000005628	Tmod4	0.9319	0.6021	0.48	3	protein_coding	tropomodulin 4 [Source:MGI Symbol;Acc:MGI:1355285]		2.3601	2.1994	1.4209		10.9584	9.4956	9.4281	0.8665	0.8604		0.6536	0.9399	0.4782	1.438	0.7316		9.1107	7.8391	8.2663	0.8604	0.9073		9.6468	9.5206	0.9869
ENSMUSG00000005640	Insrr	0.7438	12.867	0.46	3	protein_coding	insulin receptor-related receptor [Source:MGI Symbol;Acc:MGI:1346037]		0.1421	0.1057	1.8284		5.1753	5.0518	4.1758	0.9761	0.8069		0	0	0.1282	0	0.1282		1.9753	1.4399	0.8355	0.729	0.423		5.7857	4.778	0.8258
ENSMUSG00000005649	Cabp5	0.0489	0.0573	0.52	7	protein_coding	calcium binding protein 5 [Source:MGI Symbol;Acc:MGI:1352746]		0	0.0489	0.0573		0	0.4962	1.4962	0.4962	1.4962		0	0.1737	0	0.1737	0		0	1.196	1.952	1.196	1.952		0.6415	0.1731	0.2698
ENSMUSG00000005656	Snx6	0.9494	1.0842	0.96	12	protein_coding	sorting nexin 6 [Source:MGI Symbol;Acc:MGI:1919433]		6.9317	6.5809	7.5152		0.5018	2.6142	3.5072	5.2096	6.9892		6.0988	5.0091	6.2351	0.8213	1.0223		2.5659	2.9467	2.5749	1.1484	1.0035		2.0124	2.7733	1.3781
ENSMUSG00000005667	Mthfd2	1.0173	0.8936	0.41	6	protein_coding	methylenetetrahydrofolate dehydrogenase (NAD+ dependent), methenyltetrahydrofolate cyclohydrolase [Source:MGI Symbol;Acc:MGI:1338850]		8.2293	8.3713	7.3535		5.0601	4.4392	1.9566	0.8773	0.3867		7.1788	7.2369	4.7972	1.0081	0.6682		4.2691	2.1972	1.3727	0.5147	0.3215		3.6541	1.7538	0.48
ENSMUSG00000005672	Kit	0.9066	0.6844	0.42	5	protein_coding	KIT proto-oncogene receptor tyrosine kinase [Source:MGI Symbol;Acc:MGI:96677]		7.4123	6.7201	5.0727		0.0976	0.4425	0	4.5338	0		5.8872	5.5957	3.9556	0.9505	0.6719		0.0286	0.0854	0	2.986	0		0.3945	0.148	0.3752
ENSMUSG00000005674	Tomm40l	0.974	0	0.42	1	protein_coding	translocase of outer mitochondrial membrane 40-like [Source:MGI Symbol;Acc:MGI:3589112]		0.0807	0.0786	0		0	0.8412	1.0346	0.8412	1.0346		0.0467	0.1762	0.0443	3.773	0.9486		0	0.8852	0	0.8852	0		0.1512	0.9553	6.3181
ENSMUSG00000005677	Nr1i3	0.0279	0.1283	0.52	1	protein_coding	nuclear receptor subfamily 1, group I, member 3 [Source:MGI Symbol;Acc:MGI:1346307]		0	0.0279	0.1283		0	0.1003	0	0.1003	0		0	0	0.6428	0	0.6428		0	0	0	0	0		0	0.1017	0.1017
ENSMUSG00000005681	Apoa2	4.0308	2.2492	0.57	1	protein_coding	apolipoprotein A-II [Source:MGI Symbol;Acc:MGI:88050]		0.3635	1.4652	0.8176		3.1901	4.7213	8.2312	1.48	2.5802		0	0	0.8971	0	0.8971		1.8938	9.882	10.2253	5.2181	5.3994		2.089	7.9163	3.7895
ENSMUSG00000005682	Pan2	0.9989	0.8563	0.57	10	protein_coding	PAN2 poly(A) specific ribonuclease subunit [Source:MGI Symbol;Acc:MGI:1918984]		6.5191	6.5118	5.5826		1.5787	1.5619	1.7713	0.9894	1.122		4.9103	5.3935	3.441	1.0984	0.7008		1.0026	0.875	1.3103	0.8727	1.3069		2.454	1.9971	0.8138
ENSMUSG00000005683	Cs	1.0205	0.8481	0.56	10	protein_coding	citrate synthase [Source:MGI Symbol;Acc:MGI:88529]		8.5527	8.7278	7.2534		0.7198	2.2256	3.3108	3.092	4.5996		7.4869	8.029	5.6169	1.0724	0.7502		0.6489	2.1332	2.1109	3.2874	3.253		2.2747	3.1011	1.3633
ENSMUSG00000005686	Ampd3	1.0385	0.7801	0.62	7	protein_coding	adenosine monophosphate deaminase 3 [Source:MGI Symbol;Acc:MGI:1096344]		5.9292	6.1577	4.6256		0.1519	0.0793	0.1421	0.5221	0.9355		3.9214	4.7964	2.4507	1.2231	0.625		0.6865	0.3674	0.2485	0.5352	0.362		0.6772	0.08	0.1181
ENSMUSG00000005687	Bcas2	1.0862	1.0764	0.33	3	protein_coding	BCAS2 pre-mRNA processing factor [Source:MGI Symbol;Acc:MGI:1915433]		5.8375	6.3407	6.2835		0.3606	1.4402	0.8359	3.9939	2.3181		5.5964	5.9756	5.8677	1.0678	1.0485		0.4369	0.6951	1.7632	1.591	4.0357		1.899	1.5318	0.8066
ENSMUSG00000005696	Sh2d1a	0	0	0.44	X	protein_coding	SH2 domain containing 1A [Source:MGI Symbol;Acc:MGI:1328352]		0	0	0		0	0	0.0711	0	0.0711		0	0	0	0	0		0	0	0	0	0		0	0	0
ENSMUSG00000005698	Ctcf	1.1167	1.2768	0.89	8	protein_coding	CCCTC-binding factor [Source:MGI Symbol;Acc:MGI:109447]		4.488	5.0118	5.7305		0.33	0.5311	0.1635	1.6094	0.4955		4.0848	3.7409	5.2862	0.9158	1.2941		0.33	0.6406	1.0875	1.9412	3.2955		0.8123	0.4828	0.5944
ENSMUSG00000005699	Pard6a	0.9093	0.5014	0.53	8	protein_coding	par-6 family cell polarity regulator alpha [Source:MGI Symbol;Acc:MGI:1927223]		4.5099	4.101	2.2614		0.8383	0.934	0	1.1142	0		2.5797	2.7446	1.869	1.0639	0.7245		0	0	0.1763	0	0.1763		1.2804	0.2672	0.2087
ENSMUSG00000005705	Agrp	5.0568	19.2371	0.93	8	protein_coding	agouti related neuropeptide [Source:MGI Symbol;Acc:MGI:892013]		0.2041	1.0321	3.9263		0	0.3929	0.3651	0.3929	0.3651		0.1142	0.19	1.4231	1.6637	12.4615		0	0	0	0	0		0.6299	1.1645	1.8487
ENSMUSG00000005716	Pvalb	0.3214	0	0.38	15	protein_coding	parvalbumin [Source:MGI Symbol;Acc:MGI:97821]		0	0.3214	0		0	0	0	0	0		0	0.0817	0	0.0817	0		0	0	0	0	0		0	0	0
ENSMUSG00000005718	Tfap4	1.1254	1.1447	0.4	16	protein_coding	transcription factor AP4 [Source:MGI Symbol;Acc:MGI:103239]		1.61	1.8119	1.843		0	0.3601	1.0783	0.3601	1.0783		0.9216	0.5596	1.3507	0.6072	1.4656		0.3576	0	0	0	0		0.6535	1.8117	2.7723
ENSMUSG00000005732	Ranbp1	0.8445	0.9753	0.44	16	protein_coding	RAN binding protein 1 [Source:MGI Symbol;Acc:MGI:96269]		4.8976	4.1361	4.7765		0	0.6517	0	0.6517	0		5.2109	4.3057	6.6688	0.8263	1.2798		0	0	0.1795	0	0.1795		1.3445	0.2552	0.1898
ENSMUSG00000005763	Cd247	0.5975	0.2687	0.47	1	protein_coding	CD247 antigen [Source:MGI Symbol;Acc:MGI:88334]		0.4552	0.272	0.1223		0.1596	0.2035	0	1.2751	0		0	0.146	0.0394	0.146	0.0394		0.0936	0	0	0	0		0	0.2406	0.2406
ENSMUSG00000005774	Rfx5	1.0268	0.6171	0.34	3	protein_coding	regulatory factor X, 5 (influences HLA class II expression) [Source:MGI Symbol;Acc:MGI:1858421]		4.7552	4.8825	2.9346		1.8961	2.1955	2.7848	1.1579	1.4687		3.5391	3.8769	1.8199	1.0954	0.5142		1.0377	3.3361	3.2196	3.2149	3.1026		4.6885	4.4355	0.946
ENSMUSG00000005779	Psmb4	0.9461	1.5597	0.88	3	protein_coding	proteasome (prosome, macropain) subunit, beta type 4 [Source:MGI Symbol;Acc:MGI:1098257]		4.4508	4.2108	6.9418		0	0.7978	0	0.7978	0		3.6753	3.5395	6.962	0.9631	1.8943		1.5405	1.2588	0.6253	0.8171	0.4059		1.0169	0.5763	0.5667
ENSMUSG00000005800	Mmp8	0.5664	0	0.46	9	protein_coding	matrix metallopeptidase 8 [Source:MGI Symbol;Acc:MGI:1202395]		0.0888	0.0503	0		0.33	0.4141	0	1.2548	0		0	0.025	0	0.025	0		0.3327	0	0.6285	0	1.8891		0	0	0
ENSMUSG00000005802	Slc30a4	0.7678	0.9419	0.52	2	protein_coding	solute carrier family 30 (zinc transporter), member 4 [Source:MGI Symbol;Acc:MGI:1345282]		1.6772	1.2878	1.5797		2.4722	2.0637	0.8679	0.8348	0.3511		1.045	0.5078	0.5791	0.4859	0.5542		3.085	1.757	0.8832	0.5695	0.2863		2.0423	0.708	0.3467
ENSMUSG00000005803	Sqor	0.7137	0.4797	0.46	2	protein_coding	sulfide quinone oxidoreductase [Source:MGI Symbol;Acc:MGI:1929899]		0.3702	0.2642	0.1776		0	1.5936	0.3584	1.5936	0.3584		NA	NA	NA	NA	NA		0.0722	0	0.0711	0	0.9848		0.6355	0.4756	0.7484
ENSMUSG00000005804	Bloc1s6	0.8611	1.9622	0.55	2	protein_coding	biogenesis of lysosomal organelles complex-1, subunit 6, pallidin [Source:MGI Symbol;Acc:MGI:1927580]		1.2023	1.0353	2.3592		0	0.2172	0	0.2172	0		0.5595	0.6299	1.2205	1.1258	2.1814		0	0	0	0	0		0.1037	0.1144	1.1032
ENSMUSG00000005813	Metap1	0.8726	1.5894	0.91	3	protein_coding	methionyl aminopeptidase 1 [Source:MGI Symbol;Acc:MGI:1922874]		3.1569	2.7547	5.0177		0.123	2.2826	1.7446	18.5577	14.1837		2.3186	2.4469	5.2014	1.0553	2.2433		0	0	0	0	0		0.9149	1.559	1.704
ENSMUSG00000005823	Gpr108	0.8503	0.6311	0.42	17	protein_coding	G protein-coupled receptor 108 [Source:MGI Symbol;Acc:MGI:1925558]		3.8897	3.3074	2.4546		0	0	0	0	0		2.2783	1.9453	1.1206	0.8538	0.4919		0	0	0	0	0		0	0	0
ENSMUSG00000005824	Tnfsf14	0	0	0.4	17	protein_coding	tumor necrosis factor (ligand) superfamily, member 14 [Source:MGI Symbol;Acc:MGI:1355317]		0	0	0		0	0.2851	0	0.2851	0		0	0	0	0	0		0	0	0	0	0		0.211	0	0
ENSMUSG00000005836	Gata6	3.663	2.9188	0.54	18	protein_coding	GATA binding protein 6 [Source:MGI Symbol;Acc:MGI:107516]		0.378	1.3846	1.1033		1.2271	1.1489	1.7323	0.9363	1.4117		0.2005	0.4918	0.5819	2.4529	2.9022		1.1534	1.6267	0.9822	1.4104	0.8516		2.5923	3.1042	1.1975
ENSMUSG00000005846	Rsl1d1	1.0145	0.9143	0.64	16	protein_coding	ribosomal L1 domain containing 1 [Source:MGI Symbol;Acc:MGI:1913659]		10.3187	10.4685	9.4339		0	0.1897	0.168	0.1897	0.168		9.5098	8.7257	7.949	0.9175	0.8359		0.1097	0	0	0	0		0	0.6388	0.6388
ENSMUSG00000005864	Cnga2	1.065	0.3941	0.49	X	protein_coding	cyclic nucleotide gated channel alpha 2 [Source:MGI Symbol;Acc:MGI:108040]		2.9147	3.1043	1.1486		0	0	0.1243	0	0.1243		1.196	1.3341	0.1013	1.1155	0.0847		0	0	0	0	0		0.2485	0	0
ENSMUSG00000005871	Apc	1.0395	1.2764	0.44	18	protein_coding	APC, WNT signaling pathway regulator [Source:MGI Symbol;Acc:MGI:88039]		3.8958	4.0497	4.9726		2.8766	2.309	3.9262	0.8027	1.3649		3.2095	2.9885	4.2043	0.9311	1.31		2.3731	3.1637	3.1689	1.3332	1.3353		3.8471	4.6941	1.2202
ENSMUSG00000005873	Reep5	0.9581	0.7503	0.49	18	protein_coding	receptor accessory protein 5 [Source:MGI Symbol;Acc:MGI:1270152]		5.3293	5.106	3.9988		0.6727	1.224	2.0043	1.8195	2.9795		3.8056	3.4013	2.201	0.8938	0.5784		1.1624	1.3522	1.7139	1.1633	1.4744		0.7837	1.9437	2.4802
ENSMUSG00000005881	Ergic3	0.9773	0.9767	0.79	2	protein_coding	ERGIC and golgi 3 [Source:MGI Symbol;Acc:MGI:1913616]		5.4375	5.314	5.3108		0.9123	0.201	1.1457	0.2203	1.2558		3.9449	4.0684	4.7254	1.0313	1.1979		1.9678	2.115	2.0535	1.0748	1.0436		0.4844	1.1378	2.3489
ENSMUSG00000005882	Uqcc1	0.879	0.7168	0.37	2	protein_coding	ubiquinol-cytochrome c reductase complex assembly factor 1 [Source:MGI Symbol;Acc:MGI:1929472]		5.0233	4.4154	3.6006		1.1622	1.3821	1.8104	1.1892	1.5577		4.4399	3.5125	3.3582	0.7911	0.7564		0.5257	0.992	0.5405	1.887	1.0282		1.2723	1.8448	1.45
ENSMUSG00000005883	Spo11	0.0718	0.269	0.49	2	protein_coding	SPO11 initiator of meiotic double stranded breaks [Source:MGI Symbol;Acc:MGI:1349669]		0	0.0718	0.269		0	0.1124	0	0.1124	0		0	0	0	0	0		0	0	0	0	0		0.0983	0	0
ENSMUSG00000005886	Ncoa2	1.0466	1.0852	0.6	1	protein_coding	nuclear receptor coactivator 2 [Source:MGI Symbol;Acc:MGI:1276533]		4.5479	4.7597	4.9356		0.4844	7.6501	9.2314	15.7929	19.0574		3.4565	3.6808	3.5998	1.0649	1.0415		0.3334	5.7221	5.4135	17.1629	16.2373		2.4445	8.0816	3.306
ENSMUSG00000005891	Prl4a1	0	0	0.14	13	protein_coding	prolactin family 4, subfamily a, member 1 [Source:MGI Symbol;Acc:MGI:1206587]		0	0	0		0	0.546	0.7233	0.546	0.7233		0	0	0	0	0		0.3096	0	0.5888	0	1.9018		0.3967	0.4515	1.1381
ENSMUSG00000005892	Trh	1.488	0.9487	0.51	6	protein_coding	thyrotropin releasing hormone [Source:MGI Symbol;Acc:MGI:98823]		1.3294	1.9782	1.2612		0	0	3.3113	0	3.3113		0.6933	0.9304	0.3913	1.342	0.5644		0	0.8367	1.1368	0.8367	1.1368		0	1.4972	1.4972
ENSMUSG00000005893	Nr2c2	1.3679	8.9169	0.66	6	protein_coding	nuclear receptor subfamily 2, group C, member 2 [Source:MGI Symbol;Acc:MGI:1352466]		0.4346	0.5945	3.8753		0.6636	0.9775	3.8735	1.473	5.8371		0.2455	0.4559	3.6448	1.857	14.8464		0.0841	4.2875	4.332	50.981	51.5101		1.1645	3.9646	3.4046
ENSMUSG00000005897	Nr2c1	0.9629	0.5389	0.46	10	protein_coding	nuclear receptor subfamily 2, group C, member 1 [Source:MGI Symbol;Acc:MGI:1352465]		4.4908	4.3241	2.4199		1.0587	1.3964	1.5099	1.319	1.4262		2.9155	3.0383	0.5866	1.0421	0.2012		0.4118	1.9819	2.7474	4.8128	6.6717		1.9562	1.7401	0.8895
ENSMUSG00000005899	Smpd4	0.8287	1.249	0.52	16	protein_coding	sphingomyelin phosphodiesterase 4 [Source:MGI Symbol;Acc:MGI:1924876]		3.4917	2.8936	4.3612		0.2714	2.2904	2.7594	8.4392	10.1673		2.3902	1.9462	3.2957	0.8142	1.3788		1.5842	2.8716	1.9611	1.8126	1.2379		1.1157	2.2618	2.0272
ENSMUSG00000005907	Pex1	0.9495	0.7102	0.44	5	protein_coding	peroxisomal biogenesis factor 1 [Source:MGI Symbol;Acc:MGI:1918632]		4.421	4.1976	3.14		0	0.3098	0.326	0.3098	0.326		3.8464	3.7963	2.0705	0.987	0.5383		0.1008	0.3951	0.0854	3.9196	0.8472		0.2203	0.517	2.3468
ENSMUSG00000005917	Otx1	0.9435	0.4576	0.87	11	protein_coding	orthodenticle homeobox 1 [Source:MGI Symbol;Acc:MGI:97450]		4.3895	4.1413	2.0085		0.2987	0.4839	0.0724	1.62	0.2424		2.5628	3.3143	0.191	1.2932	0.0745		0.3881	0	0.315	0	0.8116		0.4526	0	0
ENSMUSG00000005936	Kctd20	0.9491	1.0357	0.79	17	protein_coding	potassium channel tetramerisation domain containing 20 [Source:MGI Symbol;Acc:MGI:1914239]		4.8228	4.5775	4.9951		0.4844	1.1286	1.4394	2.3299	2.9715		3.6794	3.9038	4.6966	1.061	1.2765		1.3072	2.2699	0.8303	1.7365	0.6352		0.8217	1.3752	1.6736
ENSMUSG00000005947	Itgae	3.1442	8.246	0.85	11	protein_coding	integrin alpha E, epithelial-associated [Source:MGI Symbol;Acc:MGI:1298377]		0.5175	1.6271	4.2673		0	0.272	0.2491	0.272	0.2491		0.1826	0.4274	2.2799	2.3406	12.4858		0.1088	0	0.1237	0	1.1369		0.5281	0.4314	0.8169
ENSMUSG00000005949	Ctns	0.7646	0.2102	0.41	11	protein_coding	cystinosis, nephropathic [Source:MGI Symbol;Acc:MGI:1932872]		4.3715	3.3423	0.9191		6.4345	5.7573	6.3887	0.8948	0.9929		2.387	1.6749	0.2874	0.7017	0.1204		4.1456	5.142	5.8109	1.2404	1.4017		5.6629	6.6962	1.1825
ENSMUSG00000005950	P2rx5	0.1947	1.2458	0.44	11	protein_coding	purinergic receptor P2X, ligand-gated ion channel, 5 [Source:MGI Symbol;Acc:MGI:2137026]		0	0.1947	1.2458		2.2154	2.0372	3.4312	0.9196	1.5488		0	0.2261	0.6711	0.2261	0.6711		3.0606	2.2807	3.5193	0.7452	1.1499		2.2918	2.3563	1.0281
ENSMUSG00000005951	Shpk	0.4221	3.5123	0.6	11	protein_coding	sedoheptulokinase [Source:MGI Symbol;Acc:MGI:1921887]		0.2073	0.0875	0.7281		0.2738	1.0707	1.4985	3.9105	5.473		0.0248	0	0.0454	0	1.8306		0.0836	2.2151	1.8596	26.4964	22.244		0.6434	1.6913	2.6287
ENSMUSG00000005952	Trpv1	0.156	0	0.68	11	protein_coding	transient receptor potential cation channel, subfamily V, member 1 [Source:MGI Symbol;Acc:MGI:1341787]		0.2147	0.0335	0		5.3977	4.9852	5.0282	0.9236	0.9315		0	0	0	0	0		3.6865	5.9712	5.763	1.6197	1.5633		6.0398	5.868	0.9716
ENSMUSG00000005958	Ephb3	4.3342	9.4798	0.91	16	protein_coding	Eph receptor B3 [Source:MGI Symbol;Acc:MGI:104770]		0.1532	0.664	1.4523		0.1296	0.1654	0.2815	1.2762	2.1721		0.0322	0.1365	0.6279	4.2391	19.5		0.4702	0	0.1801	0	0.383		0.5965	0.3635	0.6094
ENSMUSG00000005968	Tuft1	0.805	1.8192	0.43	3	protein_coding	tuftelin 1 [Source:MGI Symbol;Acc:MGI:109572]		2.9595	2.3824	5.384		3.1377	3.4779	4.2276	1.1084	1.3474		1.4924	1.2008	3.1402	0.8046	2.1041		2.1838	3.6652	3.171	1.6784	1.4521		3.186	4.71	1.4783
ENSMUSG00000005973	Rcn1	0.8782	2.3369	0.56	2	protein_coding	reticulocalbin 1 [Source:MGI Symbol;Acc:MGI:104559]		0.3022	0.2654	0.7062		0	0.1368	0	0.1368	0		0.1084	0.2026	0.0611	1.869	0.5637		0	0	0	0	0		0.1204	0	0
ENSMUSG00000005980	Dnase1	0.5653	13.9929	0.4	16	protein_coding	deoxyribonuclease I [Source:MGI Symbol;Acc:MGI:103157]		0.0704	0.0398	0.9851		3.9024	3.5043	2.7851	0.898	0.7137		0	0.2388	0.0525	0.2388	0.0525		3.3818	2.0614	2.2314	0.6096	0.6598		4.3488	3.472	0.7984
ENSMUSG00000005981	Trap1	0.9497	0.93	0.59	16	protein_coding	TNF receptor-associated protein 1 [Source:MGI Symbol;Acc:MGI:1915265]		5.1732	4.9132	4.811		4.4327	4.9371	4.9609	1.1138	1.1192		3.1231	2.7497	3.3168	0.8804	1.062		4.3034	5.3847	4.6053	1.2513	1.0702		4.9313	4.3248	0.877
ENSMUSG00000005982	Naa60	0.9373	0.6483	0.56	16	protein_coding	N(alpha)-acetyltransferase 60, NatF catalytic subunit [Source:MGI Symbol;Acc:MGI:1922013]		5.2286	4.901	3.3896		0	0.2528	0.1077	0.2528	0.1077		4.1837	4.3532	2.7534	1.0405	0.6581		0.0667	0	0.1545	0	2.3163		0	0.1184	0.1184
ENSMUSG00000005983	1700037C18Rik	0	0.6789	0.51	16	protein_coding	RIKEN cDNA 1700037C18 gene [Source:MGI Symbol;Acc:MGI:1920511]		0.1928	0	0.1309		0	0	0	0	0		0	0	0.2412	0	0.2412		0	0	0	0	0		0	0	0
ENSMUSG00000005986	Ankrd13d	0.8116	1.4931	0.43	19	protein_coding	ankyrin repeat domain 13 family, member D [Source:MGI Symbol;Acc:MGI:1915673]		0.8961	0.7273	1.338		4.1886	4.9505	4.7433	1.1819	1.1324		0.1582	0.4058	0.4668	2.5651	2.9507		1.3158	2.8005	2.6849	2.1284	2.0405		5.9489	6.4232	1.0797
ENSMUSG00000005994	Tyrp1	0.0861	0	0.55	4	protein_coding	tyrosinase-related protein 1 [Source:MGI Symbol;Acc:MGI:98881]		0	0.0861	0		0	0	0	0	0		0.0252	0	0	0	0		0	0	0	0	0		0	0	0
ENSMUSG00000006005	Tpr	0.9819	1.1525	0.91	1	protein_coding	translocated promoter region, nuclear basket protein [Source:MGI Symbol;Acc:MGI:1922066]		5.2751	5.1794	6.0798		7.8646	8.2128	7.1834	1.0443	0.9134		4.0103	3.7168	5.7305	0.9268	1.4289		3.9243	4.2848	4.4632	1.0919	1.1373		7.4037	6.3891	0.863
ENSMUSG00000006007	Pdc	0	0.0854	0.16	1	protein_coding	phosducin [Source:MGI Symbol;Acc:MGI:98090]		0	0	0.0854		0	1.5023	0.8343	1.5023	0.8343		0	0	0.1097	0	0.1097		0	0	0	0	0		0.33	1.2216	3.7018
ENSMUSG00000006010	Odr4	0.8487	0.7701	0.58	1	protein_coding	odr4 GPCR localization factor homolog [Source:MGI Symbol;Acc:MGI:2385108]		3.9958	3.3911	3.0773		1.7141	2.2121	2.0687	1.2905	1.2069		NA	NA	NA	NA	NA		0.2412	0	0.5519	0	2.2881		1.7459	0.7	0.4009
ENSMUSG00000006014	Prg4	1.019	0.6666	0.38	1	protein_coding	proteoglycan 4 (megakaryocyte stimulating factor, articular superficial zone protein) [Source:MGI Symbol;Acc:MGI:1891344]		3.394	3.4584	2.2623		0	0.2898	0.6763	0.2898	0.6763		2.3141	2.8419	1.0552	1.2281	0.456		0.069	0	0.0676	0	0.9797		0.3397	0.6736	1.9829
ENSMUSG00000006019	Dhx34	0.9326	0.5317	0.54	7	protein_coding	DExH-box helicase 34 [Source:MGI Symbol;Acc:MGI:1918973]		1.667	1.5546	0.8864		1.1512	1.7951	4.5665	1.5593	3.9667		0.4323	0.4075	0.3117	0.9426	0.721		0.5894	2.7394	2.5227	4.6478	4.2801		1.2357	3.9827	3.223
ENSMUSG00000006021	Kptn	0.9764	1.3726	0.66	7	protein_coding	kaptin [Source:MGI Symbol;Acc:MGI:1890380]		0.9256	0.9038	1.2705		0	1.8707	4.6217	1.8707	4.6217		0.3928	0	1.8401	0	4.6846		2.3688	5.6148	5.7097	2.3703	2.4104		1.0122	6.0498	5.9769
ENSMUSG00000006024	Napa	1.0717	0.9629	0.57	7	protein_coding	N-ethylmaleimide sensitive fusion protein attachment protein alpha [Source:MGI Symbol;Acc:MGI:104563]		4.6204	4.9518	4.449		0	1.6677	3.9058	1.6677	3.9058		3.3631	3.8446	4.8523	1.1432	1.4428		1.2544	3.6914	4.5603	2.9428	3.6354		1.6281	5.3144	3.2642
ENSMUSG00000006050	Sra1	0.9077	1.2112	0.39	18	protein_coding	steroid receptor RNA activator 1 [Source:MGI Symbol;Acc:MGI:1344414]		2.3238	2.1092	2.8147		2.5666	7.2709	7.9732	2.8329	3.1065		2.7328	1.6418	3.3847	0.6008	1.2385		4.4764	2.9851	3.592	0.6669	0.8024		8.772	9.5776	1.0918
ENSMUSG00000006056	Calcoco2	2.187	8.7859	0.81	11	protein_coding	calcium binding and coiled-coil domain 2 [Source:MGI Symbol;Acc:MGI:1343177]		0	2.187	8.7859		0	0.3202	0.9195	0.3202	0.9195		0.7142	1.1564	5.9933	1.6192	8.3916		0	1.0043	0	1.0043	0		0.2277	0.6617	2.906
ENSMUSG00000006057	Atp5mc1	0.8866	1.7999	0.14	11	protein_coding	ATP synthase membrane subunit c locus 1 [Source:MGI Symbol;Acc:MGI:107653]		3.6924	3.2735	6.6458		0.3265	2.2547	3.4561	6.9057	10.5853		NA	NA	NA	NA	NA		0.1181	3.3329	3.3152	28.221	28.0711		1.2582	4.8589	3.8618
ENSMUSG00000006058	Snf8	3.2598	8.5947	0.84	11	protein_coding	SNF8, ESCRT-II complex subunit, homolog (S. cerevisiae) [Source:MGI Symbol;Acc:MGI:1343161]		0.4834	1.5758	4.1547		0	1.2821	0.614	1.2821	0.614		0.6437	0.4613	3.7803	0.7166	5.8728		1.448	2.6034	3.0321	1.7979	2.094		1.4295	1.2001	0.8395
ENSMUSG00000006095	Tbcb	0.7932	1.4297	0.86	7	protein_coding	tubulin folding cofactor B [Source:MGI Symbol;Acc:MGI:1913661]		5.2835	4.1911	7.5536		3.0618	3.2649	1.8412	1.0663	0.6013		2.7694	3.0882	6.2665	1.1151	2.2628		3.7217	2.9609	2.8973	0.7956	0.7785		2.4187	0.7351	0.3039
ENSMUSG00000006127	Inpp5k	1.0092	0.7942	0.45	11	protein_coding	inositol polyphosphate 5-phosphatase K [Source:MGI Symbol;Acc:MGI:1194899]		3.6772	3.7109	2.9204		0	0.8996	3.4161	0.8996	3.4161		2.9952	3.2034	2.2489	1.0695	0.7508		0.9051	1.6267	1.8996	1.7973	2.0988		0.5266	3.3531	6.3675
ENSMUSG00000006134	Crkl	0.9129	1.1725	0.52	16	protein_coding	v-crk avian sarcoma virus CT10 oncogene homolog-like [Source:MGI Symbol;Acc:MGI:104686]		4.9334	4.5038	5.7843		3.0524	3.1266	3.1388	1.0243	1.0283		2.6641	3.1151	3.6931	1.1693	1.3862		1.0253	1.5023	0.7124	1.4652	0.6948		2.9468	2.5869	0.8779
ENSMUSG00000006143	Upk3bl	1.0981	0.9098	0.47	5	protein_coding	uroplakin 3B-like [Source:MGI Symbol;Acc:MGI:1916915]		3.9182	4.3024	3.5646		0	0.389	0	0.389	0		1.1793	1.8149	0.6602	1.539	0.5598		0	0	0.2259	0	0.2259		0.8969	0.3185	0.3551
ENSMUSG00000006154	Eps8l1	0.7993	1.0794	0.62	7	protein_coding	EPS8-like 1 [Source:MGI Symbol;Acc:MGI:1914675]		0.2934	0.2345	0.3167		1.1629	1.473	4.8577	1.2667	4.1772		0.0872	0.077	0	0.883	0		0.1746	3.0047	2.6135	17.209	14.9685		0.9913	5.0909	5.1356
ENSMUSG00000006169	Clint1	0.8833	0.7397	0.39	11	protein_coding	clathrin interactor 1 [Source:MGI Symbol;Acc:MGI:2144243]		2.6587	2.3485	1.9666		0	0.4489	0.0559	0.4489	0.0559		2.4572	1.9008	1.8103	0.7736	0.7367		0	0	0.082	0	0.082		0.3179	0.24	0.755
ENSMUSG00000006179	Prss16	3.4374	0	0.44	13	protein_coding	serine protease 16 (thymus) [Source:MGI Symbol;Acc:MGI:1859181]		0.1941	0.6672	0		0	0	0	0	0		0.065	0.1649	0.0886	2.5369	1.3631		0	0	0	0	0		0	0	0
ENSMUSG00000006191	Cdkal1	1.1343	0.6396	0.42	13	protein_coding	CDK5 regulatory subunit associated protein 1-like 1 [Source:MGI Symbol;Acc:MGI:1921765]		3.2271	3.6605	2.0642		0	0.2253	0.3901	0.2253	0.3901		3.1997	3.8651	1.0293	1.208	0.3217		0.0782	0.7841	0.0243	10.0269	0.3107		0.7553	0.5361	0.7098
ENSMUSG00000006200	Rhox6	0.4673	0	0.53	X	protein_coding	reproductive homeobox 6 [Source:MGI Symbol;Acc:MGI:1202888]		0	0.4673	0		0.6933	1.3285	1.9392	1.9162	2.7971		0	0.4481	0	0.4481	0		2.8714	2.9996	3.9479	1.0446	1.3749		1.9315	2.8697	1.4857
ENSMUSG00000006204	Cdcp3	0.0683	0	0.45	7	protein_coding	CUB domain containing protein 3 [Source:MGI Symbol;Acc:MGI:1918645]		0	0.0683	0		0.8584	1.7053	3.2385	1.9866	3.7727		NA	NA	NA	NA	NA		1.9831	2.0047	2.7739	1.0109	1.3988		2.5178	3.1117	1.2359
ENSMUSG00000006205	Htra1	0.9912	0.6525	0.43	7	protein_coding	HtrA serine peptidase 1 [Source:MGI Symbol;Acc:MGI:1929076]		6.7552	6.6955	4.408		6.1878	6.7454	7.0406	1.0901	1.1378		4.3749	4.9934	1.7056	1.1414	0.3899		6.6874	7.6496	7.7464	1.1439	1.1584		7.1099	6.9783	0.9815
ENSMUSG00000006215	Zbtb17	0.6341	1.7702	0.32	4	protein_coding	zinc finger and BTB domain containing 17 [Source:MGI Symbol;Acc:MGI:107410]		3.0694	1.9462	5.4334		3.9517	4.1964	3.9658	1.0619	1.0036		1.0191	0.6869	4.2351	0.674	4.1557		1.6038	1.6978	1.6828	1.0586	1.0493		3.9678	4.6773	1.1788
ENSMUSG00000006216	Clcnkb	0.1355	0.2079	0.39	4	protein_coding	chloride channel, voltage-sensitive Kb [Source:MGI Symbol;Acc:MGI:1930643]		0	0.1355	0.2079		1.6443	1.7895	1.4019	1.0883	0.8526		0.03	0	0	0	0		0.9197	0.4977	1.0496	0.5412	1.1412		0.8127	1.6581	2.0402
ENSMUSG00000006218	Fam131c	0.6086	8.1052	0.94	4	protein_coding	family with sequence similarity 131, member C [Source:MGI Symbol;Acc:MGI:2685539]		0.2708	0.1648	2.1949		4.6398	3.3349	3.5817	0.7188	0.772		0	0	0.2176	0	0.2176		3.6591	1.5346	3.1647	0.4194	0.8649		2.1268	3.514	1.6522
ENSMUSG00000006219	Fblim1	1.6478	15.7078	0.89	4	protein_coding	filamin binding LIM protein 1 [Source:MGI Symbol;Acc:MGI:1921452]		0.2618	0.4314	4.1123		0.3561	0.6378	0.76	1.7911	2.1342		0	0.0587	2.2054	0.0587	2.2054		0.1115	1.069	0.9531	9.5874	8.548		0.0915	0.5821	6.3617
ENSMUSG00000006221	Hspb7	0	0.103	0.57	4	protein_coding	heat shock protein family, member 7 (cardiovascular) [Source:MGI Symbol;Acc:MGI:1352494]		0	0	0.103		5.7525	5.4975	5.3895	0.9557	0.9369		0	0	0.023	0	0.023		2.3359	2.6556	2.5257	1.1369	1.0813		6.1128	6.0604	0.9914
ENSMUSG00000006235	Epor	0.2023	0.1551	0.41	9	protein_coding	erythropoietin receptor [Source:MGI Symbol;Acc:MGI:95408]		0	0.2023	0.1551		0	1.0611	3.3247	1.0611	3.3247		0	0.0346	0	0.0346	0		0	1.6722	3.7094	1.6722	3.7094		0.6649	2.416	3.6336
ENSMUSG00000006241	Ccdc159	0.0559	0.8616	0.32	9	protein_coding	coiled-coil domain containing 159 [Source:MGI Symbol;Acc:MGI:1914369]		0	0.0559	0.8616		1.9471	1.9456	1.4396	0.9992	0.7394		0	0.0834	0.0438	0.0834	0.0438		0.5756	0	0	0	0		2.2453	2.0225	0.9008
ENSMUSG00000006262	Mob1b	1.1515	1.1205	0.47	5	protein_coding	MOB kinase activator 1B [Source:MGI Symbol;Acc:MGI:1915723]		3.8738	4.4607	4.3407		0	0.0676	0.1077	0.0676	0.1077		5.0561	4.7062	4.4775	0.9308	0.8856		0	0	0	0	0		0.103	0.03	0.2913
ENSMUSG00000006269	Atp6v1b1	0.0328	0	0.39	6	protein_coding	ATPase, H+ transporting, lysosomal V1 subunit B1 [Source:MGI Symbol;Acc:MGI:103285]		0	0.0328	0		0.513	0.5592	0.0929	1.0901	0.1811		0	0	0	0	0		0.2841	1.8504	0.5719	6.5132	2.013		0.7273	0.2875	0.3953
ENSMUSG00000006270	Vax1	0.1237	0	0.38	19	protein_coding	ventral anterior homeobox 1 [Source:MGI Symbol;Acc:MGI:1277163]		0	0.1237	0		0	0.4447	0	0.4447	0		0	0	0	0	0		0	0	0	0	0		0	0	0
ENSMUSG00000006273	Atp6v1b2	0.9867	0.8309	0.46	8	protein_coding	ATPase, H+ transporting, lysosomal V1 subunit B2 [Source:MGI Symbol;Acc:MGI:109618]		7.0628	6.9687	5.8683		0.1609	0.771	0.7198	4.7918	4.4736		5.8941	6.1487	4.7922	1.0432	0.8131		0.4247	0.269	0.7523	0.6334	1.7714		0.854	1.3285	1.5556
ENSMUSG00000006276	Eps15l1	0.954	0.622	0.55	8	protein_coding	epidermal growth factor receptor pathway substrate 15-like 1 [Source:MGI Symbol;Acc:MGI:104582]		5.6219	5.3634	3.497		2.4921	1.3592	2.0844	0.5454	0.8364		4.2819	4.5251	2.7455	1.0568	0.6412		0.3704	0	0.4174	0	1.1269		1.0076	0.8891	0.8824
ENSMUSG00000006281	Tep1	0.4096	1.4344	0.58	14	protein_coding	telomerase associated protein 1 [Source:MGI Symbol;Acc:MGI:109573]		1.6102	0.6595	2.3096		0.0909	0.3115	0.0433	3.4268	0.4763		0.322	0.1731	0.6955	0.5376	2.1599		0.1979	2.8003	0.9797	14.1501	4.9505		1.6464	2.8976	1.76
ENSMUSG00000006288	Ttc5	0.4991	0.4305	0.54	14	protein_coding	tetratricopeptide repeat domain 5 [Source:MGI Symbol;Acc:MGI:2683584]		2.747	1.371	1.1827		0.546	0.8201	0.7664	1.502	1.4037		1.7111	0.5343	0.9313	0.3123	0.5443		0.7116	0.3414	1.7681	0.4798	2.4847		0.3561	0.9501	2.6681
ENSMUSG00000006289	Osgep	1.5375	4.1763	0.86	14	protein_coding	O-sialoglycoprotein endopeptidase [Source:MGI Symbol;Acc:MGI:1913496]		0.6045	0.9294	2.5246		0.3254	2.574	1.4707	7.9103	4.5197		0.2935	0.2592	2.9896	0.8831	10.186		1.0656	0.4125	0.3254	0.3871	0.3054		1.2528	0.9738	0.7773
ENSMUSG00000006299	Aamp	1.0572	0.998	0.56	1	protein_coding	angio-associated migratory protein [Source:MGI Symbol;Acc:MGI:107809]		5.3333	5.6385	5.3225		0	0.4766	0.419	0.4766	0.419		4.0479	4.7943	4.1814	1.1844	1.033		0.3885	0.5578	0.168	1.4358	0.4324		0.4103	0.6281	1.5308
ENSMUSG00000006301	Tmbim1	1.0144	0.903	0.53	1	protein_coding	transmembrane BAX inhibitor motif containing 1 [Source:MGI Symbol;Acc:MGI:1916910]		5.2727	5.3488	4.7612		0	0.4383	0.3989	0.4383	0.3989		5.0347	5.2342	4.3106	1.0396	0.8562		0.2865	0.0607	0.0461	0.2119	0.1609		0.0635	0.1725	2.7165
ENSMUSG00000006304	Arpc2	0.9707	0.9513	0.58	1	protein_coding	actin related protein 2/3 complex, subunit 2 [Source:MGI Symbol;Acc:MGI:1923959]		7.9065	7.6748	7.5215		6.9646	6.2896	5.4551	0.9031	0.7833		6.1823	6.4192	6.0437	1.0383	0.9776		6.6632	6.5759	6.5964	0.9869	0.99		5.0829	4.993	0.9823
ENSMUSG00000006307	Kmt2b	0.954	0.8615	0.57	7	protein_coding	lysine (K)-specific methyltransferase 2B [Source:MGI Symbol;Acc:MGI:109565]		3.1598	3.0144	2.7221		1.8213	2.3864	2.5149	1.3103	1.3808		1.5153	1.561	1.9117	1.0302	1.2616		0.7496	1.4022	0.9664	1.8706	1.2892		1.6998	2.7792	1.635
ENSMUSG00000006310	Zbtb32	1.0649	1.0141	0.62	7	protein_coding	zinc finger and BTB domain containing 32 [Source:MGI Symbol;Acc:MGI:1891838]		4.0671	4.331	4.1243		1.3713	1.4649	1.6053	1.0683	1.1706		2.4805	2.7104	1.4032	1.0927	0.5657		0	0	0.6369	0	0.6369		1.4885	2.8283	1.9001
ENSMUSG00000006311	Etv2	1.5451	1.5409	0.39	7	protein_coding	ets variant 2 [Source:MGI Symbol;Acc:MGI:99253]		0.6668	1.0303	1.0275		0	0	0	0	0		0.0768	0.1302	0	1.6953	0		0.6781	0	0	0	0		0	0	0
ENSMUSG00000006313	Upk1a	1.3661	3.3348	0.76	7	protein_coding	uroplakin 1A [Source:MGI Symbol;Acc:MGI:98911]		1.5393	2.1028	5.1333		3.868	1.8866	0.8428	0.4877	0.2179		0.7435	0.8228	2.4743	1.1067	3.3279		2.5918	3.4525	3.8156	1.3321	1.4722		1.144	1.4785	1.2924
ENSMUSG00000006315	Tmem147	1.1915	0.8711	0.66	7	protein_coding	transmembrane protein 147 [Source:MGI Symbol;Acc:MGI:1915011]		4.1081	4.8946	3.5786		0.6425	1.4797	0	2.303	0		3.2395	3.5178	2.5948	1.0859	0.801		1.2608	0	0.6365	0	0.5048		2.9442	0	0
ENSMUSG00000006333	Rps9	0.7849	1.5339	0.93	7	protein_coding	ribosomal protein S9 [Source:MGI Symbol;Acc:MGI:1924096]		4.9307	3.8703	7.5631		0	2.578	2.4103	2.578	2.4103		4.3235	3.9427	7.964	0.9119	1.842		0.3212	0.2821	1.5869	0.8783	4.9405		3.1821	2.2975	0.722
ENSMUSG00000006335	Tfpt	0.8483	1.0752	0.94	7	protein_coding	TCF3 (E2A) fusion partner [Source:MGI Symbol;Acc:MGI:1916964]		6.5657	5.5695	7.0595		7.0367	5.9829	5.9059	0.8502	0.8393		4.1708	4.2485	4.8621	1.0186	1.1657		3.0361	2.4665	3.2887	0.8124	1.0832		4.9828	4.0546	0.8137
ENSMUSG00000006342	Susd2	0	0.9415	0.41	10	protein_coding	sushi domain containing 2 [Source:MGI Symbol;Acc:MGI:1918983]		0	0	0.9415		0	0.1276	0.1124	0.1276	0.1124		0	0.0414	0.2057	0.0414	0.2057		0.0731	0.2116	0	2.8947	0		0.9804	0	0
ENSMUSG00000006344	Ggt5	0.1629	0.0875	0.52	10	protein_coding	gamma-glutamyltransferase 5 [Source:MGI Symbol;Acc:MGI:1346063]		0	0.1629	0.0875		0.5069	1.5919	0.4746	3.1405	0.9363		0.0481	0	0.03	0	0.6237		2.3998	1.8363	1.8282	0.7652	0.7618		1.4417	0.1454	0.1009
ENSMUSG00000006345	Ggt1	1.0948	0.5611	0.55	10	protein_coding	gamma-glutamyltransferase 1 [Source:MGI Symbol;Acc:MGI:95706]		2.7879	3.0522	1.5644		0.6304	0.3829	0	0.6074	0		1.6898	1.72	0.4453	1.0179	0.2635		0.9138	0	0.5079	0	0.5558		0.937	0.1303	0.1391
ENSMUSG00000006356	Crip2	1.0998	0.9197	0.48	12	protein_coding	cysteine rich protein 2 [Source:MGI Symbol;Acc:MGI:1915587]		3.6094	3.9697	3.3194		0	0.3813	0.6206	0.3813	0.6206		2.2033	3.4159	1.5458	1.5504	0.7016		0	0	0	0	0		0.1789	0.378	2.1129
ENSMUSG00000006360	Crip1	0.1557	2.5435	0.88	12	protein_coding	cysteine-rich protein 1 [Source:MGI Symbol;Acc:MGI:88501]		0	0.1557	2.5435		2.5661	3.2587	1.7538	1.2699	0.6834		0	0	1.2748	0	1.2748		0	0	0	0	0		3.739	2.6814	0.7171
ENSMUSG00000006362	Cbfa2t3	0.8562	0.4951	0.38	8	protein_coding	CBFA2/RUNX1 translocation partner 3 [Source:MGI Symbol;Acc:MGI:1338013]		3.2073	2.746	1.5878		4.5073	2.989	1.6358	0.6631	0.3629		1.6436	1.4725	0.4661	0.8959	0.2836		1.1545	0.9328	1.2132	0.808	1.0508		2.3203	0.8164	0.3519
ENSMUSG00000006369	Fbln1	0.912	2.0078	0.53	15	protein_coding	fibulin 1 [Source:MGI Symbol;Acc:MGI:95487]		1.1654	1.0628	2.3399		1.1922	3.211	2.6809	2.6933	2.2487		0.0402	0.3055	0.5822	7.5995	14.4826		3.0637	3.1442	3.3472	1.0263	1.0925		4.1591	2.5722	0.6185
ENSMUSG00000006373	Pgrmc1	0.9887	1.1127	0.92	X	protein_coding	progesterone receptor membrane component 1 [Source:MGI Symbol;Acc:MGI:1858305]		6.355	6.2829	7.0714		0	0.8659	0.394	0.8659	0.394		4.8676	4.9348	4.7838	1.0138	0.9828		0.1322	0.3707	0.1622	2.8041	1.2269		0.9287	0.6007	0.6468
ENSMUSG00000006378	Gcat	0.6163	0.7073	0.62	15	protein_coding	glycine C-acetyltransferase (2-amino-3-ketobutyrate-coenzyme A ligase) [Source:MGI Symbol;Acc:MGI:1349389]		1.0054	0.6196	0.7111		0	0.8556	0.679	0.8556	0.679		1.2026	0.9795	1.1582	0.8145	0.9631		0	0	0.6017	0	0.6017		0.4447	0	0
ENSMUSG00000006386	Tek	0.9344	0.6636	0.46	4	protein_coding	TEK receptor tyrosine kinase [Source:MGI Symbol;Acc:MGI:98664]		3.8962	3.6408	2.5857		2.9036	3.082	2.2285	1.0614	0.7675		1.8701	1.9486	0.8166	1.042	0.4367		3.3302	3.5803	3.6957	1.0751	1.1098		3.6903	2.4981	0.6769
ENSMUSG00000006389	Mpl	1.4683	14.925	0.92	4	protein_coding	myeloproliferative leukemia virus oncogene [Source:MGI Symbol;Acc:MGI:97076]		0.2479	0.364	3.6999		0.2606	2.9181	3.037	11.1976	11.6539		0.0507	0.23	2.0348	4.5365	40.1341		3.3292	4.5163	4.5763	1.3566	1.3746		2.0613	2.7059	1.3127
ENSMUSG00000006390	Elovl1	0.9311	0.662	0.55	4	protein_coding	ELOVL fatty acid elongase 1 [Source:MGI Symbol;Acc:MGI:1858959]		6.1864	5.7599	4.0951		0.9373	1.3349	0.6045	1.4242	0.6449		4.9738	4.9022	3.0228	0.9856	0.6077		0.0918	0.4844	0.3138	5.2767	3.4183		1.4701	0	0
ENSMUSG00000006392	Med8	0.7854	1.0086	0.92	4	protein_coding	mediator complex subunit 8 [Source:MGI Symbol;Acc:MGI:1915269]		4.9077	3.8547	4.9497		2.6785	2.6666	1.9368	0.9956	0.7231		3.541	2.5881	4.5521	0.7309	1.2855		0.2372	0	0	0	0		1.8016	1.1843	0.6574
ENSMUSG00000006395	Hyi	0.3835	0.426	0.58	4	protein_coding	hydroxypyruvate isomerase (putative) [Source:MGI Symbol;Acc:MGI:1915430]		0	0.3835	0.426		1.0902	0.9057	1.4225	0.8308	1.3048		0	0	0.0882	0	0.0882		0	0.9884	2.6536	0.9884	2.6536		0.7084	1.5881	2.2418
ENSMUSG00000006398	Cdc20	1.0054	0.9704	0.56	4	protein_coding	cell division cycle 20 [Source:MGI Symbol;Acc:MGI:1859866]		8.6842	8.731	8.427		0.4158	0.5175	0	1.2446	0		6.6679	6.6116	7.4138	0.9916	1.1119		0	0	0	0	0		0	0	0
ENSMUSG00000006403	Adamts4	1.0351	0.7333	0.38	1	protein_coding	ADAM metallopeptidase with thrombospondin type 1 motif 4 [Source:MGI Symbol;Acc:MGI:1339949]		3.2837	3.3991	2.408		1.5578	3.696	3.0033	2.3726	1.9279		1.3226	1.786	0.3626	1.3504	0.2742		0.4369	0.294	1.272	0.6729	2.9114		6.7907	8.204	1.2081
ENSMUSG00000006411	Nectin4	0.1322	0	0.44	1	protein_coding	nectin cell adhesion molecule 4 [Source:MGI Symbol;Acc:MGI:1918990]		0	0.1322	0		0.2216	0.7719	1.5663	3.4833	7.0681		NA	NA	NA	NA	NA		1.4901	2.6041	2.1903	1.7476	1.4699		1.1988	0.3265	0.2724
ENSMUSG00000006412	Pfdn2	1.0578	1.107	0.38	1	protein_coding	prefoldin 2 [Source:MGI Symbol;Acc:MGI:1276111]		5.6135	5.9377	6.2144		0.4027	0.6187	0.5241	1.5364	1.3015		5.4137	5.1957	6.3623	0.9597	1.1752		0	0.8813	0.846	0.8813	0.846		0.5231	0.2172	0.4152
ENSMUSG00000006418	Rnf114	0.9424	0.7794	0.87	2	protein_coding	ring finger protein 114 [Source:MGI Symbol;Acc:MGI:1933159]		10.4821	9.8779	8.1695		3.8268	2.4547	2.2882	0.6414	0.5979		8.2304	7.6238	5.4093	0.9263	0.6572		0.4093	0	0.2431	0	0.5939		2.0555	2.6135	1.2715
ENSMUSG00000006423	Steep1	0.8277	1.0023	0.14	X	protein_coding	STING1 ER exit protein 1 [Source:MGI Symbol;Acc:MGI:1924894]		4.0636	3.3634	4.073		0	0.2558	0.1583	0.2558	0.1583		NA	NA	NA	NA	NA		0	0.5974	0.1538	0.5974	0.1538		0.3437	0.4657	1.355
ENSMUSG00000006435	Neurl1a	10.8067	9.3667	0.49	19	protein_coding	neuralized E3 ubiquitin protein ligase 1A [Source:MGI Symbol;Acc:MGI:1334263]		0.03	0.3242	0.281		0	0.0614	0.159	0.0614	0.159		0	0.0479	0.067	0.0479	0.067		0.1021	0	0.2412	0	2.3624		0.1057	0.605	5.7237
ENSMUSG00000006442	Srm	2.0127	2.2447	0.91	4	protein_coding	spermidine synthase [Source:MGI Symbol;Acc:MGI:102690]		1.9829	3.991	4.451		3.0718	1.8094	1.8695	0.589	0.6086		0.92	1.6874	3.811	1.8341	4.1424		0.1776	0	0.1865	0	1.0501		1.6638	1.8456	1.1093
ENSMUSG00000006445	Epha2	2.3575	2.4714	0.42	4	protein_coding	Eph receptor A2 [Source:MGI Symbol;Acc:MGI:95278]		0.1782	0.4201	0.4404		0.1801	1.9987	3.3727	11.0977	18.7268		0	0.1845	0.1942	0.1845	0.1942		1.478	2.4688	2.8997	1.6704	1.9619		0.8864	3.2256	3.639
ENSMUSG00000006456	Rbm14	1.0177	0.9267	0.54	19	protein_coding	RNA binding motif protein 14 [Source:MGI Symbol;Acc:MGI:1929092]		5.2295	5.3221	4.8463		2.5321	1.8337	1.158	0.7242	0.4573		3.4495	3.9043	3.7606	1.1318	1.0902		1.5336	1.8647	1.2975	1.2159	0.846		0.8608	0.792	0.9201
ENSMUSG00000006457	Actn3	0.8791	0.5523	0.42	19	protein_coding	actinin alpha 3 [Source:MGI Symbol;Acc:MGI:99678]		5.0682	4.4554	2.799		2.7662	2.6516	2.9399	0.9586	1.0628		2.0746	2.5596	0.5621	1.2338	0.2709		0	0	1.3389	0	1.3389		1.3196	2.4792	1.8788
ENSMUSG00000006462	A530013C23Rik	0	0.03	0.51	2	lncRNA	RIKEN cDNA A530013C23 gene [Source:MGI Symbol;Acc:MGI:3041178]		0	0	0.03		1.6079	2.6393	3.2268	1.6415	2.0068		0	0	0	0	0		2.1645	2.8582	2.9024	1.3205	1.3409		2.927	6.4821	2.2146
ENSMUSG00000006463	Zdhhc24	0.7099	0.5697	0.55	19	protein_coding	zinc finger, DHHC domain containing 24 [Source:MGI Symbol;Acc:MGI:1917855]		5.2564	3.7315	2.9945		0.2798	0.4704	2.341	1.6812	8.3667		3.8596	2.3614	1.6275	0.6118	0.4217		0	2.2415	1.2179	2.2415	1.2179		0.7485	1.7205	2.2986
ENSMUSG00000006464	Bbs1	1.8339	15.1255	0.86	19	protein_coding	Bardet-Biedl syndrome 1 [Source:MGI Symbol;Acc:MGI:1277215]		0.1355	0.2485	2.0495		0	1.2863	1.2878	1.2863	1.2878		0.0235	0	0.5985	0	25.4681		0.2833	0.2786	0.6987	0.9834	2.4663		0.6681	2.1092	3.157
ENSMUSG00000006469	Slc34a3	0	0	0.42	2	protein_coding	solute carrier family 34 (sodium phosphate), member 3 [Source:MGI Symbol;Acc:MGI:2159410]		0.1706	0	0		4.5367	4.2793	3.9544	0.9433	0.8716		0	0	0	0	0		4.8859	4.3644	4.8517	0.8933	0.993		5.2136	3.8974	0.7475
ENSMUSG00000006471	Ndor1	0.5405	0.8328	0.41	2	protein_coding	NADPH dependent diflavin oxidoreductase 1 [Source:MGI Symbol;Acc:MGI:1926047]		1.1741	0.6346	0.9778		0	0.4547	1.5847	0.4547	1.5847		1.0308	1.1178	2.2099	1.0844	2.1439		0.0436	0.6406	0.4808	14.6927	11.0275		0	2.9856	2.9856
ENSMUSG00000006476	Nsmf	0.3098	0.5175	0.48	2	protein_coding	NMDA receptor synaptonuclear signaling and neuronal migration factor [Source:MGI Symbol;Acc:MGI:1861755]		0	0.3098	0.5175		7.284	7.225	7.0262	0.9919	0.9646		0.1174	0.1815	0.1295	1.546	1.1031		4.4388	4.1602	4.1987	0.9372	0.9459		5.6983	6.1427	1.078
ENSMUSG00000006488	Prl7a1	0	0	0.06	13	protein_coding	prolactin family 7, subfamily a, member 1 [Source:MGI Symbol;Acc:MGI:1206572]		0	0	0		0.8229	0.9964	0	1.2108	0		0	0	0	0	0		0.1506	0	0	0	0		0.2277	0.2558	1.1234
ENSMUSG00000006490	Prl8a9	0	0	0.14	13	protein_coding	prolactin family8, subfamily a, member 9 [Source:MGI Symbol;Acc:MGI:1914560]		0	0	0		0	0	0	0	0		0	0	0	0	0		0	0	0	0	0		0	0	0
ENSMUSG00000006494	Pdk1	1.1464	1.003	0.55	2	protein_coding	pyruvate dehydrogenase kinase, isoenzyme 1 [Source:MGI Symbol;Acc:MGI:1926119]		3.7762	4.3291	3.7874		0	0.7044	0.519	0.7044	0.519		2.4657	2.8011	2.4313	1.136	0.986		0.5417	1.2191	0.5763	2.2505	1.0639		0.4054	0.2666	0.6576
ENSMUSG00000006498	Ptbp1	0.9293	0.9196	0.66	10	protein_coding	polypyrimidine tract binding protein 1 [Source:MGI Symbol;Acc:MGI:97791]		7.4363	6.9104	6.8386		0.6098	3.9782	5.6389	6.5238	9.2471		5.4175	6.0873	4.5228	1.1236	0.8349		2.783	5.5579	5.9763	1.9971	2.1474		1.9125	3.3964	1.7759
ENSMUSG00000006517	Mvd	1.1765	1.3966	0.53	8	protein_coding	mevalonate (diphospho) decarboxylase [Source:MGI Symbol;Acc:MGI:2179327]		2.6672	3.138	3.7249		0.7407	1.9743	3.7724	2.6655	5.093		1.1676	1.2277	0.5074	1.0515	0.4346		0.5824	1.6074	1.3768	2.76	2.364		1.2645	3.7378	2.956
ENSMUSG00000006519	Cyba	0.2534	1.9978	0.44	8	protein_coding	cytochrome b-245, alpha polypeptide [Source:MGI Symbol;Acc:MGI:1316658]		0	0.2534	1.9978		0.6781	0	1.0687	0	1.576		0.118	0.1194	0.5195	1.0119	4.4025		0	0.6069	0.8412	0.6069	0.8412		0	0	0
ENSMUSG00000006522	Itih3	1.3827	0.7111	0.39	14	protein_coding	inter-alpha trypsin inhibitor, heavy chain 3 [Source:MGI Symbol;Acc:MGI:96620]		0.3185	0.4404	0.2265		0	1.1405	0.2098	1.1405	0.2098		0.2486	0.2017	0.1511	0.8113	0.6078		0.3361	0.2004	0.0847	0.5963	0.252		0.2141	0.5266	2.4596
ENSMUSG00000006526	Stimate	1.3719	2.7509	0.36	14	protein_coding	STIM activating enhancer [Source:MGI Symbol;Acc:MGI:1921500]		0.2702	0.3707	0.7433		1.8938	1.5375	5.051	0.8119	2.6671		NA	NA	NA	NA	NA		0.1669	5.0183	5.1761	30.0677	31.0132		2.1577	5.2603	2.4379
ENSMUSG00000006527	Sfmbt1	0.9794	0.8414	0.47	14	protein_coding	Scm-like with four mbt domains 1 [Source:MGI Symbol;Acc:MGI:1859609]		8.3111	8.14	6.9931		7.6303	6.5863	4.8675	0.8632	0.6379		6.4952	6.2155	4.5524	0.9569	0.7009		5.074	3.7238	3.3294	0.7339	0.6562		7.0612	4.8577	0.6879
ENSMUSG00000006529	Itih1	0	0	0.59	14	protein_coding	inter-alpha trypsin inhibitor, heavy chain 1 [Source:MGI Symbol;Acc:MGI:96618]		0	0	0		4.3307	3.5734	2.3311	0.8251	0.5383		0	0	0	0	0		4.1277	2.105	1.6187	0.51	0.3922		3.5052	1.1747	0.3351
ENSMUSG00000006538	Ihh	0.4536	0.1821	0.66	1	protein_coding	Indian hedgehog [Source:MGI Symbol;Acc:MGI:96533]		0	0.4536	0.1821		8.0952	7.1766	4.9946	0.8865	0.617		0	0	0.0521	0	0.0521		5.8689	5.3932	5.5188	0.9189	0.9403		6.3497	3.6574	0.576
ENSMUSG00000006542	Prkag3	1.2781	0	0.6	1	protein_coding	protein kinase, AMP-activated, gamma 3 non-catalytic subunit [Source:MGI Symbol;Acc:MGI:1891343]		0.2147	0.2744	0		0	0	0	0	0		0.0243	0	0	0	0		0.08	0.5291	0	6.6137	0		0.2981	0.3288	1.103
ENSMUSG00000006546	Cryba2	0.5931	0.7727	0.46	1	protein_coding	crystallin, beta A2 [Source:MGI Symbol;Acc:MGI:104336]		0	0.5931	0.7727		0	0	1.2895	0	1.2895		0	0	0	0	0		0	0	0	0	0		0.3016	0.3448	1.1432
ENSMUSG00000006567	Atp7b	1.0642	1.1079	0.61	8	protein_coding	ATPase, Cu++ transporting, beta polypeptide [Source:MGI Symbol;Acc:MGI:103297]		0.2696	0.2869	0.2987		1.7638	0.7879	2.3912	0.4467	1.3557		0.0558	0.0371	0.0392	0.6649	0.7025		1.5076	3.1192	3.2827	2.069	2.1774		1.9052	2.4847	1.3042
ENSMUSG00000006570	Defb2	0	0	0.48	8	protein_coding	defensin beta 2 [Source:MGI Symbol;Acc:MGI:1338754]		0	0	0		0	0	0	0	0		0	0	0	0	0		0	0	0	0	0		0	0	0
ENSMUSG00000006574	Slc4a1	0.1493	0.1223	0.56	11	protein_coding	solute carrier family 4 (anion exchanger), member 1 [Source:MGI Symbol;Acc:MGI:109393]		0	0.1493	0.1223		4.5893	4.2767	4.506	0.9319	0.9818		0	0	0.1058	0	0.1058		2.5962	3.223	2.1897	1.2414	0.8434		5.3132	5.5072	1.0365
ENSMUSG00000006575	Rundc3a	1.2033	11.5447	0.41	11	protein_coding	RUN domain containing 3A [Source:MGI Symbol;Acc:MGI:1858752]		0.0738	0.0888	0.852		0	3.5712	7.6677	3.5712	7.6677		0.0879	0.0744	0.0779	0.8464	0.8862		0.5427	3.3303	3.2268	6.1365	5.9458		0.8339	7.9406	9.5222
ENSMUSG00000006576	Slc4a3	2.0136	11.7114	0.48	1	protein_coding	solute carrier family 4 (anion exchanger), member 3 [Source:MGI Symbol;Acc:MGI:109350]		0.0738	0.1486	0.8643		1.6337	1.511	4.9604	0.9249	3.0363		0.0447	0.0903	0.2572	2.0201	5.7539		0.541	2.8722	1.9277	5.3091	3.5632		1.0433	4.0821	3.9127
ENSMUSG00000006585	Cdt1	0.9171	0.8786	0.57	8	protein_coding	chromatin licensing and DNA replication factor 1 [Source:MGI Symbol;Acc:MGI:1914427]		7.5455	6.9202	6.6297		4.2681	3.5293	3.7524	0.8269	0.8792		4.6216	5.42	4.8735	1.1728	1.0545		0.7262	0	0.568	0	0.7822		2.6225	3.0686	1.1701
ENSMUSG00000006586	Runx1t1	1.0201	0.7707	0.39	4	protein_coding	RUNX1 translocation partner 1 [Source:MGI Symbol;Acc:MGI:104793]		4.6105	4.7033	3.5532		5.9474	6.3321	4.6457	1.0647	0.7811		3.5	3.3455	1.8203	0.9559	0.5201		7.8731	5.6253	5.9605	0.7145	0.7571		8.4743	5.4489	0.643
ENSMUSG00000006587	Snai3	0.9837	0.7883	0.42	8	protein_coding	snail family zinc finger 3 [Source:MGI Symbol;Acc:MGI:1353563]		5.3794	5.2919	4.2404		0	0.7111	2.0566	0.7111	2.0566		3.7288	3.8846	1.3601	1.0418	0.3648		0	3.7029	4.709	3.7029	4.709		0.4228	3.4046	8.0525
ENSMUSG00000006589	Aprt	1.5298	3.9628	0.57	8	protein_coding	adenine phosphoribosyl transferase [Source:MGI Symbol;Acc:MGI:88061]		1.8856	2.8846	7.4722		0	1.2256	3.0429	1.2256	3.0429		1.5737	2.1942	7.5306	1.3943	4.7853		2.1511	3.2858	2.8505	1.5275	1.3251		1.1499	2.2965	1.9971
ENSMUSG00000006599	Gtf2h1	0.894	1.0821	0.96	7	protein_coding	general transcription factor II H, polypeptide 1 [Source:MGI Symbol;Acc:MGI:1277216]		6.6854	5.9765	7.2342		0	0.146	0.1342	0.146	0.1342		5.2942	4.2809	5.8386	0.8086	1.1028		0	0	0	0	0		0.3601	0	0
ENSMUSG00000006611	Hfe	1.0911	0	0.55	13	protein_coding	homeostatic iron regulator [Source:MGI Symbol;Acc:MGI:109191]		0.2732	0.2981	0		0	0.3945	0	0.3945	0		0	0.0731	0	0.0731	0		0	0	0	0	0		0.6406	0	0
ENSMUSG00000006638	Abhd1	0.5748	0	0.44	5	protein_coding	abhydrolase domain containing 1 [Source:MGI Symbol;Acc:MGI:1931013]		0.1557	0.0895	0		0.547	0.3763	0	0.6879	0		0	0.1483	0.1041	0.1483	0.1041		0	0.4875	0.9351	0.4875	0.9351		0	0	0
ENSMUSG00000006641	Slc5a6	1.1766	2.6306	0.93	5	protein_coding	solute carrier family 5 (sodium-dependent vitamin transporter), member 6 [Source:MGI Symbol;Acc:MGI:2660847]		2.6587	3.1282	6.994		7.4642	7.1519	7.1313	0.9582	0.9554		1.097	1.2013	6.289	1.0951	5.7329		4.7701	4.9654	5.2314	1.0409	1.0967		5.8159	7.1874	1.2358
ENSMUSG00000006642	Tcf23	0.0881	0.1037	0.45	5	protein_coding	transcription factor 23 [Source:MGI Symbol;Acc:MGI:1934960]		0	0.0881	0.1037		0.2029	1.6332	1.0247	8.0493	5.0503		0	0.0144	0.0745	0.0144	0.0745		0.4834	0.9449	0.7502	1.9547	1.5519		0.9734	0.7626	0.7834
ENSMUSG00000006649	Nphs1	0	0.157	0.47	7	protein_coding	nephrosis 1, nephrin [Source:MGI Symbol;Acc:MGI:1859637]		0	0	0.157		0.9575	1.0289	2.6402	1.0746	2.7574		0	0.0052	0.0073	0.0052	0.0073		0.8464	2.5673	2.8228	3.0332	3.3351		1.2687	1.976	1.5575
ENSMUSG00000006651	Aplp1	0.8227	2.4623	0.35	7	protein_coding	amyloid beta precursor like protein 1 [Source:MGI Symbol;Acc:MGI:88046]		0.3277	0.2696	0.8069		2.5243	2.1468	2.7725	0.8505	1.0983		0.0579	0.0509	0.1297	0.8791	2.2401		1.1355	2.7194	1.9212	2.3949	1.6919		2.8663	2.7416	0.9565
ENSMUSG00000006673	Qrich1	0.9725	1.2173	0.91	9	protein_coding	glutamine-rich 1 [Source:MGI Symbol;Acc:MGI:1916482]		4.7445	4.6139	5.7753		1.6803	1.899	2.4287	1.1302	1.4454		3.4532	4.4427	4.7323	1.2865	1.3704		0.5965	2.0076	1.5972	3.3656	2.6776		1.8349	2.8764	1.5676
ENSMUSG00000006675	P4htm	3.5515	17.7274	0.8	9	protein_coding	prolyl 4-hydroxylase, transmembrane (endoplasmic reticulum) [Source:MGI Symbol;Acc:MGI:1921693]		0.1097	0.3896	1.9447		3.1722	1.1712	1.126	0.3692	0.355		0	0.035	1.7876	0.035	1.7876		1.2193	0.8789	0.908	0.7208	0.7447		1.5833	1.2534	0.7916
ENSMUSG00000006676	Usp19	0.9279	0.6877	0.62	9	protein_coding	ubiquitin specific peptidase 19 [Source:MGI Symbol;Acc:MGI:1918722]		7.6176	7.0681	5.2387		6.3154	5.1443	4.8187	0.8146	0.763		4.9507	5.4598	3.8742	1.1028	0.7826		3.523	2.5697	2.9241	0.7294	0.83		6.0049	5.0456	0.8402
ENSMUSG00000006678	Pola1	0.9393	0.9141	0.38	X	protein_coding	polymerase (DNA directed), alpha 1 [Source:MGI Symbol;Acc:MGI:99660]		4.898	4.6007	4.4773		0	0.2934	0	0.2934	0		3.8584	3.2788	4.1093	0.8498	1.065		0	0.3874	0	0.3874	0		0.0902	0.148	1.6408
ENSMUSG00000006699	Cdc42	1.0069	0.9204	0.45	4	protein_coding	cell division cycle 42 [Source:MGI Symbol;Acc:MGI:106211]		8.6396	8.6988	7.9519		0	1.0555	1.157	1.0555	1.157		7.806	7.7059	7.0231	0.9872	0.8997		0.1907	1.9756	1.4117	10.3597	7.4027		0.3674	0.8049	2.1908
ENSMUSG00000006705	Pknox1	1.371	3.8811	0.96	17	protein_coding	Pbx/knotted 1 homeobox [Source:MGI Symbol;Acc:MGI:1201409]		0.9701	1.33	3.7651		0	0.2726	0.4531	0.2726	0.4531		0.4021	0.5992	3.339	1.4902	8.3039		0.1746	0	0	0	0		0.5714	0.6313	1.1048
ENSMUSG00000006711	D130043K22Rik	0.5089	1.7518	0.54	13	protein_coding	RIKEN cDNA D130043K22 gene [Source:MGI Symbol;Acc:MGI:3036268]		0.8444	0.4297	1.4792		1.6448	0.9594	0.4589	0.5833	0.279		0.2347	0.2289	0.3531	0.9753	1.5045		1.4515	0.2702	0.1635	0.1862	0.1126		1.6565	1.3962	0.8429
ENSMUSG00000006715	Gmnn	1.0534	1.1495	0.63	13	protein_coding	geminin [Source:MGI Symbol;Acc:MGI:1927344]		8.3884	8.8365	9.6425		3.0418	2.6802	1.9657	0.8811	0.6462		7.377	7.358	8.8908	0.9974	1.2052		0.1928	0	0	0	0		1.6415	1.5644	0.953
ENSMUSG00000006717	Acot13	0.7817	1.2518	0.42	13	protein_coding	acyl-CoA thioesterase 13 [Source:MGI Symbol;Acc:MGI:1914084]		5.8707	4.5893	7.3491		0	1.8774	3.4114	1.8774	3.4114		3.5261	3.8213	5.9882	1.0837	1.6983		0	1.2992	0	1.2992	0		1.3383	2.2824	1.7054
ENSMUSG00000006720	Zfp184	0.6345	0.7502	0.46	13	protein_coding	zinc finger protein 184 (Kruppel-like) [Source:MGI Symbol;Acc:MGI:1922244]		3.5455	2.2497	2.6598		0	0.2696	0.1104	0.2696	0.1104		2.189	1.6119	0.7164	0.7364	0.3273		0	0.827	0	0.827	0		0	0	0
ENSMUSG00000006724	Cyp27b1	0.3088	1.742	0.42	10	protein_coding	cytochrome P450, family 27, subfamily b, polypeptide 1 [Source:MGI Symbol;Acc:MGI:1098274]		0.6121	0.189	1.0663		3.3511	2.8595	3.4506	0.8533	1.0297		0.1388	0	0.7385	0	5.3206		3.2088	4.0739	4.4541	1.2696	1.3881		2.4463	3.0663	1.2534
ENSMUSG00000006728	Cdk4	1.059	1.7283	0.91	10	protein_coding	cyclin dependent kinase 4 [Source:MGI Symbol;Acc:MGI:88357]		2.3545	2.4935	4.0694		4.1914	2.6298	3.1645	0.6274	0.755		1.6572	2.4618	5.4608	1.4855	3.2952		2.5324	2.5898	3.2307	1.0227	1.2757		2.3118	2.6801	1.1593
ENSMUSG00000006731	B4galnt1	2.0887	20.4248	0.72	10	protein_coding	beta-1,4-N-acetyl-galactosaminyl transferase 1 [Source:MGI Symbol;Acc:MGI:1342057]		0.1184	0.2473	2.4183		0	1.0129	0.4967	1.0129	0.4967		0.0956	0.1051	1.444	1.0994	15.1046		0	0	0	0	0		0	0	0
ENSMUSG00000006732	Mettl1	0.6266	1.1716	0.47	10	protein_coding	methyltransferase 1, tRNA methylguanosine [Source:MGI Symbol;Acc:MGI:1339986]		2.8353	1.7767	3.3219		0	0.7774	0.4683	0.7774	0.4683		2.1863	0.9984	3.2935	0.4567	1.5064		0	0	0	0	0		0.8976	0.148	0.1649
ENSMUSG00000006736	Tspan31	1.0819	1.0925	0.92	10	protein_coding	tetraspanin 31 [Source:MGI Symbol;Acc:MGI:1914375]		4.7964	5.1892	5.2399		0	0.1947	0.8412	0.1947	0.8412		4.0116	4.366	3.5003	1.0883	0.8725		0.5066	1.1635	0	2.2967	0		0.7066	0.9034	1.2785
ENSMUSG00000006740	Kif5b	0.9168	1.3099	0.44	18	protein_coding	kinesin family member 5B [Source:MGI Symbol;Acc:MGI:1098268]		4.1778	3.8301	5.4724		5.6319	6.3676	7.5886	1.1306	1.3474		3.354	2.823	4.5815	0.8417	1.366		5.902	7.0135	7.4543	1.1883	1.263		6.9551	7.8517	1.1289
ENSMUSG00000006763	Saal1	0.7101	0.9029	0.44	7	protein_coding	serum amyloid A-like 1 [Source:MGI Symbol;Acc:MGI:1926185]		1.031	0.7321	0.9309		0	0.5105	0.275	0.5105	0.275		0.3522	0.364	0.7333	1.0335	2.0821		0	0.0936	0.3601	0.0936	0.3601		0.3144	0	0
ENSMUSG00000006764	Tph2	1.059	0.888	0.57	10	protein_coding	tryptophan hydroxylase 2 [Source:MGI Symbol;Acc:MGI:2651811]		4.9587	5.2513	4.4033		0	0	0	0	0		3.4726	3.2995	1.7283	0.9502	0.4977		0.1012	0	0	0	0		0.1329	0	0
ENSMUSG00000006777	Krt23	0.961	0.3079	0.44	11	protein_coding	keratin 23 [Source:MGI Symbol;Acc:MGI:2148866]		0.5768	0.5543	0.1776		0	0.266	1.5132	0.266	1.5132		0.0948	0.1227	0	1.2943	0		0.1814	1.6248	0.877	8.957	4.8346		0.6234	0.6893	1.1057
ENSMUSG00000006782	Cnp	1.1585	2.4594	0.4	11	protein_coding	2',3'-cyclic nucleotide 3' phosphodiesterase [Source:MGI Symbol;Acc:MGI:88437]		0.7368	0.8536	1.8121		3.2836	4.4023	6.6209	1.3407	2.0164		0.1983	0.3936	0.7455	1.9849	3.7595		0.7274	2.1972	2.3896	3.0206	3.2851		3.0944	7.5636	2.4443
ENSMUSG00000006784	Odad4	0.3431	0.9627	0.47	11	protein_coding	outer dynein arm complex subunit 4 [Source:MGI Symbol;Acc:MGI:1921657]		0	0.3431	0.9627		4.2366	5.3467	8.1732	1.262	1.9292		NA	NA	NA	NA	NA		5.6404	8.3084	8.0334	1.473	1.4243		5.1036	9.3062	1.8235
ENSMUSG00000006800	Sulf2	1.0307	0.7079	0.66	2	protein_coding	sulfatase 2 [Source:MGI Symbol;Acc:MGI:1919293]		3.8187	3.936	2.7031		0	1.98	2.872	1.98	2.872		2.0792	3.0721	1.8767	1.4775	0.9026		1.6099	3.0718	2.5766	1.9081	1.6005		1.4484	2.5688	1.7735
ENSMUSG00000006818	Sod2	1.133	1.1712	0.39	17	protein_coding	superoxide dismutase 2, mitochondrial [Source:MGI Symbol;Acc:MGI:98352]		3.915	4.4357	4.5853		1.9964	0.9069	0.2618	0.4543	0.1311		3.3376	3.9614	4.1322	1.1869	1.2381		1.3462	0.8164	0.33	0.6064	0.2451		1.8758	0.5974	0.3185
ENSMUSG00000006850	Tmco6	0.8046	0.7412	0.42	18	protein_coding	transmembrane and coiled-coil domains 6 [Source:MGI Symbol;Acc:MGI:1919233]		3.2139	2.5859	2.3823		0	1.1266	2.0609	1.1266	2.0609		1.7081	1.4264	0.5939	0.8351	0.3477		0	2.0257	2.5148	2.0257	2.5148		0.5878	1.1564	1.9673
ENSMUSG00000006906	Stambp	0.9928	0.5409	0.64	6	protein_coding	STAM binding protein [Source:MGI Symbol;Acc:MGI:1917777]		3.8403	3.8128	2.0774		3.9004	5.1092	4.0216	1.3099	1.0311		4.394	4.153	1.1784	0.9452	0.2682		4.8769	3.9045	3.985	0.8006	0.8171		4.819	3.5333	0.7332
ENSMUSG00000006920	Ezh1	1.0062	0.8653	0.37	11	protein_coding	enhancer of zeste 1 polycomb repressive complex 2 subunit [Source:MGI Symbol;Acc:MGI:1097695]		5.1534	5.1852	4.4591		6.1526	4.4037	5.6825	0.7157	0.9236		3.8994	3.9248	3.2436	1.0065	0.8318		5.3452	3.4986	3.7097	0.6545	0.694		4.3925	5.6602	1.2886
ENSMUSG00000006930	Hap1	2.4294	0	0.44	11	protein_coding	huntingtin-associated protein 1 [Source:MGI Symbol;Acc:MGI:1261831]		0.109	0.2648	0		0	0	0	0	0		0	0.019	0	0.019	0		0	0	0	0	0		0	0.1184	0.1184
ENSMUSG00000006931	P3h4	0.119	1.129	0.51	11	protein_coding	prolyl 3-hydroxylase family member 4 (non-enzymatic) [Source:MGI Symbol;Acc:MGI:1913430]		0	0.119	1.129		1.2815	1.8076	1.6323	1.4105	1.2737		NA	NA	NA	NA	NA		2.6301	2.9523	3.1128	1.1225	1.1835		1.8109	3.1549	1.7422
ENSMUSG00000006932	Ctnnb1	0.8364	0.7275	0.56	9	protein_coding	catenin beta 1 [Source:MGI Symbol;Acc:MGI:88276]		8.5593	7.1591	6.227		8.3222	7.7604	4.7759	0.9325	0.5739		6.5473	5.4194	4.8874	0.8277	0.7465		7.286	4.9321	4.9427	0.6769	0.6784		7.9245	3.6935	0.4661
ENSMUSG00000006941	Eif1b	1.0341	0.7762	0.55	9	protein_coding	eukaryotic translation initiation factor 1B [Source:MGI Symbol;Acc:MGI:1916219]		9.4734	9.7966	7.3535		0	1.237	0	1.237	0		8.2131	8.4753	5.9616	1.0319	0.7259		0	0	0.6304	0	0.6304		0.3323	0	0
ENSMUSG00000006948	Klk4	0	0	0.61	7	protein_coding	kallikrein related-peptidase 4 (prostase, enamel matrix, prostate) [Source:MGI Symbol;Acc:MGI:1861379]		0	0	0		0	0	0.3028	0	0.3028		0	0	0	0	0		0	0	0	0	0		0	0	0
ENSMUSG00000006958	Chrd	0	0.8195	0.42	16	protein_coding	chordin [Source:MGI Symbol;Acc:MGI:1313268]		0.0349	0	0.0286		9.2726	7.9032	6.0153	0.8523	0.6487		0	0	0	0	0		5.7952	4.373	4.4992	0.7546	0.7764		7.1102	4.656	0.6548
ENSMUSG00000006998	Psmd2	0.9286	0.7512	0.58	16	protein_coding	proteasome (prosome, macropain) 26S subunit, non-ATPase, 2 [Source:MGI Symbol;Acc:MGI:1096584]		7.791	7.2349	5.8525		0.3885	1.3004	2.4981	3.3472	6.4301		5.5099	5.8874	3.8801	1.0685	0.7042		1.0295	1.7753	1.971	1.7244	1.9145		2.5053	3.2611	1.3017
ENSMUSG00000007021	Syngr3	0.9168	1.0813	0.49	17	protein_coding	synaptogyrin 3 [Source:MGI Symbol;Acc:MGI:1341881]		5.354	4.9087	5.7893		4.2753	4.2673	4.4247	0.9981	1.0349		3.6065	3.526	4.0334	0.9777	1.1184		0.5324	0	0.9207	0	1.7293		4.4034	4.2546	0.9662
ENSMUSG00000007029	Vars1	1.406	1.6044	0.6	17	protein_coding	valyl-tRNA synthetase 1 [Source:MGI Symbol;Acc:MGI:90675]		0.433	0.6088	0.6947		1.4158	1.9479	2.386	1.3758	1.6853		NA	NA	NA	NA	NA		0.9578	1.6475	1.2804	1.7201	1.3368		1.119	2.3993	2.1441
ENSMUSG00000007030	Vwa7	1.0973	0.64	0.55	17	protein_coding	von Willebrand factor A domain containing 7 [Source:MGI Symbol;Acc:MGI:1306798]		0.6411	0.7035	0.4103		4.6928	3.4615	4.7804	0.7376	1.0187		0.0824	0.2743	0.0867	3.3289	1.0522		3.2152	2.5646	2.7449	0.7976	0.8537		3.0132	4.8857	1.6214
ENSMUSG00000007033	Hspa1l	0.3346	0.6695	0.47	17	protein_coding	heat shock protein 1-like [Source:MGI Symbol;Acc:MGI:96231]		0	0.3346	0.6695		0	0.1744	0.1609	0.1744	0.1609		0.1124	0.2997	0.5111	2.6664	4.5472		0	0	0.2222	0	0.2222		0.6526	0	0
ENSMUSG00000007034	Slc44a4	0.8535	1.0867	0.54	17	protein_coding	solute carrier family 44, member 4 [Source:MGI Symbol;Acc:MGI:1917379]		3.1081	2.6528	3.3775		5.7303	6.0501	6.6542	1.0558	1.1612		1.1871	1.5218	1.6741	1.2819	1.4102		2.8426	3.7999	3.9464	1.3368	1.3883		5.6405	7.584	1.3446
ENSMUSG00000007035	Msh5	1.8069	5.5935	0.79	17	protein_coding	mutS homolog 5 [Source:MGI Symbol;Acc:MGI:1329021]		0.6003	1.0847	3.3578		3.3577	2.7442	5.0354	0.8173	1.4997		0.0259	0.1725	1.3423	6.6602	51.8263		2.2873	3.5021	3.4026	1.5311	1.4876		2.8501	5.1643	1.812
ENSMUSG00000007036	Abhd16a	0.8625	0.6293	0.45	17	protein_coding	abhydrolase domain containing 16A [Source:MGI Symbol;Acc:MGI:99476]		5.5672	4.8015	3.5032		0.2558	1.3846	0.2351	5.4128	0.9191		3.205	3.224	1.4446	1.0059	0.4507		0	0	0	0	0		0.5296	0.4808	0.9079
ENSMUSG00000007038	Neu1	2.5018	8.0314	0.92	17	protein_coding	neuraminidase 1 [Source:MGI Symbol;Acc:MGI:97305]		0.488	1.2209	3.9193		3.372	5.1885	5.5926	1.5387	1.6585		0.1344	0.6497	2.773	4.8341	20.6324		6.0838	6.3699	6.6034	1.047	1.0854		6.0458	7.9601	1.3166
ENSMUSG00000007039	Ddah2	2.9018	5.7367	0.81	17	protein_coding	DDAH family member 2, ADMA independent [Source:MGI Symbol;Acc:MGI:1859016]		0.4714	1.3679	2.7043		0	0.7238	0.4415	0.7238	0.4415		0.0562	0.5412	0.6627	9.6299	11.7918		0	4.2546	4.2706	4.2546	4.2706		0	0.9975	0.9975
ENSMUSG00000007041	Clic1	9.1039	11.1478	0.88	17	protein_coding	chloride intracellular channel 1 [Source:MGI Symbol;Acc:MGI:2148924]		0.1184	1.0779	1.3199		0	1.3796	0.7084	1.3796	0.7084		0.1942	0.3689	0.118	1.8996	0.6076		0.2606	2.4681	0.1667	9.4708	0.6397		1.1789	0	0
ENSMUSG00000007050	Lsm2	1.141	1.3603	0.92	17	protein_coding	LSM2 homolog, U6 small nuclear RNA and mRNA degradation associated [Source:MGI Symbol;Acc:MGI:90676]		5.1359	5.8599	6.9864		0	0.1738	1.3054	0.1738	1.3054		5.507	6.0495	7.255	1.0985	1.3174		0.2951	2.3618	3.0826	8.0034	10.446		0.1276	3.5985	28.2014
ENSMUSG00000007080	Pole	0.6316	1.5847	0.38	5	protein_coding	polymerase (DNA directed), epsilon [Source:MGI Symbol;Acc:MGI:1196391]		1.9535	1.2339	3.0958		4.3494	4.8343	4.5444	1.1115	1.0448		0.7896	0.5481	1.5039	0.6941	1.9046		2.5278	2.0419	2.5276	0.8078	0.9999		4.4183	3.9778	0.9003
ENSMUSG00000007097	Atp1a2	0.0179	0	0.32	1	protein_coding	ATPase, Na+/K+ transporting, alpha 2 polypeptide [Source:MGI Symbol;Acc:MGI:88106]		0	0.0179	0		6.6147	6.7733	5.4057	1.024	0.8172		0.0211	0	0	0	0		4.2684	3.0463	2.8746	0.7137	0.6735		6.8185	5.3742	0.7882
ENSMUSG00000007107	Atp1a4	0.0711	0.0786	0.51	1	protein_coding	ATPase, Na+/K+ transporting, alpha 4 polypeptide [Source:MGI Symbol;Acc:MGI:1351335]		0	0.0711	0.0786		5.3679	4.7606	4.0547	0.8869	0.7554		0	0	0	0	0		4.4143	4.011	3.1028	0.9086	0.7029		4.7947	3.3147	0.6913
ENSMUSG00000007122	Casq1	0.1815	1.1706	0.43	1	protein_coding	calsequestrin 1 [Source:MGI Symbol;Acc:MGI:1309468]		0.3956	0.0718	0.4631		0.4005	1.7504	1.014	4.3705	2.5318		0.1478	0.0336	0.1353	0.2273	0.9154		2.1829	2.5888	3.0243	1.1859	1.3855		1.6142	1.0973	0.6798
ENSMUSG00000007207	Stx1a	0.8503	2.6785	0.32	5	protein_coding	syntaxin 1A (brain) [Source:MGI Symbol;Acc:MGI:109355]		1.3118	1.1154	3.5137		0.7672	0.474	2.3852	0.6178	3.109		0.2541	0.5285	1.1301	2.0799	4.4475		0.1966	0.4936	0.6225	2.5107	3.1663		0.7273	2.0428	2.8087
ENSMUSG00000007209	Ceacam9	0	0.6069	0.54	7	protein_coding	CEA cell adhesion molecule 9 [Source:MGI Symbol;Acc:MGI:1347247]		0	0	0.6069		0	0.9709	2.2216	0.9709	2.2216		0	0.048	0	0.048	0		0.1725	1.3454	1.8631	7.7994	10.8006		0.4782	1.982	4.1447
ENSMUSG00000007216	Zfp775	1.4944	5.6219	0.84	6	protein_coding	zinc finger protein 775 [Source:MGI Symbol;Acc:MGI:2683557]		1.0996	1.6432	6.1818		4.6492	4.2605	3.1244	0.9164	0.672		0.5557	0.8614	4.3414	1.5501	7.8125		3.4303	3.0535	3.3443	0.8902	0.9749		4.0453	3.0209	0.7468
ENSMUSG00000007279	Scube2	0.4377	1.4594	0.44	7	protein_coding	signal peptide, CUB domain, EGF-like 2 [Source:MGI Symbol;Acc:MGI:1928765]		0.3646	0.1596	0.5321		0	0.1063	0	0.1063	0		0.0563	0	0.0351	0	0.6234		0.1186	0	0	0	0		0.1852	0.4688	2.5313
ENSMUSG00000007338	Mrpl49	1.2952	2.8491	0.78	19	protein_coding	mitochondrial ribosomal protein L49 [Source:MGI Symbol;Acc:MGI:108180]		2.0781	2.6915	5.9208		0	0.7176	1.3291	0.7176	1.3291		0.8022	1.9861	4.764	2.4758	5.9387		0	0	0	0	0		0.1991	0.5993	3.01
ENSMUSG00000007379	Dennd2c	0.7929	4.0104	0.82	3	protein_coding	DENN domain containing 2C [Source:MGI Symbol;Acc:MGI:3036254]		0.8432	0.6686	3.3816		8.7516	9.1083	9.2278	1.0408	1.0544		0.0784	0.1136	0.6126	1.449	7.8138		8.6544	9.2366	9.1763	1.0673	1.0603		7.6899	8.3875	1.0907
ENSMUSG00000007411	Mark3	1.0477	2.5457	0.95	12	protein_coding	MAP/microtubule affinity regulating kinase 3 [Source:MGI Symbol;Acc:MGI:1341865]		1.124	1.1776	2.8614		0.6581	2.5513	3.8444	3.8768	5.8417		0.7826	0.7372	3.588	0.942	4.5847		0.9391	2.991	2.8703	3.185	3.0564		1.9103	3.283	1.7186
ENSMUSG00000007415	Gatad1	1.1637	0.6106	0.41	5	protein_coding	GATA zinc finger domain containing 1 [Source:MGI Symbol;Acc:MGI:1914460]		2.7156	3.1601	1.6581		3.6459	3.353	4.173	0.9197	1.1446		1.4431	1.5242	0.4808	1.0562	0.3332		1.9427	2.8602	3.3347	1.4723	1.7165		3.1097	4.697	1.5104
ENSMUSG00000007440	Pcdha10	0	0	0.11	18	protein_coding	protocadherin alpha 10 [Source:MGI Symbol;Acc:MGI:1298408]		0.0772	0	0		0	0	0	0	0		0	0	0	0	0		0	0	0	0	0		0	0	0
ENSMUSG00000007457	2310003L06Rik	0.9883	0.7582	0.39	5	protein_coding	RIKEN cDNA 2310003L06 gene [Source:MGI Symbol;Acc:MGI:1921498]		2.9723	2.9374	2.2537		0	0	0	0	0		NA	NA	NA	NA	NA		0	0	0	0	0		0	0	0
ENSMUSG00000007458	M6pr	1.0645	1.222	0.87	6	protein_coding	mannose-6-phosphate receptor, cation dependent [Source:MGI Symbol;Acc:MGI:96904]		5.1553	5.4876	6.2999		0	0.7924	0	0.7924	0		4.5369	4.7383	5.268	1.0444	1.1611		0.5926	0	0.0697	0	0.1176		0.1801	0.105	0.583
ENSMUSG00000007476	Lrrc8a	0.9142	0.9953	0.54	2	protein_coding	leucine rich repeat containing 8A VRAC subunit A [Source:MGI Symbol;Acc:MGI:2652847]		4.7226	4.3173	4.7002		0	0.674	2.5198	0.674	2.5198		3.8109	3.3023	3.9947	0.8665	1.0482		0	0.8131	0.6563	0.8131	0.6563		0.3374	2.4976	7.4025
ENSMUSG00000007480	Mc5r	2.094	1.39	0.52	18	protein_coding	melanocortin 5 receptor [Source:MGI Symbol;Acc:MGI:99420]		0.5074	1.0625	0.7053		0	0.2394	0	0.2394	0		0.1936	0.272	0	1.405	0		0.0736	0.3471	0	4.716	0		0.2774	0.1117	0.4027
ENSMUSG00000007564	Ppp2r1a	0.9523	0.747	0.44	17	protein_coding	protein phosphatase 2, regulatory subunit A, alpha [Source:MGI Symbol;Acc:MGI:1926334]		7.5785	7.217	5.6612		0	0.2461	0	0.2461	0		5.45	5.6927	4.1587	1.0445	0.7631		0	0	0	0	0		0.1184	0	0
ENSMUSG00000007570	Fance	1.854	2.7368	0.41	17	protein_coding	Fanconi anemia, complementation group E [Source:MGI Symbol;Acc:MGI:1920025]		0.8864	1.6434	2.4259		1.7416	2.6757	2.7042	1.5363	1.5527		0.2762	0.3589	1.5827	1.2994	5.7303		3.6097	3.0864	2.9478	0.855	0.8166		2.7701	2.6808	0.9678
ENSMUSG00000007589	Tinf2	0.9906	0.9725	0.35	14	protein_coding	Terf1 (TRF1)-interacting nuclear factor 2 [Source:MGI Symbol;Acc:MGI:107246]		6.7137	6.6508	6.5292		0	0.488	0.9877	0.488	0.9877		6.1354	6.2763	5.3122	1.023	0.8658		0.1488	1.3454	0.6622	9.0417	4.4503		0.0827	1.5524	18.7715
ENSMUSG00000007591	Tssk4	0	0.7706	0.44	14	protein_coding	testis-specific serine kinase 4 [Source:MGI Symbol;Acc:MGI:1918349]		0	0	0.7706		0	1.584	1.11	1.584	1.11		0	0	0.265	0	0.265		0	0.3973	0	0.3973	0		0.726	1.7723	2.4412
ENSMUSG00000007594	Hapln4	0.0363	2.0412	0.43	8	protein_coding	hyaluronan and proteoglycan link protein 4 [Source:MGI Symbol;Acc:MGI:2679531]		0	0.0363	2.0412		4.0914	3.6766	2.4998	0.8986	0.611		0.0376	0.0167	0.4897	0.4441	13.0239		1.3731	0.636	1.4114	0.4632	1.0279		3.5766	2.0808	0.5818
ENSMUSG00000007603	Dus3l	0.7662	1.002	0.43	17	protein_coding	dihydrouridine synthase 3 like [Source:MGI Symbol;Acc:MGI:2147092]		3.7858	2.9008	3.7933		0	0.8184	0.8379	0.8184	0.8379		1.1897	1.3521	2.5888	1.1365	2.176		0	0	0	0	0		0.1362	1.5624	11.4714
ENSMUSG00000007610	Gtpbp3	0.689	7.4505	0.89	8	protein_coding	GTP binding protein 3 [Source:MGI Symbol;Acc:MGI:1917609]		0.6508	0.4484	4.8488		0.2091	0.605	0.8416	2.8934	4.0249		0.1418	0.2947	3.0538	2.0783	21.536		1.1804	1.0649	0.8683	0.9022	0.7356		0.5069	1.4182	2.7978
ENSMUSG00000007613	Tgfbr1	0.9921	1.4062	0.47	4	protein_coding	transforming growth factor, beta receptor I [Source:MGI Symbol;Acc:MGI:98728]		2.4834	2.4638	3.4921		5.2452	4.6666	5.7347	0.8897	1.0933		1.3505	1.1337	1.7339	0.8395	1.2839		4.6298	6.1926	5.8759	1.3376	1.2691		5.5497	7.4537	1.3431
ENSMUSG00000007617	Homer1	0.9877	1.4552	0.54	13	protein_coding	homer scaffolding protein 1 [Source:MGI Symbol;Acc:MGI:1347345]		1.272	1.2564	1.851		1.0656	1.6505	5.5288	1.5489	5.1884		1.7376	1.3321	2.1032	0.7666	1.2104		0.0635	2.2256	1.9618	35.0488	30.8945		1.6057	5.8206	3.625
ENSMUSG00000007646	Rad51c	1.0174	0.8591	0.57	11	protein_coding	RAD51 paralog C [Source:MGI Symbol;Acc:MGI:2150020]		4.3297	4.4051	3.7198		0.1916	0.5592	0.9385	2.9186	4.8982		3.0726	3.0514	2.5335	0.9931	0.8245		0	1.315	1.4	1.315	1.4		0.6026	2.5463	4.2255
ENSMUSG00000007653	Gabrb2	3.7149	0	0.38	11	protein_coding	gamma-aminobutyric acid type A receptor subunit beta 2 [Source:MGI Symbol;Acc:MGI:95620]		0.0656	0.2437	0		0	0.0704	0	0.0704	0		0.2248	0.0228	0.0081	0.1014	0.036		0.0398	0	0	0	0		0	0	0
ENSMUSG00000007655	Cav1	0.8944	0.2367	0.46	6	protein_coding	caveolin 1, caveolae protein [Source:MGI Symbol;Acc:MGI:102709]		0.177	0.1583	0.0419		0	0.2738	0	0.2738	0		0.0275	0.048	0.0748	1.7455	2.72		0	0	0	0	0		0.7455	0	0
ENSMUSG00000007656	Arpp19	1.064	0.895	0.4	9	protein_coding	cAMP-regulated phosphoprotein 19 [Source:MGI Symbol;Acc:MGI:1891691]		6.7057	7.1348	6.0013		0	0.6722	2.1787	0.6722	2.1787		5.8442	5.6955	3.6952	0.9746	0.6323		0	0	0.0587	0	0.0587		0.6045	2.5809	4.2695
ENSMUSG00000007659	Bcl2l1	1.057	0.8128	0.45	2	protein_coding	BCL2-like 1 [Source:MGI Symbol;Acc:MGI:88139]		6.9411	7.3366	5.6419		0	1.8129	2.4244	1.8129	2.4244		6.0164	6.4409	4.0498	1.0706	0.6731		0.8432	0	0.7476	0	0.8866		1.4046	1.8086	1.2876
ENSMUSG00000007670	Khsrp	1.146	1.2813	0.48	17	protein_coding	KH-type splicing regulatory protein [Source:MGI Symbol;Acc:MGI:1336214]		3.7764	4.3279	4.8387		0.1941	0.2467	0.4813	1.271	2.4796		1.9172	2.8899	2.4032	1.5074	1.2535		0.0584	0	0	0	0		0.1782	0.2851	1.5999
ENSMUSG00000007682	Dio2	0.164	0.9415	0.11	12	protein_coding	deiodinase, iodothyronine, type II [Source:MGI Symbol;Acc:MGI:1338833]		0.2768	0.0454	0.2606		0.1336	1.1074	0.2388	8.2889	1.7874		0.1818	0.1703	0.042	0.9367	0.231		1.5984	0	0.9949	0	0.6224		0.4351	0.2612	0.6003
ENSMUSG00000007721	Ccdc124	1.0923	1.7086	0.82	8	protein_coding	coiled-coil domain containing 124 [Source:MGI Symbol;Acc:MGI:1916403]		3.974	4.3408	6.7899		4.1327	4.5281	3.6287	1.0957	0.878		3.247	3.3711	6.5828	1.0382	2.0273		1.0768	0.4016	1.2818	0.373	1.1904		4.1665	3.5278	0.8467
ENSMUSG00000007739	Cct4	0.8884	1.339	0.92	11	protein_coding	chaperonin containing TCP1 subunit 4 [Source:MGI Symbol;Acc:MGI:104689]		4.8831	4.338	6.5386		0.9184	1.3547	1.2792	1.4751	1.3929		3.782	3.4309	6.2769	0.9072	1.6597		0.9174	1.4233	0.8899	1.5514	0.97		1.5351	1.1922	0.7766
ENSMUSG00000007777	Trappc2b	0.9182	0.6465	0.22	11	protein_coding	trafficking protein particle complex 2B [Source:MGI Symbol;Acc:MGI:1913300]		7.5399	6.9233	4.8742		3.4588	2.5198	1.1077	0.7285	0.3203		NA	NA	NA	NA	NA		0	0	0.2702	0	0.2702		1.7316	0.3951	0.2282
ENSMUSG00000007783	Cpt1c	0.6183	2.6144	0.52	7	protein_coding	carnitine palmitoyltransferase 1c [Source:MGI Symbol;Acc:MGI:2446526]		0.9415	0.5821	2.4615		1.2234	1.1728	0.4452	0.9586	0.3639		0.4278	0.5254	0.9674	1.2281	2.2613		0.0967	1.177	0.3713	12.1717	3.8397		0.688	0.7004	1.018
ENSMUSG00000007805	Twist2	0.9937	2.0838	0.44	1	protein_coding	twist basic helix-loop-helix transcription factor 2 [Source:MGI Symbol;Acc:MGI:104685]		0.1909	0.1897	0.3978		0	0.3265	0.127	0.3265	0.127		0.168	0.2374	0	1.4131	0		0.8906	0	0.7203	0	0.8088		0	0	0
ENSMUSG00000007812	Zfp655	1.0117	0.8341	0.52	5	protein_coding	zinc finger protein 655 [Source:MGI Symbol;Acc:MGI:1919861]		8.8613	8.965	7.391		7.5562	6.0105	6.5867	0.7954	0.8717		8.0153	7.8383	5.6299	0.9779	0.7024		5.4536	6.1581	6.8116	1.1292	1.249		5.2131	5.7577	1.1045
ENSMUSG00000007815	Rhoa	0.9832	1.1816	0.9	9	protein_coding	ras homolog family member A [Source:MGI Symbol;Acc:MGI:1096342]		4.2836	4.2116	5.0613		3.5726	3.5534	3.3342	0.9946	0.9333		4.4646	4.6521	6.1499	1.042	1.3775		1.4522	1.5291	1.4238	1.053	0.9804		3.4502	4.5144	1.3084
ENSMUSG00000007817	Zmiz1	1.1341	1.0846	0.46	14	protein_coding	zinc finger, MIZ-type containing 1 [Source:MGI Symbol;Acc:MGI:3040693]		2.8295	3.2089	3.0688		1.4552	3.142	3.9604	2.1592	2.7216		1.2164	1.6691	2.3702	1.3722	1.9485		1.6445	2.8754	2.8907	1.7485	1.7578		4.5425	5.5945	1.2316
ENSMUSG00000007827	Ankrd26	0.9718	0.838	0.51	6	protein_coding	ankyrin repeat domain 26 [Source:MGI Symbol;Acc:MGI:1917887]		4.6995	4.5671	3.9383		4.3155	6.4529	7.4298	1.4953	1.7217		3.0645	2.7447	1.7561	0.8956	0.573		4.253	7.0471	6.8342	1.657	1.6069		5.5464	6.3659	1.1478
ENSMUSG00000007833	Aldh16a1	0.6822	4.0768	0.39	7	protein_coding	aldehyde dehydrogenase 16 family, member A1 [Source:MGI Symbol;Acc:MGI:1916998]		0.4022	0.2744	1.6397		5.1893	3.6131	2.214	0.6963	0.4266		0.1066	0.1826	0.9623	1.7129	9.0272		3.7068	1.9275	2.2708	0.52	0.6126		3.4745	1.4939	0.43
ENSMUSG00000007836	Hnrnpa0	1.5339	1.9026	0.38	13	protein_coding	heterogeneous nuclear ribonucleoprotein A0 [Source:MGI Symbol;Acc:MGI:1924384]		1.8681	2.8655	3.5542		7.303	7.163	5.5412	0.9808	0.7588		1.2137	1.3794	2.476	1.1365	2.04		7.6024	4.1742	4.1663	0.5491	0.548		6.385	3.204	0.5018
ENSMUSG00000007837	Prrg2	0.8722	3.0736	0.89	7	protein_coding	proline-rich Gla (G-carboxyglutamic acid) polypeptide 2 [Source:MGI Symbol;Acc:MGI:1929596]		1.2588	1.0979	3.869		0.3127	4.1533	3.8623	13.2821	12.3515		0.7714	0.3663	2.5168	0.4749	3.2626		4.4883	5.3583	5.9899	1.1938	1.3346		2.5829	2.4098	0.933
ENSMUSG00000007850	Hnrnph1	0.9568	0.8497	0.39	11	protein_coding	heterogeneous nuclear ribonucleoprotein H1 [Source:MGI Symbol;Acc:MGI:1891925]		5.9443	5.6875	5.0509		0	1.1303	1.0538	1.1303	1.0538		4.9783	5.288	4.4129	1.0622	0.8864		0.2622	0.8024	0.1447	3.0603	0.5519		0.7874	1.539	1.9545
ENSMUSG00000007867	Ift43	1.0596	0.9556	0.44	12	protein_coding	intraflagellar transport 43 [Source:MGI Symbol;Acc:MGI:1923661]		8.2343	8.7253	7.869		6.293	6.7311	4.0262	1.0696	0.6398		6.8108	7.6565	4.0524	1.1242	0.595		8.9448	7.3045	7.5729	0.8166	0.8466		5.7311	2.44	0.4257
ENSMUSG00000007872	Id3	2.1435	2.6749	0.94	4	protein_coding	inhibitor of DNA binding 3 [Source:MGI Symbol;Acc:MGI:96398]		1.0728	2.2995	2.8696		3.7583	4.1972	4.035	1.1168	1.0736		1.2023	1.4086	1.5844	1.1716	1.3178		5.5984	7.7215	7.9534	1.3792	1.4207		4.3594	4.2417	0.973
ENSMUSG00000007877	Tcap	0.1263	0	0.41	11	protein_coding	titin-cap [Source:MGI Symbol;Acc:MGI:1330233]		0	0.1263	0		0	0.7394	2.7601	0.7394	2.7601		0.0873	0	0	0	0		0	0	0	0	0		0.3702	2.4265	6.5546
ENSMUSG00000007880	Arid1a	1.009	0.9833	0.39	4	protein_coding	AT-rich interaction domain 1A [Source:MGI Symbol;Acc:MGI:1935147]		5.4529	5.5022	5.3617		7.7731	6.3175	4.5096	0.8127	0.5802		4.1806	4.3811	4.465	1.048	1.068		3.5033	3.3288	3.2058	0.9502	0.9151		5.9147	5.7135	0.966
ENSMUSG00000007888	Crlf1	2.4406	1.8992	0.45	8	protein_coding	cytokine receptor-like factor 1 [Source:MGI Symbol;Acc:MGI:1340030]		1.2473	3.0441	2.3689		0	0.4709	0.2357	0.4709	0.2357		0.3935	0.7284	0.6228	1.8511	1.5827		0	0	0	0	0		0	0	0
ENSMUSG00000007891	Ctsd	0.8328	0.7829	0.42	7	protein_coding	cathepsin D [Source:MGI Symbol;Acc:MGI:88562]		4.3322	3.608	3.3916		0.6135	1.7455	0.5758	2.8452	0.9385		2.9229	2.7711	4.1097	0.9481	1.406		0	0	0	0	0		0.1609	1.7822	11.0764
ENSMUSG00000007892	Rplp1	1.0749	1.7575	0.39	9	protein_coding	ribosomal protein lateral stalk subunit P1 [Source:MGI Symbol;Acc:MGI:1927099]		5.9525	6.3982	10.4614		0	0	0	0	0		3.5445	4.5054	8.8049	1.2711	2.4841		0	0	0	0	0		0	0	0
ENSMUSG00000007907	Cabs1	0.3822	0.1132	0.15	5	protein_coding	calcium binding protein, spermatid specific 1 [Source:MGI Symbol;Acc:MGI:1918227]		1.0047	0.384	0.1137		0	0	0	0	0		0.3184	0.0437	0	0.1372	0		0	0	0	0	0		0	0	0
ENSMUSG00000007908	Hmgcll1	1.0044	0.8063	0.34	9	protein_coding	3-hydroxymethyl-3-methylglutaryl-Coenzyme A lyase-like 1 [Source:MGI Symbol;Acc:MGI:2446108]		6.1902	6.2177	4.991		0	0	0	0	0		5.3984	5.0467	3.5292	0.9349	0.6537		0	0.263	0.515	0.263	0.515		0.8307	1.0405	1.2526
ENSMUSG00000007944	Ttc9b	0	5.5518	0.44	7	protein_coding	tetratricopeptide repeat domain 9B [Source:MGI Symbol;Acc:MGI:1920282]		0.1941	0	1.0776		2.9419	2.4285	1.3366	0.8255	0.4543		0	0.0803	0.6034	0.0803	0.6034		0.3513	0.844	0.8785	2.4025	2.5007		1.157	1.0666	0.9219
ENSMUSG00000007946	Phox2a	0.069	0.1382	0.44	7	protein_coding	paired-like homeobox 2a [Source:MGI Symbol;Acc:MGI:106633]		0	0.069	0.1382		0	0	0	0	0		0.0457	0	0.0415	0	0.9081		0	0	0	0	0		0	0.3967	0.3967
ENSMUSG00000007950	Abhd8	2.9	13.2362	0.41	8	protein_coding	abhydrolase domain containing 8 [Source:MGI Symbol;Acc:MGI:1918946]		0.105	0.3045	1.3898		0.3852	1.0714	2.3239	2.7814	6.033		0	0.3139	0.3525	0.3139	0.3525		0.1314	3.0115	2.9607	22.9186	22.532		0.8742	1.596	1.8257
ENSMUSG00000007987	Ift22	0.8377	0.4341	0.46	5	protein_coding	intraflagellar transport 22 [Source:MGI Symbol;Acc:MGI:1914536]		4.3316	3.6287	1.8805		0	1.1515	2.5016	1.1515	2.5016		3.903	3.1027	0.848	0.795	0.2173		0.1366	1.2363	1.6982	9.0505	12.4319		0.6355	2.787	4.3855
ENSMUSG00000007989	Fzd3	0.9938	1.0001	0.4	14	protein_coding	frizzled class receptor 3 [Source:MGI Symbol;Acc:MGI:108476]		3.0808	3.0617	3.0811		0	0.0881	0.0328	0.0881	0.0328		1.9496	1.6616	1.4206	0.8523	0.7287		0	0	0.0229	0	0.0229		0.2624	0.0356	0.1357
ENSMUSG00000008028	1700008O03Rik	0.1964	0.7714	0.46	7	protein_coding	RIKEN cDNA 1700008O03 gene [Source:MGI Symbol;Acc:MGI:1916599]		0.1706	0.0335	0.1316		0	7.4808	8.8752	7.4808	8.8752		0	0	0	0	0		0	6.2703	5.6868	6.2703	5.6868		1.2051	7.0419	5.8434
ENSMUSG00000008035	Mid1ip1	1.146	1.8171	0.9	X	protein_coding	Mid1 interacting protein 1 (gastrulation specific G12-like (zebrafish)) [Source:MGI Symbol;Acc:MGI:1915291]		2.0998	2.4064	3.8155		0.3707	0.2504	0	0.6755	0		0.5469	1.2895	1.2751	2.3578	2.3315		0	0	0.9512	0	0.9512		0	0	0
ENSMUSG00000008036	Ap2s1	1.0828	0.758	0.63	7	protein_coding	adaptor-related protein complex 2, sigma 1 subunit [Source:MGI Symbol;Acc:MGI:2141861]		6.1847	6.697	4.6883		0	1.6475	2.2744	1.6475	2.2744		5.2085	6.0088	3.4788	1.1537	0.6679		0.1656	2.4415	2.8123	14.7434	16.9825		0.8412	3.3334	3.9627
ENSMUSG00000008090	Fgfrl1	0.5597	2.416	0.44	5	protein_coding	fibroblast growth factor receptor-like 1 [Source:MGI Symbol;Acc:MGI:2150920]		0	0.5597	2.416		0	0	0	0	0		0	0.4441	2.0079	0.4441	2.0079		0	0	0	0	0		0	0	0
ENSMUSG00000008129	Brme1	0.9291	1.3167	0.39	8	protein_coding	break repair meiotic recombinase recruitment factor 1 [Source:MGI Symbol;Acc:MGI:1921916]		4.5916	4.266	6.0459		8.3936	8.0501	7.09	0.9591	0.8447		NA	NA	NA	NA	NA		9.1902	8.7256	8.9145	0.9494	0.97		7.7371	6.4095	0.8284
ENSMUSG00000008136	Fhl2	1.2329	1.2477	0.53	1	protein_coding	four and a half LIM domains 2 [Source:MGI Symbol;Acc:MGI:1338762]		1.0161	1.2528	1.2678		0	0.4163	0.206	0.4163	0.206		0.5358	0.9845	0	1.8374	0		0	0	0.406	0	0.406		0.8156	0.7338	0.8997
ENSMUSG00000008140	Emc10	0.9122	0.6077	0.38	7	protein_coding	ER membrane protein complex subunit 10 [Source:MGI Symbol;Acc:MGI:1916933]		3.2456	2.9605	1.9723		0	0.3522	0.2576	0.3522	0.2576		1.9911	1.621	2.0727	0.8141	1.041		0.0854	0	0.2892	0	3.3864		0.3674	0.2851	0.776
ENSMUSG00000008153	Clstn3	0.0663	3.2517	0.87	6	protein_coding	calsyntenin 3 [Source:MGI Symbol;Acc:MGI:2178323]		0.3242	0.0215	1.0542		2.9439	2.6454	2.6282	0.8986	0.8928		0.0333	0	0.1768	0	5.3093		0.4768	0.5489	0.3679	1.1512	0.7716		1.4136	2.4618	1.7415
ENSMUSG00000008167	Fbxw9	1.8006	3.8203	0.85	8	protein_coding	F-box and WD-40 domain protein 9 [Source:MGI Symbol;Acc:MGI:1915878]		1.0151	1.8278	3.878		0	0	0.4271	0	0.4271		0.5805	0.8811	2.9381	1.5178	5.0613		0	0	0	0	0		0	0	0
ENSMUSG00000008193	Spib	0.5665	0	0.52	7	protein_coding	Spi-B transcription factor (Spi-1/PU.1 related) [Source:MGI Symbol;Acc:MGI:892986]		0.0752	0.0426	0		0.2833	1.8734	1.4844	6.6128	5.2397		0	0	0	0	0		0.0872	0.8139	0.5216	9.3337	5.9817		0.373	0.8242	2.2097
ENSMUSG00000008200	Fnbp4	1.0635	0.9136	0.44	2	protein_coding	formin binding protein 4 [Source:MGI Symbol;Acc:MGI:1860513]		6.286	6.6851	5.7431		1.03	0.8416	0.3813	0.8171	0.3702		4.7727	5.2788	3.8685	1.106	0.8105		1.5202	0.115	0.9594	0.0756	0.6311		0.7579	0.3702	0.4885
ENSMUSG00000008206	Cers4	4.2011	7.9721	0.46	8	protein_coding	ceramide synthase 4 [Source:MGI Symbol;Acc:MGI:1914510]		0.0179	0.0752	0.1427		0	1.1345	1.4836	1.1345	1.4836		0.0723	0.0793	0.4411	1.0968	6.101		0.134	0.123	0.373	0.9179	2.7836		0.3499	0.6526	1.8651
ENSMUSG00000008226	Scrn3	0.9495	0.7987	0.42	2	protein_coding	secernin 3 [Source:MGI Symbol;Acc:MGI:1921866]		3.8199	3.627	3.051		0	0.4297	2.8203	0.4297	2.8203		2.2832	1.5951	1.4803	0.6986	0.6483		0	1.1648	0.8596	1.1648	0.8596		0.5553	2.6377	4.75
ENSMUSG00000008301	Phax	0.7456	1.1106	0.78	18	protein_coding	phosphorylated adaptor for RNA export [Source:MGI Symbol;Acc:MGI:1891839]		5.353	3.9914	5.9452		0	1.5061	2.1157	1.5061	2.1157		3.5431	2.628	5.4857	0.7417	1.5483		0	0.984	0.2449	0.984	0.2449		0	1.4423	1.4423
ENSMUSG00000008305	Tle1	1.2646	0.9327	0.39	4	protein_coding	transducin-like enhancer of split 1 [Source:MGI Symbol;Acc:MGI:104636]		1.2409	1.5692	1.1574		1.4425	2.0402	1.8667	1.4144	1.2941		0.4677	0.7199	1.0084	1.5392	2.1561		1.6561	3.2743	2.5766	1.9771	1.5558		2.2596	2.1808	0.9651
ENSMUSG00000008307	1700109H08Rik	7.5738	3.6146	0.45	5	protein_coding	RIKEN cDNA 1700109H08 gene [Source:MGI Symbol;Acc:MGI:1924286]		0.0711	0.5385	0.257		4.8527	4.4179	3.0962	0.9104	0.638		0	0.11	0	0.11	0		3.7074	2.2415	1.9786	0.6046	0.5337		4.3227	2.4202	0.5599
ENSMUSG00000008318	Relt	0.537	2.0974	0.57	7	protein_coding	RELT tumor necrosis factor receptor [Source:MGI Symbol;Acc:MGI:2443373]		0.6799	0.3651	1.426		0	1.4589	1.3542	1.4589	1.3542		0.2277	0.1923	0.2309	0.8445	1.0141		0	2.5378	2.6486	2.5378	2.6486		1.1408	2.1047	1.8449
ENSMUSG00000008333	Snrpb2	1.0323	0.7075	0.58	2	protein_coding	U2 small nuclear ribonucleoprotein B [Source:MGI Symbol;Acc:MGI:104805]		7.7874	8.0387	5.5092		0.2845	1.144	2.539	4.0211	8.9244		6.3368	7.0128	4.4909	1.1067	0.7087		1.1928	3.1686	3.4962	2.6564	2.9311		0.9279	1.7364	1.8713
ENSMUSG00000008348	Ubc	0.8315	1.0488	0.91	5	protein_coding	ubiquitin C [Source:MGI Symbol;Acc:MGI:98889]		9.9696	8.29	10.4565		0	0.6581	0.5801	0.6581	0.5801		3.3023	4.8364	5.7432	1.4646	1.7392		0.7216	0.809	1.1167	1.1211	1.5475		0.1382	0.9917	7.1758
ENSMUSG00000008373	Prpf31	0.9729	1.0281	0.45	7	protein_coding	pre-mRNA processing factor 31 [Source:MGI Symbol;Acc:MGI:1916238]		3.7243	3.6235	3.8288		6.991	5.7509	5.3339	0.8226	0.763		2.5654	2.6107	2.8868	1.0177	1.1253		2.7805	3.5844	3.6095	1.2891	1.2981		5.5477	4.4317	0.7988
ENSMUSG00000008384	Sertad1	1.6308	3.1368	0.87	7	protein_coding	SERTA domain containing 1 [Source:MGI Symbol;Acc:MGI:1913438]		2.2665	3.6963	7.1095		4.2194	4.6375	6.5958	1.0991	1.5632		0.7641	2.2614	5.6742	2.9596	7.426		5.574	7.8222	8.4427	1.4033	1.5147		4.2916	6.8753	1.602
ENSMUSG00000008393	Carhsp1	0.8807	0.9815	0.52	16	protein_coding	calcium regulated heat stable protein 1 [Source:MGI Symbol;Acc:MGI:1196368]		5.3945	4.7507	5.2947		1.4568	2.4133	2.2602	1.6566	1.5515		3.5408	3.0802	3.4418	0.8699	0.972		1.8811	1.715	1.5977	0.9117	0.8493		0.8444	2.0446	2.4214
ENSMUSG00000008398	Elk3	0.9981	0.3798	0.4	10	protein_coding	ELK3, member of ETS oncogene family [Source:MGI Symbol;Acc:MGI:101762]		2.9042	2.8987	1.103		0	0.2963	0.0895	0.2963	0.0895		1.5123	2.0307	0.1542	1.3428	0.102		0.1088	0.8766	0.0635	8.057	0.5836		0.3185	0.1909	0.5994
ENSMUSG00000008429	Herpud2	1.1035	1.1327	0.45	9	protein_coding	HERPUD family member 2 [Source:MGI Symbol;Acc:MGI:1915393]		4.4929	4.9578	5.0889		0	0	0.1368	0	0.1368		4.4612	3.6586	4.5227	0.8201	1.0138		0	0	0	0	0		0.0697	0.2203	3.1607
ENSMUSG00000008435	Rdh13	0.7183	0.9556	0.53	7	protein_coding	retinol dehydrogenase 13 (all-trans and 9-cis) [Source:MGI Symbol;Acc:MGI:1918732]		1.4423	1.036	1.3782		1.3824	1.0496	1.4944	0.7593	1.081		0.961	0.743	0.7728	0.7732	0.8042		0.6596	0	0.8217	0	1.2458		0.6055	1.0122	1.6717
ENSMUSG00000008438	Adam21	1.898	0	0.51	12	protein_coding	a disintegrin and metallopeptidase domain 21 [Source:MGI Symbol;Acc:MGI:1861229]		0.0745	0.1414	0		0	0.1493	0	0.1493	0		0.0236	0	0.0645	0	2.7331		0	0	0	0	0		0.1375	0.148	1.0764
ENSMUSG00000008450	Nutf2	0.9929	0.9539	0.45	8	protein_coding	nuclear transport factor 2 [Source:MGI Symbol;Acc:MGI:1915301]		7.5307	7.4772	7.1835		3.4744	2.9129	1.6942	0.8384	0.4876		1.2725	1.345	0.543	1.057	0.4267		2.7825	2.6036	2.4522	0.9357	0.8813		3.633	2.2956	0.6319
ENSMUSG00000008461	Fut1	0.6606	1.9508	0.32	7	protein_coding	fucosyltransferase 1 [Source:MGI Symbol;Acc:MGI:109375]		0.0772	0.051	0.1506		0.2916	1.2669	0.263	4.3447	0.9019		0	0	0	0	0		1.8931	1.1184	1.229	0.5908	0.6492		1.5924	1.4995	0.9417
ENSMUSG00000008475	Arpc5	0.9755	1.3114	0.94	1	protein_coding	actin related protein 2/3 complex, subunit 5 [Source:MGI Symbol;Acc:MGI:1915021]		4.3731	4.2658	5.735		0	0.542	0.1738	0.542	0.1738		2.9506	3.25	4.8947	1.1015	1.6589		0	0	0.125	0	0.125		0.1738	0	0
ENSMUSG00000008482	Rnf151	0.4038	2.6345	0.88	17	protein_coding	ring finger protein 151 [Source:MGI Symbol;Acc:MGI:1914754]		0	0.4038	2.6345		3.8644	4.0595	4.4443	1.0505	1.1501		0.0656	0.0571	1.0536	0.8704	16.061		2.4832	3.9168	3.8495	1.5773	1.5502		5.3531	5.0289	0.9394
ENSMUSG00000008489	Elavl2	0.999	0.8453	0.38	4	protein_coding	ELAV like RNA binding protein 1 [Source:MGI Symbol;Acc:MGI:1100887]		6.7146	6.7077	5.6758		0	0.3098	0	0.3098	0		6.1882	5.9007	4.6339	0.9535	0.7488		0.2286	0.4082	0	1.7857	0		0.2247	0.1577	0.7018
ENSMUSG00000008496	Pou2f2	1.0262	0.8032	0.49	7	protein_coding	POU domain, class 2, transcription factor 2 [Source:MGI Symbol;Acc:MGI:101897]		4.0067	4.1118	3.218		0	0.3989	0.0503	0.3989	0.0503		2.0536	2.624	1.7723	1.2778	0.863		0.0361	0.2606	0	7.2188	0		0.4926	0.1084	0.2201
ENSMUSG00000008540	Mgst1	0.7012	0.4977	0.38	6	protein_coding	microsomal glutathione S-transferase 1 [Source:MGI Symbol;Acc:MGI:1913850]		2.7083	1.899	1.3479		0	1.5799	0.3528	1.5799	0.3528		2.0058	1.201	0.2193	0.5988	0.1093		0.3921	2.6161	0.8032	6.672	2.0485		0.1947	0	0
ENSMUSG00000008575	Nfib	1.6803	0.4803	0.38	4	protein_coding	nuclear factor I/B [Source:MGI Symbol;Acc:MGI:103188]		0.3685	0.6192	0.177		0	0.8556	0.856	0.8556	0.856		0.3031	0.3889	0.1894	1.2831	0.6249		0	0	0	0	0		1.1632	0.2259	0.1942
ENSMUSG00000008590	Htr3b	0.7199	0.0793	0.44	9	protein_coding	5-hydroxytryptamine (serotonin) receptor 3B [Source:MGI Symbol;Acc:MGI:1861899]		0.9134	0.6576	0.0724		0	0	0.1577	0	0.1577		0.3378	0.123	0	0.3641	0		0.103	0.745	0	7.233	0		0.434	0.338	0.7788
ENSMUSG00000008601	Rab25	1.4001	0.8888	0.45	3	protein_coding	RAB25, member RAS oncogene family [Source:MGI Symbol;Acc:MGI:1858203]		2.1194	2.9674	1.8838		0	1.0718	0.4228	1.0718	0.4228		1.555	1.7938	0.3612	1.1536	0.2323		0	0.7225	0	0.7225	0		1.5996	1.3346	0.8343
ENSMUSG00000008604	Ubqln4	1.0944	1.3761	0.55	3	protein_coding	ubiquilin 4 [Source:MGI Symbol;Acc:MGI:2150152]		1.8532	2.0282	2.5502		0	2.4453	2.5383	2.4453	2.5383		0.9367	1.1611	1.7533	1.2396	1.8718		1.0956	2.1405	1.8246	1.9537	1.6654		0.692	2.685	3.8801
ENSMUSG00000008658	Rbfox1	1.2695	0.9372	0.42	16	protein_coding	RNA binding protein, fox-1 homolog (C. elegans) 1 [Source:MGI Symbol;Acc:MGI:1926224]		1.4655	1.8604	1.3735		0.1916	0.1003	0	0.5235	0		0.3633	0.2031	0.3178	0.559	0.8748		0.3223	0	0	0	0		0.3391	0	0
ENSMUSG00000008668	Rps18	0.7097	1.9345	0.92	17	protein_coding	ribosomal protein S18 [Source:MGI Symbol;Acc:MGI:98146]		2.82	2.0013	5.4553		0	0.3718	0	0.3718	0		2.1483	1.9402	5.7934	0.9031	2.6967		0	0	0	0	0		0.2945	0	0
ENSMUSG00000008682	Rpl10	0.8083	1.1326	0.88	X	protein_coding	ribosomal protein L10 [Source:MGI Symbol;Acc:MGI:105943]		7.1426	5.7731	8.0894		0	0.2073	0	0.2073	0		2.0773	3.5159	5.3188	1.6925	2.5604		0.1208	0	0	0	0		0	0	0
ENSMUSG00000008683	Rps15a	1.0435	1.0384	0.52	7	protein_coding	ribosomal protein S15A [Source:MGI Symbol;Acc:MGI:2389091]		5.9944	6.2549	6.2247		0	0.1388	0.0656	0.1388	0.0656		1.6929	2.6824	2.6624	1.5845	1.5727		0	0	0	0	0		0	0	0
ENSMUSG00000008690	Ncaph2	0.9054	0.9213	0.78	15	protein_coding	non-SMC condensin II complex, subunit H2 [Source:MGI Symbol;Acc:MGI:1289164]		4.4832	4.0592	4.1303		1.1296	0.5988	1.8703	0.5301	1.6557		2.2132	2.3767	3.1923	1.0739	1.4424		0.439	1.115	1.4071	2.5399	3.2052		0.8604	1.4944	1.7369
ENSMUSG00000008730	Hipk1	1.1311	8.1779	0.89	3	protein_coding	homeodomain interacting protein kinase 1 [Source:MGI Symbol;Acc:MGI:1314873]		0.7351	0.8315	6.0116		0	0.232	0.2116	0.232	0.2116		0.171	0.633	4.7393	3.7018	27.7152		0	0.0704	0	0.0704	0		0.1776	0.3391	1.9093
ENSMUSG00000008734	Gprc5b	2.7383	2.992	0.46	7	protein_coding	G protein-coupled receptor, family C, group 5, member B [Source:MGI Symbol;Acc:MGI:1927596]		0.1368	0.3746	0.4093		0.4895	0.3132	0.4478	0.6398	0.9148		0.0583	0.1012	0.1002	1.7358	1.7187		0.8523	0.6663	0.515	0.7818	0.6042		1.1557	1.1541	0.9986
ENSMUSG00000008763	Man1a2	1.1763	1.3496	0.4	3	protein_coding	mannosidase, alpha, class 1A, member 2 [Source:MGI Symbol;Acc:MGI:104676]		2.6201	3.0819	3.5361		10.9958	9.8081	7.1116	0.892	0.6468		1.532	1.5137	2.0317	0.9881	1.3262		8.3202	5.2288	5.3653	0.6284	0.6449		10.087	6.4034	0.6348
ENSMUSG00000008789	Ceacam5	0.8293	0.7901	0.47	7	protein_coding	CEA cell adhesion molecule 5 [Source:MGI Symbol;Acc:MGI:1920500]		2.2377	1.8558	1.7679		0	0.1674	0.2363	0.1674	0.2363		0.8582	1.0211	0.1485	1.1898	0.173		0	0	0	0	0		0.4303	0	0
ENSMUSG00000008813	Tppp2	0.1821	0	0.47	14	protein_coding	tubulin polymerization-promoting protein family member 2 [Source:MGI Symbol;Acc:MGI:2684923]		0	0.1821	0		0.8797	2.409	3.7049	2.7384	4.2115		0	0	0	0	0		3.589	4.8501	4.4687	1.3514	1.2451		2.5041	3.8379	1.5326
ENSMUSG00000008843	Cldn13	0	0	0.35	5	protein_coding	claudin 13 [Source:MGI Symbol;Acc:MGI:1913102]		0	0	0		0	0.4626	0.3482	0.4626	0.3482		0	0	0	0	0		0	0	0	0	0		0.3334	0.6749	2.0243
ENSMUSG00000008845	Cd163	7.646	8.9812	0.84	6	protein_coding	CD163 antigen [Source:MGI Symbol;Acc:MGI:2135946]		0.1486	1.1362	1.3346		0	1.6276	0.6663	1.6276	0.6663		0.045	0.2638	0.2351	5.8622	5.2244		0.0464	0	0	0	0		1.6392	0.3679	0.2244
ENSMUSG00000008855	Hdac5	0.0936	0.9441	0.51	11	protein_coding	histone deacetylase 5 [Source:MGI Symbol;Acc:MGI:1333784]		0	0.0936	0.9441		0.099	0	0.0902	0	0.9111		0	0	0.3385	0	0.3385		0.3076	0.1686	0.6608	0.5481	2.1482		0.2154	0.101	0.4689
ENSMUSG00000008859	Rala	1.4899	1.3398	0.44	13	protein_coding	v-ral simian leukemia viral oncogene A (ras related) [Source:MGI Symbol;Acc:MGI:1927243]		3.407	5.0761	4.5648		0	0	0.5705	0	0.5705		2.3992	2.6069	3.3533	1.0866	1.3977		0.6657	0	0.2845	0	0.4274		0.7437	0	0
ENSMUSG00000008874	Clec3a	0	0	0.04	8	protein_coding	C-type lectin domain family 3, member a [Source:MGI Symbol;Acc:MGI:2685642]		0	0	0		0	1.4623	2.4024	1.4623	2.4024		0	0	0	0	0		0	0	0.4579	0	0.4579		0.5782	0	0
ENSMUSG00000008892	Vdac3	0.9997	0.7195	0.54	8	protein_coding	voltage-dependent anion channel 3 [Source:MGI Symbol;Acc:MGI:106922]		6.8277	6.8256	4.9126		0.157	0.1596	0.3907	1.0166	2.4885		6.4478	6.5395	4.3933	1.0142	0.6814		0.2408	0.8496	0	3.5282	0		0.3403	0.3045	0.8948
ENSMUSG00000008932	Slc1a7	0.0419	0	0.58	4	protein_coding	solute carrier family 1 (glutamate transporter), member 7 [Source:MGI Symbol;Acc:MGI:2444087]		0	0.0419	0		1.0793	0.3885	0.6812	0.36	0.6311		0	0.0398	0	0.0398	0		0.6226	0.2166	0	0.3479	0		0.5023	0.1322	0.2632
ENSMUSG00000008958	Vps72	1.021	0.6564	0.42	3	protein_coding	vacuolar protein sorting 72 [Source:MGI Symbol;Acc:MGI:1202305]		7.1648	7.3155	4.7029		0	1.3103	1.1789	1.3103	1.1789		6.4021	6.9901	4.3488	1.0918	0.6793		0	0.2004	0.7748	0.2004	0.7748		0.7004	1.102	1.5734
ENSMUSG00000008976	Gabpa	3.9481	11.1011	0.93	16	protein_coding	GA repeat binding protein, alpha [Source:MGI Symbol;Acc:MGI:95610]		0.6767	2.6717	7.5121		3.0225	3.1295	2.3484	1.0354	0.777		0.1762	1.5742	6.0134	8.9342	34.1283		1.1689	0.8197	0.8363	0.7013	0.7155		1.3303	1.0465	0.7867
ENSMUSG00000008999	Bmp7	1.7267	0.4385	0.41	2	protein_coding	bone morphogenetic protein 7 [Source:MGI Symbol;Acc:MGI:103302]		0.6107	1.0545	0.2678		0	0	0	0	0		0.0184	0.3964	0.1624	21.5435	8.8261		0	0	0	0	0		0	0	0
ENSMUSG00000009013	Dynll1	1.014	1.1406	0.9	5	protein_coding	dynein light chain LC8-type 1 [Source:MGI Symbol;Acc:MGI:1861457]		6.957	7.0543	7.9351		0	0.6576	0.7929	0.6576	0.7929		6.2297	6.2691	8.3382	1.0063	1.3385		0	0	0	0	0		0.3696	0.6526	1.7657
ENSMUSG00000009030	Pdcl	0.9746	1.1319	0.42	2	protein_coding	phosducin-like [Source:MGI Symbol;Acc:MGI:1914716]		4.6087	4.4916	5.2165		0	0.117	0.1037	0.117	0.1037		2.8159	2.9463	3.0066	1.0463	1.0677		0	0	0	0	0		0.2035	0.4238	2.0826
ENSMUSG00000009035	Tmem184b	1.0314	0.793	0.58	15	protein_coding	transmembrane protein 184b [Source:MGI Symbol;Acc:MGI:2445179]		4.8893	5.0428	3.8771		4.0912	3.5409	2.8905	0.8655	0.7065		2.9033	3.5599	2.2042	1.2262	0.7592		1.5785	0.9449	1.081	0.5986	0.6848		2.6668	1.8908	0.709
ENSMUSG00000009070	Rsph14	4.9053	0	0.54	10	protein_coding	radial spoke head homolog 14 (Chlamydomonas) [Source:MGI Symbol;Acc:MGI:1918486]		0.0718	0.3522	0		0	0.3962	0.3679	0.3962	0.3679		0	0.0571	0	0.0571	0		0	0.24	0	0.24	0		0.1329	0.1467	1.1038
ENSMUSG00000009073	Nf2	0.9894	1.2145	0.55	11	protein_coding	neurofibromin 2 [Source:MGI Symbol;Acc:MGI:97307]		4.588	4.5393	5.5721		4.9004	4.0909	5.617	0.8348	1.1462		3.1811	3.1147	4.6568	0.9791	1.4639		4.2647	6.4735	7.1615	1.5179	1.6793		3.5746	5.6325	1.5757
ENSMUSG00000009075	Cabp7	0.0538	0.7207	0.38	11	protein_coding	calcium binding protein 7 [Source:MGI Symbol;Acc:MGI:2183437]		0	0.0538	0.7207		0	0	0.5296	0	0.5296		0	0	0	0	0		0	0	0.1164	0	0.1164		0.1519	0	0
ENSMUSG00000009076	Zmat5	0.7466	1.8232	0.82	11	protein_coding	zinc finger, matrin type 5 [Source:MGI Symbol;Acc:MGI:1914428]		3.5988	2.6867	6.5614		3.8568	3.0201	4.2324	0.7831	1.0974		2.9269	1.7106	6.2053	0.5844	2.1201		1.2269	1.4558	2.5178	1.1866	2.0522		3.2412	5.0914	1.5708
ENSMUSG00000009079	Ewsr1	1.1195	1.182	0.38	11	protein_coding	Ewing sarcoma breakpoint region 1 [Source:MGI Symbol;Acc:MGI:99960]		3.8284	4.286	4.5251		4.8721	3.7318	3.9623	0.766	0.8133		3.4598	3.4269	3.4016	0.9905	0.9832		1.5555	1.8388	1.808	1.1821	1.1623		3.2229	4.0229	1.2482
ENSMUSG00000009090	Ap1b1	0.8842	0.8571	0.39	11	protein_coding	adaptor protein complex AP-1, beta 1 subunit [Source:MGI Symbol;Acc:MGI:1096368]		6.8009	6.0134	5.8289		0.3242	1.0416	1.8084	3.2128	5.578		4.2792	4.0522	4.1265	0.947	0.9643		0.3115	0.7294	0.1808	2.3416	0.5804		0.7579	0.8217	1.0842
ENSMUSG00000009092	Derl3	1.0459	0.7897	0.46	10	protein_coding	Der1-like domain family, member 3 [Source:MGI Symbol;Acc:MGI:1917627]		7.1437	7.4718	5.6413		0	1.7895	4.0225	1.7895	4.0225		5.0391	5.9501	4.2253	1.1808	0.8385		0	0	2.1055	0	2.1055		1.8178	2.4065	1.3239
ENSMUSG00000009093	Gstt4	0.8725	0.1274	0.36	10	protein_coding	glutathione S-transferase, theta 4 [Source:MGI Symbol;Acc:MGI:1923136]		3.0609	2.6707	0.3901		5.8355	7.3327	7.4048	1.2566	1.2689		1.1115	1.0004	0.1462	0.9	0.1315		3.6356	3.6489	4.1878	1.0037	1.1519		7.5705	8.6546	1.1432
ENSMUSG00000009097	Tbx1	0	0	0.42	16	protein_coding	T-box 1 [Source:MGI Symbol;Acc:MGI:98493]		0	0	0		4.2807	3.4665	4.6771	0.8098	1.0926		0	0	0	0	0		1.7782	2.4136	2.5437	1.3573	1.4305		2.8117	3.7826	1.3453
ENSMUSG00000009108	Gnat2	1.0793	0.6727	0.37	3	protein_coding	G protein subunit alpha transducin 2 [Source:MGI Symbol;Acc:MGI:95779]		3.2582	3.5166	2.1919		0	0.2774	2.1393	0.2774	2.1393		2.4916	3.0225	0.5558	1.2131	0.2231		0.5039	2.6471	1.6704	5.2532	3.3149		0.5622	1.1859	2.1094
ENSMUSG00000009112	Bcl2l13	0.9576	1.2137	0.91	6	protein_coding	BCL2 like 13 [Source:MGI Symbol;Acc:MGI:2136959]		4.4331	4.2452	5.3803		3.06	2.6964	4.0397	0.8812	1.3202		3.0952	3.0667	3.9253	0.9908	1.2682		0.7084	3.2561	3.1557	4.5964	4.4547		4.3095	5.2389	1.2157
ENSMUSG00000009114	2610028H24Rik	0.7888	9.003	0.96	10	protein_coding	RIKEN cDNA 2610028H24 gene [Source:MGI Symbol;Acc:MGI:1924214]		0.338	0.2666	3.043		0	0	0	0	0		0.0412	0.1055	1.6235	2.5607	39.4053		0	0	0	0	0		0	0	0
ENSMUSG00000009115	Spatc1l	0	0.4694	0.41	10	protein_coding	spermatogenesis and centriole associated 1 like [Source:MGI Symbol;Acc:MGI:1923823]		0	0	0.4694		7.2977	6.2608	5.8022	0.8579	0.7951		0.1652	0	0	0	0		3.0522	0	1.4497	0	0.475		8.0614	6.4716	0.8028
ENSMUSG00000009145	Dqx1	0.1057	0.541	0.47	6	protein_coding	DEAQ RNA-dependent ATPase [Source:MGI Symbol;Acc:MGI:2136388]		0	0.1057	0.541		0	0.2455	0.3242	0.2455	0.3242		0	0	0.0689	0	0.0689		0	1.0793	0.5069	1.0793	0.5069		0.4185	0.4542	1.0853
ENSMUSG00000009185	Ccl8	0	0	0.58	11	protein_coding	C-C motif chemokine ligand 8 [Source:MGI Symbol;Acc:MGI:101878]		0	0	0		0	0	0	0	0		0	0.1822	0	0.1822	0		0	0	0	0	0		0	0	0
ENSMUSG00000009207	Lnpk	1.1643	2.3459	0.89	2	protein_coding	lunapark, ER junction formation factor [Source:MGI Symbol;Acc:MGI:1918115]		1.4011	1.6313	3.2868		0	5.6262	7.0729	5.6262	7.0729		NA	NA	NA	NA	NA		0.0276	4.0496	3.1658	146.725	114.703		1.0193	5.7333	5.6247
ENSMUSG00000009210	Prr29	0	0	0.48	11	protein_coding	proline rich 29 [Source:MGI Symbol;Acc:MGI:1922823]		0	0	0		8.2888	7.8152	7.7855	0.9429	0.9393		NA	NA	NA	NA	NA		3.9138	4.1468	4.6192	1.0595	1.1802		7.1113	7.9816	1.1224
ENSMUSG00000009214	Mymk	0	0	0.49	2	protein_coding	myomaker, myoblast fusion factor [Source:MGI Symbol;Acc:MGI:1913389]		0	0	0		4.1297	3.6614	5.5417	0.8866	1.3419		NA	NA	NA	NA	NA		1.2726	4.1915	3.6567	3.2937	2.8734		2.8469	5.0997	1.7913
ENSMUSG00000009216	Fam163b	4.9562	0	0.39	2	protein_coding	family with sequence similarity 163, member B [Source:MGI Symbol;Acc:MGI:1926106]		0.0731	0.3623	0		0	2.0144	3.2386	2.0144	3.2386		0.0462	0.0205	0	0.4437	0		0	1.8367	1.5881	1.8367	1.5881		0.5724	2.2549	3.9394
ENSMUSG00000009246	Trpm5	0	0	0.46	7	protein_coding	transient receptor potential cation channel, subfamily M, member 5 [Source:MGI Symbol;Acc:MGI:1861718]		0	0	0		0	0	0	0	0		0	0	0	0	0		0	0	0	0	0		0	0	0
ENSMUSG00000009248	Ascl2	2.438	1.7422	0.46	7	protein_coding	achaete-scute family bHLH transcription factor 2 [Source:MGI Symbol;Acc:MGI:96920]		0.8781	2.1408	1.5298		0	0	0	0	0		0.3665	0.8806	0.1588	2.4027	0.4333		0	0	0	0	0		0	0	0
ENSMUSG00000009281	Rarres2	0	0	0.41	6	protein_coding	retinoic acid receptor responder (tazarotene induced) 2 [Source:MGI Symbol;Acc:MGI:1918910]		0	0	0		0	0.442	0.2804	0.442	0.2804		0	0	0	0	0		0.094	0	0	0	0		0.4103	0	0
ENSMUSG00000009291	Pttg1ip	0.8693	1.5512	0.76	10	protein_coding	pituitary tumor-transforming 1 interacting protein [Source:MGI Symbol;Acc:MGI:2652132]		5.0973	4.4309	7.907		0.8512	0.7832	0.9199	0.9201	1.0807		4.0037	3.59	7.7107	0.8967	1.9259		0.3524	1.6978	0.4114	4.8178	1.1674		0.6727	1.0458	1.5546
ENSMUSG00000009292	Trpm2	3.5547	5.6615	0.43	10	protein_coding	transient receptor potential cation channel, subfamily M, member 2 [Source:MGI Symbol;Acc:MGI:1351901]		0.148	0.5261	0.8379		0.0704	0.7084	4.8346	10.0625	68.6733		0	0	0	0	0		0	2.1243	3.6619	2.1243	3.6619		0.294	5.0183	17.069
ENSMUSG00000009293	Ube2g2	0.9599	0.8382	0.47	10	protein_coding	ubiquitin-conjugating enzyme E2G 2 [Source:MGI Symbol;Acc:MGI:1343188]		5.3461	5.1319	4.4813		0	0.5826	0.9587	0.5826	0.9587		4.2023	3.5852	3.472	0.8532	0.8262		0.1195	0	0.2333	0	1.9523		0	0.1795	0.1795
ENSMUSG00000009350	Mpo	0.8848	0.2305	0.49	11	protein_coding	myeloperoxidase [Source:MGI Symbol;Acc:MGI:97137]		1.5548	1.3757	0.3584		0	0.5568	0.4152	0.5568	0.4152		0.6537	0.5049	0.0981	0.7724	0.1501		0.8123	0.9657	0	1.1888	0		0.4947	0.3561	0.7198
ENSMUSG00000009356	Lpo	0.2029	0.543	0.56	11	protein_coding	lactoperoxidase [Source:MGI Symbol;Acc:MGI:1923363]		0	0.2029	0.543		0.2618	1.0531	1.2981	4.0225	4.9584		0	0	0	0	0		0.7111	3.0197	2.6295	4.2465	3.6978		0.614	1.1509	1.8744
ENSMUSG00000009376	Met	0.1017	0	0.38	6	protein_coding	met proto-oncogene [Source:MGI Symbol;Acc:MGI:96969]		0	0.1017	0		0	0.1972	0.1557	0.1972	0.1557		0	0	0	0	0		0	0	0	0	0		0.0538	0.0594	1.1041
ENSMUSG00000009378	Slc16a12	0.875	0.5077	0.56	19	protein_coding	solute carrier family 16 (monocarboxylic acid transporters), member 12 [Source:MGI Symbol;Acc:MGI:2147716]		2.5554	2.2359	1.2975		3.8081	5.4674	0.8131	1.4357	0.2135		1.3659	1.0177	0.3581	0.7451	0.2622		3.8649	0.606	0.848	0.1568	0.2194		2.4416	0.294	0.1204
ENSMUSG00000009394	Syn2	0.058	0.412	0.36	6	protein_coding	synapsin II [Source:MGI Symbol;Acc:MGI:103020]		0	0.058	0.412		0	0.2546	0.2654	0.2546	0.2654		0	0	0	0	0		0	1.0587	0.1966	1.0587	0.1966		0.269	0.2425	0.9015
ENSMUSG00000009406	Elk1	0.7479	1.3501	0.42	X	protein_coding	ELK1, member of ETS oncogene family [Source:MGI Symbol;Acc:MGI:101833]		1.3303	0.9949	1.796		0	0.7299	2.016	0.7299	2.016		0.7816	0.7171	1.1197	0.9175	1.4326		0.1445	3.5621	2.8954	24.6512	20.0374		0.0724	2.6433	36.5097
ENSMUSG00000009418	Nav1	1.0474	1.2792	0.46	1	protein_coding	neuron navigator 1 [Source:MGI Symbol;Acc:MGI:2183683]		2.8721	3.0081	3.6741		3.7995	3.4507	3.435	0.9082	0.9041		1.8837	1.6085	1.6594	0.8539	0.8809		1.8028	2.6459	2.6877	1.4677	1.4908		4.2824	4.0351	0.9423
ENSMUSG00000009470	Tnpo1	0.9411	0.8154	0.42	13	protein_coding	transportin 1 [Source:MGI Symbol;Acc:MGI:2681523]		5.9273	5.5784	4.833		0	0.8225	2.2872	0.8225	2.2872		4.765	3.8746	3.4055	0.8131	0.7147		0.045	1.5074	1.6897	33.4978	37.5489		0.539	2.9158	5.4096
ENSMUSG00000009471	Myod1	0	0	0.56	7	protein_coding	myogenic differentiation 1 [Source:MGI Symbol;Acc:MGI:97275]		0	0	0		0	1.0264	1.2311	1.0264	1.2311		0.0389	0	0	0	0		0	0	0	0	0		0.2098	0.5955	2.8384
ENSMUSG00000009487	Otog	0	2.3926	0.36	7	protein_coding	otogelin [Source:MGI Symbol;Acc:MGI:1202064]		0.0405	0	0.0969		4.4006	3.8046	2.3675	0.8646	0.538		0	0	0	0	0		1.9059	0.9207	1.1401	0.4831	0.5982		2.7104	1.7916	0.661
ENSMUSG00000009535	Rnmt	1.031	0.887	0.42	18	protein_coding	RNA (guanine-7-) methyltransferase [Source:MGI Symbol;Acc:MGI:1915147]		6.0525	6.2402	5.3683		0	0.0607	0	0.0607	0		5.0725	4.7022	4.684	0.927	0.9234		0.3513	0	0.3086	0	0.8785		0.2497	0.1757	0.7036
ENSMUSG00000009545	Kcnq1	0.852	0.5216	0.56	7	protein_coding	potassium voltage-gated channel, subfamily Q, member 1 [Source:MGI Symbol;Acc:MGI:108083]		4.4898	3.8251	2.342		0	0.4942	0.1922	0.4942	0.1922		2.6278	2.2801	1.4059	0.8677	0.535		0	0	0	0	0		0.1833	0.2085	1.1375
ENSMUSG00000009549	Srp14	1.0855	0.9651	0.44	2	protein_coding	signal recognition particle 14 [Source:MGI Symbol;Acc:MGI:107169]		8.1879	8.888	7.9018		1.0307	0	0	0	0		7.2914	7.7053	7.7077	1.0568	1.0571		2.4466	1.8992	0	0.7763	0		0.5729	0	0
ENSMUSG00000009551	6330409D20Rik	0	0	0.38	2	lncRNA	RIKEN cDNA 6330409D20 gene [Source:MGI Symbol;Acc:MGI:1917980]		0	0	0		0	0.3578	0.2672	0.3578	0.2672		0	0.1771	0.0628	0.1771	0.0628		0	0	0	0	0		0	0	0
ENSMUSG00000009555	Cdk9	1.4309	3.151	0.84	2	protein_coding	cyclin dependent kinase 9 [Source:MGI Symbol;Acc:MGI:1328368]		1.5044	2.1527	4.7403		0	1.036	1.4247	1.036	1.4247		0.9644	1.0833	4.334	1.1233	4.494		0	0.5578	0.6772	0.5578	0.6772		0.3896	1.7738	4.5529
ENSMUSG00000009563	Tor2a	1.0379	1.8747	0.85	2	protein_coding	torsin family 2, member A [Source:MGI Symbol;Acc:MGI:1353596]		3.274	3.3982	6.1379		0	0.1427	0.4626	0.1427	0.4626		2.3459	2.4654	6.0521	1.0509	2.5799		0	0	0.8448	0	0.8448		0.2412	0.6022	2.4967
ENSMUSG00000009566	Fpgs	0.9873	0.7112	0.39	2	protein_coding	folylpolyglutamyl synthetase [Source:MGI Symbol;Acc:MGI:95576]		8.5563	8.4473	6.0855		4.3814	3.9511	3.4472	0.9018	0.7868		6.4475	6.8777	4.7673	1.0667	0.7394		6.0297	5.2708	5.7048	0.8741	0.9461		4.0863	3.4079	0.834
ENSMUSG00000009569	Mrtfb	0.9811	0.7514	0.44	16	protein_coding	myocardin related transcription factor B [Source:MGI Symbol;Acc:MGI:3050795]		5.1383	5.0414	3.8607		1.2552	2.4245	2.8493	1.9316	2.27		NA	NA	NA	NA	NA		0.2936	1.6402	1.7729	5.5865	6.0385		1.225	2.2937	1.8724
ENSMUSG00000009575	Cbx5	1.0139	1.0016	0.8	15	protein_coding	chromobox 5 [Source:MGI Symbol;Acc:MGI:109372]		4.9073	4.9755	4.9152		0	0.4854	0.1706	0.4854	0.1706		3.328	3.3623	3.5988	1.0103	1.0814		0.1097	0.0841	0.4319	0.7666	3.9371		0.3994	0.4383	1.0974
ENSMUSG00000009580	Odam	0	0	0.16	5	protein_coding	odontogenic, ameloblast asssociated [Source:MGI Symbol;Acc:MGI:1916842]		0	0	0		0	0	0	0	0		0	0.0845	0	0.0845	0		0	0	0	0	0		0	0	0
ENSMUSG00000009585	Apobec3	1.7903	8.5241	0.89	15	protein_coding	apolipoprotein B mRNA editing enzyme, catalytic polypeptide 3 [Source:MGI Symbol;Acc:MGI:1933111]		0.2528	0.4526	2.1549		0.338	1.7084	1.3222	5.0544	3.9118		0.0297	0.4027	2.9597	13.5589	99.6532		1.3269	1.5912	1.177	1.1992	0.887		0.7312	1.1928	1.6313
ENSMUSG00000009588	St6galnac1	0.051	0	0.41	11	protein_coding	ST6 (alpha-N-acetyl-neuraminyl-2,3-beta-galactosyl-1,3)-N-acetylgalactosaminide alpha-2,6-sialyltransferase 1 [Source:MGI Symbol;Acc:MGI:1341826]		0	0.051	0		0.3346	0.1795	0	0.5365	0		0	0	0	0	0		0.1043	0	0	0	0		0.3144	0.3403	1.0824
ENSMUSG00000009596	Taf7l	3.3394	4.0197	0.4	X	protein_coding	TATA-box binding protein associated factor 7 like [Source:MGI Symbol;Acc:MGI:1921719]		0.2696	0.9003	1.0837		0	0	0	0	0		0	0.3221	0.0338	0.3221	0.0338		0	0	0	0	0		0	0	0
ENSMUSG00000009614	Sardh	0.2253	3.799	0.93	2	protein_coding	sarcosine dehydrogenase [Source:MGI Symbol;Acc:MGI:2183102]		0	0.2253	3.799		0	0.082	0	0.082	0		0	0	1.8639	0	1.8639		0	0.3785	0	0.3785	0		0.1467	0.1603	1.0927
ENSMUSG00000009621	Vav2	0.8229	0.6362	0.43	2	protein_coding	vav 2 oncogene [Source:MGI Symbol;Acc:MGI:102718]		1.9159	1.5765	1.2188		1.6617	1.6304	3.7546	0.9812	2.2595		0.3773	0.467	0.1385	1.2377	0.3671		1.5708	1.1237	1.6351	0.7154	1.0409		1.8315	3.3644	1.837
ENSMUSG00000009628	Tex15	0.8632	0.9542	0.39	8	protein_coding	testis expressed gene 15 meiosis and synapsis associated [Source:MGI Symbol;Acc:MGI:1934816]		4.9495	4.2722	4.7226		0.474	2.0291	2.6877	4.2808	5.6703		3.3771	2.5201	1.9982	0.7462	0.5917		2.2445	3.977	4.1838	1.7719	1.864		1.3036	2.6324	2.0193
ENSMUSG00000009630	Ppp2cb	2.2025	10.5432	0.92	8	protein_coding	protein phosphatase 2 (formerly 2A), catalytic subunit, beta isoform [Source:MGI Symbol;Acc:MGI:1321161]		0.488	1.0748	5.1451		0	1.5666	0.9624	1.5666	0.9624		0	0.0683	4.512	0.0683	4.512		0	0	0.9115	0	0.9115		1.2497	0.7198	0.576
ENSMUSG00000009633	G0s2	0.3709	0	0.31	1	protein_coding	G0/G1 switch gene 2 [Source:MGI Symbol;Acc:MGI:1316737]		0.4217	0.1564	0		0	0	0	0	0		0	0.2493	0	0.2493	0		0	0	0	0	0		0.3989	0	0
ENSMUSG00000009640	Dmap1	0.7478	0.9415	0.54	4	protein_coding	DNA methyltransferase 1-associated protein 1 [Source:MGI Symbol;Acc:MGI:1913483]		4.0802	3.051	3.8417		0	0	0	0	0		2.8413	2.1214	2.889	0.7466	1.0168		0	0	0	0	0		0	0	0
ENSMUSG00000009646	Pla2g12b	0.6572	0.4414	0.51	10	protein_coding	phospholipase A2, group XIIB [Source:MGI Symbol;Acc:MGI:1917086]		2.9405	1.9326	1.2978		0	0	0	0	0		1.4098	0.7199	0.1299	0.5106	0.0921		0	0	0	0	0		1.2884	0	0
ENSMUSG00000009647	Mcu	1.0365	0.8632	0.57	10	protein_coding	mitochondrial calcium uniporter [Source:MGI Symbol;Acc:MGI:3026965]		6.5664	6.8064	5.6683		5.1686	4.197	2.1693	0.812	0.4197		5.9062	6.1965	4.4131	1.0492	0.7472		3.8309	2.3437	2.0594	0.6118	0.5376		4.0158	2.4193	0.6024
ENSMUSG00000009654	Oit3	0.5531	0	0.63	10	protein_coding	oncoprotein induced transcript 3 [Source:MGI Symbol;Acc:MGI:1201782]		0.4668	0.2582	0		0	0	0	0	0		0	0.0444	0	0.0444	0		1.0877	0.6645	1.0208	0.6109	0.9385		0.4988	0	0
ENSMUSG00000009670	Tex11	1.1165	1.1444	0.52	X	protein_coding	testis expressed gene 11 [Source:MGI Symbol;Acc:MGI:1933237]		4.9741	5.5538	5.6926		0	0	0.1117	0	0.1117		3.3661	2.8957	3.7459	0.8603	1.1128		0	0.8074	0	0.8074	0		0.2981	0	0
ENSMUSG00000009681	Bcr	1.0846	0.9582	0.42	10	protein_coding	BCR activator of RhoGEF and GTPase [Source:MGI Symbol;Acc:MGI:88141]		2.3154	2.5113	2.2186		2.043	2.137	0.6064	1.046	0.2968		1.1932	1.0385	1.2704	0.8703	1.0647		0.2594	0	0.5902	0	2.2753		2.1222	0.8957	0.4221
ENSMUSG00000009687	Fxyd5	0.2066	0.6767	0.55	7	protein_coding	FXYD domain-containing ion transport regulator 5 [Source:MGI Symbol;Acc:MGI:1201785]		0	0.2066	0.6767		3.1266	1.5953	1.0576	0.5102	0.3383		0	0.3127	0.1358	0.3127	0.1358		1.8425	0.474	0.6102	0.2573	0.3312		1.3173	0.875	0.6642
ENSMUSG00000009731	Kcnd1	1.205	5.1723	0.59	X	protein_coding	potassium voltage-gated channel, Shal-related family, member 1 [Source:MGI Symbol;Acc:MGI:96671]		0.1532	0.1846	0.7924		0.4372	2.1018	4.0757	4.8074	9.3223		0	0.0321	0.1899	0.0321	0.1899		1.3181	3.3437	3.1628	2.5368	2.3995		1.7351	4.6545	2.6826
ENSMUSG00000009733	Tfcp2	1.221	1.2973	0.81	15	protein_coding	transcription factor CP2 [Source:MGI Symbol;Acc:MGI:98509]		4.006	4.8915	5.1971		5.5737	4.5772	4.4192	0.8212	0.7929		1.7851	2.175	3.0326	1.2184	1.6988		3.937	3.0733	3.4164	0.7806	0.8678		3.9003	4.4954	1.1526
ENSMUSG00000009734	Pou6f2	0.8723	1.1255	0.41	13	protein_coding	POU domain, class 6, transcription factor 2 [Source:MGI Symbol;Acc:MGI:2443631]		1.1567	1.009	1.3019		0	0.3984	0.3225	0.3984	0.3225		0.4855	0.7659	0.2293	1.5775	0.4723		0	0.5529	0	0.5529	0		0.0587	0.1871	3.1874
ENSMUSG00000009739	Pou6f1	1.9294	12.0332	0.82	15	protein_coding	POU domain, class 6, transcription factor 1 [Source:MGI Symbol;Acc:MGI:102935]		0.2804	0.541	3.3741		8.4736	8.2798	5.7077	0.9771	0.6736		0.1262	0.2591	1.8749	2.0531	14.8566		3.2729	3.366	3.044	1.0284	0.9301		7.5467	5.6871	0.7536
ENSMUSG00000009741	Ubp1	1.1098	1.1437	0.52	9	protein_coding	upstream binding protein 1 [Source:MGI Symbol;Acc:MGI:104889]		4.8999	5.4379	5.6039		0	0.4016	0.5094	0.4016	0.5094		4.4836	4.175	4.878	0.9312	1.088		0	0.1557	0.7983	0.1557	0.7983		0.9701	0.7403	0.7631
ENSMUSG00000009772	Nuak2	0.5241	1.9535	0.59	1	protein_coding	NUAK family, SNF1-like kinase, 2 [Source:MGI Symbol;Acc:MGI:1921387]		0	0.5241	1.9535		1.184	0.8608	0.5226	0.727	0.4414		0.022	0.3137	0.099	14.2591	4.5		1.436	1.5568	0.4201	1.0841	0.2925		0.962	0.9756	1.0141
ENSMUSG00000009828	Cilk1	1.193	1.0289	0.46	9	protein_coding	ciliogenesis associated kinase 1 [Source:MGI Symbol;Acc:MGI:1934157]		3.1048	3.7041	3.1946		0.0759	1.3251	1.2225	17.4585	16.1067		NA	NA	NA	NA	NA		2.3082	1.5529	1.6498	0.6728	0.7148		0.8209	1.8123	2.2077
ENSMUSG00000009863	Sdhb	0.8361	1.1304	0.28	4	protein_coding	succinate dehydrogenase complex, subunit B, iron sulfur (Ip) [Source:MGI Symbol;Acc:MGI:1914930]		3.8352	3.2066	4.3355		3.978	5.1656	5.1136	1.2985	1.2855		2.0076	2.606	3.7169	1.2981	1.8514		2.0587	1.7774	1.6533	0.8634	0.8031		4.2858	4.1414	0.9663
ENSMUSG00000009876	Cox4i2	1.2066	3.934	0.86	2	protein_coding	cytochrome c oxidase subunit 4I2 [Source:MGI Symbol;Acc:MGI:2135755]		1.5467	1.8663	6.0847		0	0.596	0	0.596	0		0.3477	0.695	3.1255	1.9988	8.9891		0	0	0	0	0		1.2675	0.4942	0.3899
ENSMUSG00000009894	Snap47	0.8968	0.8927	0.43	11	protein_coding	synaptosomal-associated protein, 47 [Source:MGI Symbol;Acc:MGI:1915076]		6.2622	5.6161	5.5905		0	0	0	0	0		4.5391	4.507	4.5424	0.9929	1.0007		0	0	0	0	0		0.4049	0.7849	1.9385
ENSMUSG00000009900	Wnt3a	0	0	0.35	11	protein_coding	wingless-type MMTV integration site family, member 3A [Source:MGI Symbol;Acc:MGI:98956]		0	0	0		0	0.5758	0.3918	0.5758	0.3918		0	0	0	0	0		0.6232	0	0	0	0		0.6064	0.2992	0.4934
ENSMUSG00000009905	Kdsr	0.7832	0.6338	0.54	1	protein_coding	3-ketodihydrosphingosine reductase [Source:MGI Symbol;Acc:MGI:1918000]		3.2613	2.5542	2.067		0	0	0.1928	0	0.1928		1.7685	1.3239	1.5816	0.7486	0.8943		0.0617	0	0.0711	0	1.1524		0.1909	0.3028	1.5862
ENSMUSG00000009907	Vps4b	0.9913	0.683	0.44	1	protein_coding	vacuolar protein sorting 4B [Source:MGI Symbol;Acc:MGI:1100499]		4.2313	4.1946	2.8901		1.6323	1.48	1.5511	0.9067	0.9503		4.2055	3.8163	3.3101	0.9075	0.7871		3.5814	3.14	3.0036	0.8768	0.8387		1.7809	1.1273	0.633
ENSMUSG00000009927	Rps25	0.7985	1.8735	0.96	9	protein_coding	ribosomal protein S25 [Source:MGI Symbol;Acc:MGI:1922867]		3.7905	3.0266	7.1016		1.3907	2.0449	5.0231	1.4704	3.6119		2.6746	2.5499	6.9188	0.9534	2.5869		0.0927	0	0.2123	0	2.2902		0.7874	5.3312	6.7706
ENSMUSG00000009941	Nxf2	13.8257	8.6758	0.86	X	protein_coding	nuclear RNA export factor 2 [Source:MGI Symbol;Acc:MGI:1933192]		0.1635	2.2605	1.4185		0	0.4547	0	0.4547	0		0.0583	1.2109	0.9877	20.7702	16.9417		0	0	0	0	0		0.148	0	0
ENSMUSG00000009995	Tafazzin	0.9585	0.7899	0.09	X	protein_coding	tafazzin, phospholipid-lysophospholipid transacylase [Source:MGI Symbol;Acc:MGI:109626]		6.0272	5.7769	4.761		0	0.2744	0	0.2744	0		NA	NA	NA	NA	NA		0.1949	0.1388	0.6196	0.7122	3.1791		0.1454	0	0
ENSMUSG00000010021	Kif19a	1.9538	1.7233	0.38	11	protein_coding	kinesin family member 19A [Source:MGI Symbol;Acc:MGI:2447024]		0.1991	0.389	0.3431		0.546	1.9362	4.403	3.5462	8.0641		0	0	0	0	0		0.3134	1.224	2.087	3.9056	6.6592		0.7053	3.3092	4.6919
ENSMUSG00000010025	Aldh3a2	0.9498	0.4843	0.48	11	protein_coding	aldehyde dehydrogenase family 3, subfamily A2 [Source:MGI Symbol;Acc:MGI:1353452]		4.5928	4.3622	2.2243		1.4136	1.6805	4.462	1.1888	3.1565		3.6371	3.3673	0.5687	0.9258	0.1564		1.8832	3.9997	4.0211	2.1239	2.1352		1.2051	4.7299	3.9249
ENSMUSG00000010044	Zmynd10	0.77	0.3992	0.39	9	protein_coding	zinc finger, MYND domain containing 10 [Source:MGI Symbol;Acc:MGI:2387863]		3.4009	2.6188	1.3578		0.3707	0.2004	0.4967	0.5406	1.3399		1.0952	1.2476	0.3388	1.1392	0.3093		0	0	0	0	0		0.1852	0	0
ENSMUSG00000010045	Tmem115	1.2554	2.7101	0.46	9	protein_coding	transmembrane protein 115 [Source:MGI Symbol;Acc:MGI:1930765]		1.1709	1.4699	3.1732		0	0	0.3397	0	0.3397		0.3989	0.8456	1.5652	2.1198	3.9238		0	0	0	0	0		0	0.3713	0.3713
ENSMUSG00000010047	Hyal2	0.564	0.2076	0.45	9	protein_coding	hyaluronoglucosaminidase 2 [Source:MGI Symbol;Acc:MGI:1196334]		3.6047	2.033	0.7485		0	0.5236	0	0.5236	0		1.5176	1.9085	0.1041	1.2576	0.0686		0.0763	0.4114	0	5.3919	0		0	0.2576	0.2576
ENSMUSG00000010048	Ifrd2	0.9334	3.6257	0.54	9	protein_coding	interferon-related developmental regulator 2 [Source:MGI Symbol;Acc:MGI:1316708]		0.8895	0.8303	3.2251		0	0	0	0	0		0.3546	0.1225	1.8534	0.3455	5.2267		0	0	0.2091	0	0.2091		0.1512	0.1661	1.0985
ENSMUSG00000010051	Hyal1	1.4386	1.2676	0.46	9	protein_coding	hyaluronoglucosaminidase 1 [Source:MGI Symbol;Acc:MGI:96298]		0.2141	0.308	0.2714		0	0.4005	0.2073	0.4005	0.2073		0.2134	0.1107	0.0876	0.5187	0.4105		0	0	0	0	0		0.107	0	0
ENSMUSG00000010054	Tusc2	2.8836	3.9128	0.43	9	protein_coding	tumor suppressor 2, mitochondrial calcium regulator [Source:MGI Symbol;Acc:MGI:1931086]		0.7566	2.1817	2.9604		0	0	0	0	0		0.8284	1.0015	1.8429	1.209	2.2246		0	0	0	0	0		0	0	0
ENSMUSG00000010057	Nprl2	0.977	0.4937	0.55	9	protein_coding	NPR2 like, GATOR1 complex subunit [Source:MGI Symbol;Acc:MGI:1914482]		6.8	6.6437	3.357		0	0	0	0	0		5.1677	4.9211	1.6711	0.9523	0.3234		0	0	0	0	0		0	0	0
ENSMUSG00000010064	Slc38a3	1.8079	18.098	0.9	9	protein_coding	solute carrier family 38, member 3 [Source:MGI Symbol;Acc:MGI:1923507]		0.0786	0.1421	1.4225		6.1121	4.9829	2.9072	0.8153	0.4756		0	0.1213	0.3671	0.1213	0.3671		5.1421	3.3461	2.8909	0.6507	0.5622		4.8151	2.9997	0.623
ENSMUSG00000010066	Cacna2d2	1.0134	0	0.41	9	protein_coding	calcium channel, voltage-dependent, alpha 2/delta subunit 2 [Source:MGI Symbol;Acc:MGI:1929813]		0.0524	0.0531	0		0	0.3471	0.1506	0.3471	0.1506		0	0.0418	0	0.0418	0		0.0319	0	0	0	0		0.0996	0.3578	3.5924
ENSMUSG00000010067	Rassf1	1.0097	0.4142	0.4	9	protein_coding	Ras association (RalGDS/AF-6) domain family member 1 [Source:MGI Symbol;Acc:MGI:1928386]		4.2724	4.3139	1.7698		0	0.0963	0	0.0963	0		5.0026	5.0605	2.0532	1.0116	0.4104		0	0	0	0	0		0	0.2191	0.2191
ENSMUSG00000010080	Epn3	0.0949	0	0.54	11	protein_coding	epsin 3 [Source:MGI Symbol;Acc:MGI:1919139]		0.3679	0.0349	0		0	0	1.3176	0	1.3176		0.0173	0.0153	0	0.8844	0		0.0727	0.1814	0.3465	2.4952	4.7662		0.1928	1.2648	6.5602
ENSMUSG00000010086	Rnf112	0.1063	0	0.53	11	protein_coding	ring finger protein 112 [Source:MGI Symbol;Acc:MGI:106611]		0	0.1063	0		2.91	2.5963	0.7185	0.8922	0.2469		0	0.0395	0	0.0395	0		2.1666	1.6225	0.9538	0.7489	0.4402		1.2041	0.111	0.0922
ENSMUSG00000010095	Slc3a2	0.9698	0.9484	0.45	19	protein_coding	solute carrier family 3 (activators of dibasic and neutral amino acid transport), member 2 [Source:MGI Symbol;Acc:MGI:96955]		7.2093	6.9916	6.8374		0	0.7111	0.1144	0.7111	0.1144		4.9792	5.1969	4.7898	1.0437	0.962		1.0084	0.6924	0.827	0.6866	0.8201		1.1919	1.2872	1.08
ENSMUSG00000010097	Nxf1	0.8325	1.0868	0.92	19	protein_coding	nuclear RNA export factor 1 [Source:MGI Symbol;Acc:MGI:1858330]		5.9131	4.9226	6.4262		8.8137	7.8318	6.701	0.8886	0.7603		4.434	3.9595	5.3869	0.893	1.2149		5.0171	5.753	6.1095	1.1467	1.2177		7.441	6.5457	0.8797
ENSMUSG00000010110	Stx5a	0.97	0.8017	0.53	19	protein_coding	syntaxin 5A [Source:MGI Symbol;Acc:MGI:1928483]		7.6109	7.3824	6.1018		2.5437	5.5911	6.3426	2.198	2.4935		7.2914	6.9687	4.9499	0.9557	0.6789		2.5121	5.7368	5.8136	2.2837	2.3142		4.2313	5.7635	1.3621
ENSMUSG00000010122	Slc47a1	1.139	0.6916	0.4	11	protein_coding	solute carrier family 47, member 1 [Source:MGI Symbol;Acc:MGI:1914723]		1.6823	1.9161	1.1635		4.6937	4.1515	2.1572	0.8845	0.4596		1.4095	0.8147	0.1618	0.578	0.1148		2.5591	1.6271	0.3242	0.6358	0.1267		4.3438	1.2714	0.2927
ENSMUSG00000010136	Cimap3	0	0	0.42	3	protein_coding	ciliary microtubule associated protein 3 [Source:MGI Symbol;Acc:MGI:1923670]		0	0	0		0	0.6443	0	0.6443	0		NA	NA	NA	NA	NA		1.3707	2.2807	1.1033	1.6639	0.8049		2.116	0.3623	0.1712
ENSMUSG00000010142	Tnfrsf13b	1.1271	12.7929	0.86	11	protein_coding	tumor necrosis factor receptor superfamily, member 13b [Source:MGI Symbol;Acc:MGI:1889411]		0.3973	0.4478	5.0826		0	0	0	0	0		0.2308	0.2892	2.1773	1.253	9.4337		0	0	0	0	0		0.8375	0	0
ENSMUSG00000010154	Spire2	0.7351	0.6339	0.56	8	protein_coding	spire type actin nucleation factor 2 [Source:MGI Symbol;Acc:MGI:2446256]		3.4362	2.5258	2.1781		2.3144	1.3374	0.3016	0.5779	0.1303		0.9771	1.0369	0.1831	1.0612	0.1874		1.9411	2.0115	2.1572	1.0363	1.1113		1.0119	0.7097	0.7014
ENSMUSG00000010175	Prox1	4.4431	1.8145	0.53	1	protein_coding	prospero homeobox 1 [Source:MGI Symbol;Acc:MGI:97772]		0.2135	0.9486	0.3874		0.8016	1.1502	0.8914	1.4349	1.112		0.1546	0.1237	0	0.8001	0		0.9916	1.1577	1.232	1.1675	1.2424		2.5568	1.662	0.65
ENSMUSG00000010205	Raver1	0	0	0.38	9	protein_coding	ribonucleoprotein, PTB-binding 1 [Source:MGI Symbol;Acc:MGI:1919016]		0	0	0		2.082	0.272	1.5641	0.1306	0.7512		3.8112	4.58	3.965	1.2017	1.0404		0.6723	1.5261	1.8789	2.27	2.7947		0.6631	1.0115	1.5254
ENSMUSG00000010277	Bltp2	1.1432	1.3318	0.18	11	protein_coding	bridge-like lipid transfer protein family member 2 [Source:MGI Symbol;Acc:MGI:1919753]		3.1179	3.5644	4.1523		7.0299	6.6586	6.5739	0.9472	0.9351		NA	NA	NA	NA	NA		5.3509	6.2588	6.6066	1.1697	1.2347		6.9864	6.7629	0.968
ENSMUSG00000010290	AI597479	0.9984	0.7851	0.44	1	protein_coding	expressed sequence AI597479 [Source:MGI Symbol;Acc:MGI:2138299]		5.9087	5.8992	4.6388		0	0.7225	0.117	0.7225	0.117		4.3346	4.2236	2.8794	0.9744	0.6643		0.2714	0.2104	0.1731	0.7752	0.6378		0.8592	0.1283	0.1493
ENSMUSG00000010307	Tmem86a	0.8098	3.4508	0.44	7	protein_coding	transmembrane protein 86A [Source:MGI Symbol;Acc:MGI:1915143]		1.0197	0.8258	3.5188		1.8651	1.5016	2.4954	0.8051	1.3379		0.0404	0.6055	1.9807	14.9876	49.0272		0.3606	2.2464	2.3994	6.2296	6.6539		1.416	1.5965	1.1275
ENSMUSG00000010311	Optc	0.101	0	0.46	1	protein_coding	opticin [Source:MGI Symbol;Acc:MGI:2151113]		0	0.101	0		1.7744	1.2007	0.2827	0.6767	0.1593		0	0.0582	0	0.0582	0		2.0379	0.7075	0	0.3472	0		0.4098	0	0
ENSMUSG00000010342	Tex14	1.0669	0.8452	0.53	11	protein_coding	testis expressed gene 14 intercellular bridge forming factor [Source:MGI Symbol;Acc:MGI:1933227]		4.4174	4.7128	3.7334		2.9933	3.127	2.9399	1.0447	0.9822		2.8774	2.3812	0.972	0.8276	0.3378		3.8931	3.8525	3.8137	0.9896	0.9796		4.1347	3.06	0.7401
ENSMUSG00000010358	Ifi35	1.0721	6.1685	0.91	11	protein_coding	interferon-induced protein 35 [Source:MGI Symbol;Acc:MGI:1917360]		0	1.0721	6.1685		0	0.8754	0.9822	0.8754	0.9822		0	0.3494	5.4215	0.3494	5.4215		0	2.0524	1.883	2.0524	1.883		0.583	0.7929	1.36
ENSMUSG00000010362	Rdm1	1.6512	4.0724	0.79	11	protein_coding	RAD52 motif 1 [Source:MGI Symbol;Acc:MGI:1913849]		1.7575	2.9019	7.1572		7.9657	6.9516	5.4461	0.8727	0.6837		0.549	1.0794	4.8691	1.9661	8.869		6.83	4.5076	4.192	0.66	0.6138		8.3819	6.4287	0.767
ENSMUSG00000010376	Nedd8	1.0245	1.1075	0.77	14	protein_coding	neural precursor cell expressed, developmentally down-regulated gene 8 [Source:MGI Symbol;Acc:MGI:97301]		6.687	6.851	7.4061		0	2.1085	3.3916	2.1085	3.3916		5.9008	6.2368	6.8625	1.0569	1.163		0.6477	2.8148	3.1802	4.3458	4.91		0.537	1.8047	3.3607
ENSMUSG00000010392	Gosr1	0.9504	1.2478	0.91	11	protein_coding	golgi SNAP receptor complex member 1 [Source:MGI Symbol;Acc:MGI:1858260]		3.0713	2.919	3.8324		0	0.1991	0.2678	0.1991	0.2678		1.3402	1.008	2.2435	0.7521	1.674		0	0.1725	0	0.1725	0		0.4828	0.6045	1.2521
ENSMUSG00000010406	Mrpl52	0.5559	1.4183	0.41	14	protein_coding	mitochondrial ribosomal protein L52 [Source:MGI Symbol;Acc:MGI:1916086]		2.718	1.511	3.855		5.0946	4.999	5.186	0.9812	1.0179		1.0134	0	4.5122	0	4.4525		4.1777	2.5612	2.2842	0.6131	0.5468		6.4092	6.72	1.0485
ENSMUSG00000010435	Spaca7	0.2516	0	0.57	8	protein_coding	sperm acrosome associated 7 [Source:MGI Symbol;Acc:MGI:1925884]		0	0.2516	0		0	1.0426	2.8215	1.0426	2.8215		0	0	0	0	0		0	0	0	0	0		1.4478	1.561	1.0782
ENSMUSG00000010453	Kansl3	1.1002	1.3488	0.79	1	protein_coding	KAT8 regulatory NSL complex subunit 3 [Source:MGI Symbol;Acc:MGI:1918055]		3.2613	3.5881	4.3989		0.127	0.8844	0.7062	6.9638	5.5606		1.8435	1.9706	3.3674	1.0689	1.8266		0.7413	0.7181	0.9764	0.9687	1.3171		0.6695	1.1247	1.6799
ENSMUSG00000010461	Eya4	1.0749	0.7815	0.49	10	protein_coding	EYA transcriptional coactivator and phosphatase 4 [Source:MGI Symbol;Acc:MGI:1337104]		1.7	1.8274	1.3285		0	0.355	0.1648	0.355	0.1648		1.0031	1.0873	0.6728	1.0839	0.6707		0.5103	1.1077	0.2648	2.1707	0.5189		0.272	0.0956	0.3515
ENSMUSG00000010476	Ebf3	1.2864	3.6842	0.42	7	protein_coding	early B cell factor 3 [Source:MGI Symbol;Acc:MGI:894289]		0.177	0.2277	0.6521		0.0949	0.0963	0	1.0148	0		0.0271	0.0819	0.0253	3.0221	0.9336		0	0.1609	0	0.1609	0		0.0426	0	0
ENSMUSG00000010492	Uckl1os	0.1899	1.8218	0.42	2	lncRNA	uridine-cytidine kinase 1-like 1, opposite strand [Source:MGI Symbol;Acc:MGI:3801877]		0.5033	0.0956	0.9169		0	0.3237	0	0.3237	0		0.2309	0.4529	0.1548	1.9615	0.6704		0.115	0	0.113	0	0.9826		0.2998	0.1731	0.5774
ENSMUSG00000010505	Myt1	1.0318	0.6668	0.54	2	protein_coding	myelin transcription factor 1 [Source:MGI Symbol;Acc:MGI:1100535]		4.2609	4.3962	2.8413		4.7829	4.3007	3.2651	0.8992	0.6827		3.2055	2.8956	1.033	0.9033	0.3223		2.5994	0.9877	0.797	0.38	0.3066		5.359	3.1706	0.5916
ENSMUSG00000010517	Faf1	1.2043	1.3741	0.52	4	protein_coding	Fas-associated factor 1 [Source:MGI Symbol;Acc:MGI:109419]		2.3138	2.7866	3.1794		0.893	1.5112	2.578	1.6923	2.8869		1.4458	1.4687	2.0787	1.0158	1.4378		1.2598	1.7887	1.6475	1.4198	1.3077		0.6871	2.4555	3.5737
ENSMUSG00000010529	Gm266	0	0	0.44	12	protein_coding	predicted gene 266 [Source:MGI Symbol;Acc:MGI:2685112]		0	0	0		0	0.3346	0.7643	0.3346	0.7643		0	0	0	0	0		0	1.4803	0.4473	1.4803	0.4473		0.2963	0	0
ENSMUSG00000010538	Tsacc	1.1969	2.6074	0.92	3	protein_coding	TSSK6 activating co-chaperone [Source:MGI Symbol;Acc:MGI:1924177]		1.1457	1.3713	2.9873		0.6425	0.4463	0	0.6946	0		1.3041	1.0344	1.5638	0.7932	1.1991		0	0	0	0	0		0.3357	0	0
ENSMUSG00000010554	Mettl16	0.4095	1.2431	0.85	11	protein_coding	methyltransferase 16, N6-methyladenosine [Source:MGI Symbol;Acc:MGI:1914743]		2.068	0.8468	2.5708		4.1959	4.7679	4.5674	1.1363	1.0885		2.3873	1.4334	3.6541	0.6004	1.5306		5.3335	4.2644	4.4696	0.7996	0.838		5.5713	4.6636	0.8371
ENSMUSG00000010592	Dazl	0.9748	0.719	0.57	17	protein_coding	deleted in azoospermia-like [Source:MGI Symbol;Acc:MGI:1342328]		9.7648	9.5185	7.0213		0	0.1447	0	0.1447	0		8.7268	8.0383	4.3281	0.9211	0.496		1.3621	1.5811	1.2382	1.1608	0.909		0.1998	0.1144	0.5726
ENSMUSG00000010601	Apol7a	0	0.7476	0.45	15	protein_coding	apolipoprotein L 7a [Source:MGI Symbol;Acc:MGI:1923011]		0	0	0.7476		0	0.7527	1.2839	0.7527	1.2839		0	0.0269	0.1864	0.0269	0.1864		0	0.6211	0.8871	0.6211	0.8871		0.8777	1.6758	1.9093
ENSMUSG00000010607	Pigyl	1.071	1.2681	0.45	9	protein_coding	phosphatidylinositol glycan anchor biosynthesis, class Y-like [Source:MGI Symbol;Acc:MGI:1913518]		6.5033	6.9648	8.2469		5.8572	4.1385	4.6068	0.7066	0.7865		4.4138	5.0367	6.6855	1.1411	1.5147		0.2994	0.7655	1.4144	2.5568	4.7241		4.6389	4.4228	0.9534
ENSMUSG00000010608	Rbm25	0.8714	0.8817	0.44	12	protein_coding	RNA binding motif protein 25 [Source:MGI Symbol;Acc:MGI:1914289]		5.326	4.6411	4.6958		5.9896	5.7356	4.4684	0.9576	0.746		5.894	4.6173	5.8437	0.7834	0.9915		4.7604	4.4153	4.5036	0.9275	0.9461		6.1581	4.5445	0.738
ENSMUSG00000010609	Psen2	0.7886	0.2822	0.33	1	protein_coding	presenilin 2 [Source:MGI Symbol;Acc:MGI:109284]		6.3055	4.9727	1.7793		0.1941	0.5115	0.1821	2.6352	0.9382		5.2611	3.5872	0.7533	0.6818	0.1432		2.3657	0.5869	0.0718	0.2481	0.0304		1.1316	0.4505	0.3981
ENSMUSG00000010651	Acaa1b	1.8632	4.9076	0.53	9	protein_coding	acetyl-Coenzyme A acyltransferase 1B [Source:MGI Symbol;Acc:MGI:3605455]		0.2975	0.5543	1.46		0	0.6126	0	0.6126	0		0.0438	0.094	0.2748	2.1461	6.274		0	0	0	0	0		0.6466	0	0
ENSMUSG00000010660	Plcd1	4.6016	5.6944	0.44	9	protein_coding	phospholipase C, delta 1 [Source:MGI Symbol;Acc:MGI:97614]		0.1368	0.6295	0.779		1.7736	2.2635	1.7179	1.2762	0.9686		0	0.2488	0.1604	0.2488	0.1604		1.5912	1.157	1.4306	0.7271	0.8991		1.5474	0.389	0.2514
ENSMUSG00000010663	Fads1	4.0245	9.7359	0.44	19	protein_coding	fatty acid desaturase 1 [Source:MGI Symbol;Acc:MGI:1923517]		0.2079	0.8367	2.0241		0	0.2234	0.4383	0.2234	0.4383		0.132	0.5902	1.3777	4.4712	10.4371		0.1119	1.8476	1.2783	16.5112	11.4236		0.7681	0.5509	0.7172
ENSMUSG00000010721	Lmbr1	1.0094	0.7664	0.35	5	protein_coding	limb region 1 [Source:MGI Symbol;Acc:MGI:1861746]		5.3395	5.3899	4.092		4.5473	3.706	7.0739	0.815	1.5556		4.1951	3.1475	1.4338	0.7503	0.3418		2.4093	4.8566	5.0042	2.0158	2.077		3.9219	7.6102	1.9404
ENSMUSG00000010751	Tnfrsf22	1.6544	3.4415	0.89	7	protein_coding	tumor necrosis factor receptor superfamily, member 22 [Source:MGI Symbol;Acc:MGI:1930270]		0	1.6544	3.4415		3.4856	2.2485	1.496	0.6451	0.4292		0.0155	0.192	0.2494	12.3871	16.0903		2.7234	1.0222	0.4823	0.3753	0.1771		1.9441	1.7368	0.8934
ENSMUSG00000010755	Cars1	0.7737	0.6449	0.41	7	protein_coding	cysteinyl-tRNA synthetase 1 [Source:MGI Symbol;Acc:MGI:1351477]		3.878	3.0006	2.5009		0	0.1493	0.0628	0.1493	0.0628		NA	NA	NA	NA	NA		0	0	0	0	0		0.177	0.1947	1.1
ENSMUSG00000010760	Phlda2	1.3631	1.8942	0.53	7	protein_coding	pleckstrin homology like domain, family A, member 2 [Source:MGI Symbol;Acc:MGI:1202307]		4.0157	5.4739	7.6066		0	0.6471	0	0.6471	0		2.6026	3.2357	5.6368	1.2433	2.1658		0	0	0	0	0		0	0	0
ENSMUSG00000010796	Asz1	0.9406	0.502	0.61	6	protein_coding	ankyrin repeat, SAM and basic leucine zipper domain containing 1 [Source:MGI Symbol;Acc:MGI:1921318]		6.7756	6.3731	3.4016		8.349	7.8536	4.7871	0.9407	0.5734		6.0721	4.8545	2.5895	0.7995	0.4265		9.3701	5.169	6.0856	0.5516	0.6495		8.3885	4.6836	0.5583
ENSMUSG00000010797	Wnt2	1.6882	1.0995	0.57	6	protein_coding	wingless-type MMTV integration site family, member 2 [Source:MGI Symbol;Acc:MGI:98954]		0.2684	0.4531	0.2951		1.2522	2.3874	0.5797	1.9066	0.4629		0.1296	0	0	0	0		0.4563	0	0	0	0		1.5268	0.7719	0.5056
ENSMUSG00000010803	Gabra1	0.5004	0	0.04	11	protein_coding	gamma-aminobutyric acid type A receptor subunit alpha 1 [Source:MGI Symbol;Acc:MGI:95613]		0.1117	0.0559	0		0	0.1909	0.1603	0.1909	0.1603		0.11	0.0495	0	0.45	0		0.0347	0	0	0	0		0	0.1204	0.1204
ENSMUSG00000010825	Grid2ip	1.1184	1.5202	0.46	5	protein_coding	glutamate receptor, ionotropic, delta 2 (Grid2) interacting protein 1 [Source:MGI Symbol;Acc:MGI:2176213]		0.0642	0.0718	0.0976		0.127	0.7229	0.5859	5.6921	4.6134		0.039	0.0343	0.0164	0.8795	0.4205		0.0375	0	0	0	0		0.3265	0.067	0.2052
ENSMUSG00000010830	Kdelr3	1.1778	0.3714	0.52	15	protein_coding	KDEL (Lys-Asp-Glu-Leu) endoplasmic reticulum protein retention receptor 3 [Source:MGI Symbol;Acc:MGI:2145953]		0.6281	0.7398	0.2333		0	0	0.4803	0	0.4803		0.1045	0.135	0	1.2919	0		0.1725	0.4699	0	2.7241	0		0.6866	0.537	0.7821
ENSMUSG00000010841	Cfap97d1	0	0	0.57	11	protein_coding	CFAP97 domain containing 1 [Source:MGI Symbol;Acc:MGI:1922687]		0	0	0		2.2945	2.0376	1.791	0.888	0.7806		NA	NA	NA	NA	NA		0.8383	0	0.3522	0	0.4201		0.4303	0.4792	1.1136
ENSMUSG00000010911	Apip	1.0462	0.9482	0.53	2	protein_coding	APAF1 interacting protein [Source:MGI Symbol;Acc:MGI:1926788]		6.9683	7.2905	6.6075		0	0	0	0	0		5.5423	5.4704	3.9422	0.987	0.7113		0	0	0	0	0		0	0	0
ENSMUSG00000010914	Pdhx	0.9568	0.688	0.45	2	protein_coding	pyruvate dehydrogenase complex, component X [Source:MGI Symbol;Acc:MGI:1351627]		7.9138	7.5717	5.4446		0	0.1408	0	0.1408	0		6.8434	6.2986	3.8352	0.9204	0.5604		0	0	0	0	0		0.1991	0.1137	0.5711
ENSMUSG00000010936	Vac14	1.054	0.9664	0.35	8	protein_coding	Vac14 homolog (S. cerevisiae) [Source:MGI Symbol;Acc:MGI:2157980]		3.953	4.1665	3.8202		2.5888	3.1295	2.3734	1.2089	0.9168		3.1397	3.1429	3.3961	1.001	1.0817		3.9273	3.8594	3.9752	0.9827	1.0122		4.0888	3.5773	0.8749
ENSMUSG00000011008	Mcoln2	2.4326	2.3829	0.48	3	protein_coding	mucolipin 2 [Source:MGI Symbol;Acc:MGI:1915529]		0.129	0.3138	0.3074		0	0.2857	0.2357	0.2857	0.2357		0.0554	0.0245	0	0.4422	0		0.3169	0.5811	0.9385	1.8337	2.9615		0.1223	0.2528	2.067
ENSMUSG00000011034	Slc5a1	0.9661	0	0.36	5	protein_coding	solute carrier family 5 (sodium/glucose cotransporter), member 1 [Source:MGI Symbol;Acc:MGI:107678]		0.1003	0.0969	0		0	1.1561	0.6346	1.1561	0.6346		0	0	0.1078	0	0.1078		0.4629	1.6415	0.9256	3.5461	1.9996		0.6392	0.8266	1.2932
ENSMUSG00000011096	Akt1s1	1.0356	0.7413	0.83	7	protein_coding	AKT1 substrate 1 [Source:MGI Symbol;Acc:MGI:1914855]		3.8561	3.9934	2.8587		0.2666	0	0.8809	0	3.3042		2.6696	2.8597	1.6974	1.0712	0.6358		0	0	0.1814	0	0.1814		0.125	0.1408	1.1264
ENSMUSG00000011114	Tbrg1	0.842	1.2366	0.92	9	protein_coding	transforming growth factor beta regulated gene 1 [Source:MGI Symbol;Acc:MGI:1100877]		4.782	4.0263	5.9134		0	0.5583	0	0.5583	0		4.0769	3.7495	6.7987	0.9197	1.6676		0.281	0	0	0	0		0.516	0	0
ENSMUSG00000011118	Panx3	0.0813	0	0.49	9	protein_coding	pannexin 3 [Source:MGI Symbol;Acc:MGI:1918881]		0	0.0813	0		0	0.1603	0	0.1603	0		0.0814	0	0	0	0		0	1.0759	0.5646	1.0759	0.5646		0.489	0.2455	0.502
ENSMUSG00000011148	Adss1	0.599	0.3287	0.44	12	protein_coding	adenylosuccinate synthase 1 [Source:MGI Symbol;Acc:MGI:87947]		1.7266	1.0342	0.5675		0.9222	0.9949	1.6199	1.0788	1.7566		NA	NA	NA	NA	NA		0.3296	0	0.2678	0	0.8125		2.5253	1.7778	0.704
ENSMUSG00000011154	Cfap161	0.113	0	0.42	7	protein_coding	cilia and flagella associated protein 161 [Source:MGI Symbol;Acc:MGI:1922806]		0	0.113	0		0.2582	7.0916	8.4172	27.4655	32.5995		NA	NA	NA	NA	NA		0.3558	5.8484	5.3236	16.4373	14.9623		1.3271	7.1952	5.4217
ENSMUSG00000011158	Brf1	1.157	2.0265	0.62	12	protein_coding	BRF1, RNA polymerase III transcription initiation factor 90 kDa subunit [Source:MGI Symbol;Acc:MGI:1919558]		1.044	1.2079	2.1157		3.7875	3.7284	3.6718	0.9844	0.9695		0.7809	0.7587	2.3584	0.9716	3.0201		0.6176	1.3818	0.2473	2.2374	0.4004		1.6976	3.3878	1.9956
ENSMUSG00000011171	Vipr2	0.6446	0	0.55	12	protein_coding	vasoactive intestinal peptide receptor 2 [Source:MGI Symbol;Acc:MGI:107166]		0.1795	0.1157	0		0.6406	1.3791	0.771	2.1528	1.2036		0.0201	0.1193	0	5.9353	0		0.605	0.315	0.6508	0.5207	1.0757		1.2564	1.4011	1.1152
ENSMUSG00000011179	Odc1	0.8236	1.6432	0.83	12	protein_coding	ornithine decarboxylase, structural 1 [Source:MGI Symbol;Acc:MGI:97402]		3.9657	3.2663	6.5164		1.5013	1.542	0	1.0271	0		2.2284	1.9346	6.4467	0.8682	2.893		2.5406	1.6211	1.3863	0.6381	0.5457		1.547	0.5568	0.3599
ENSMUSG00000011254	Thg1l	0.8202	0.761	0.43	11	protein_coding	tRNA-histidine guanylyltransferase 1-like (S. cerevisiae) [Source:MGI Symbol;Acc:MGI:1913878]		4.1364	3.3925	3.148		0	0.4265	0	0.4265	0		2.2679	2.0262	1.7727	0.8934	0.7816		0.2355	1.058	0.3477	4.4926	1.4764		0.2546	0	0
ENSMUSG00000011256	Adam19	0.278	0.6036	0.49	11	protein_coding	ADAM metallopeptidase domain 19 [Source:MGI Symbol;Acc:MGI:105377]		0	0.278	0.6036		1.037	1.7506	0.8899	1.6881	0.8581		0.0106	0.027	0.4049	2.5472	38.1981		2.3939	1.294	1.5044	0.5405	0.6284		1.826	1.2277	0.6723
ENSMUSG00000011257	Pabpc4	0.9751	0.8898	0.54	4	protein_coding	poly(A) binding protein, cytoplasmic 4 [Source:MGI Symbol;Acc:MGI:2385206]		7.8323	7.6376	6.969		0	0.5008	0.101	0.5008	0.101		4.4741	5.0609	4.3367	1.1312	0.9693		0	0.4906	0.8883	0.4906	0.8883		0.6462	0.2116	0.3275
ENSMUSG00000011263	Exoc3l2	3.6183	34.0815	0.92	7	protein_coding	exocyst complex component 3-like 2 [Source:MGI Symbol;Acc:MGI:1921713]		0.2455	0.8883	8.367		0.2079	2.4366	2.017	11.7201	9.7018		NA	NA	NA	NA	NA		0	0.1827	0.9989	0.1827	0.9989		0.818	2.3361	2.8559
ENSMUSG00000011267	Zfp296	0.78	1.066	0.85	7	protein_coding	zinc finger protein 296 [Source:MGI Symbol;Acc:MGI:1926956]		7.4234	5.79	7.9132		0	1.3138	1.1702	1.3138	1.1702		4.7685	5.1391	6.4411	1.0777	1.3508		0	0.6173	0.5893	0.6173	0.5893		0.8777	0.5563	0.6338
ENSMUSG00000011305	Plin5	0	0.3397	0.41	17	protein_coding	perilipin 5 [Source:MGI Symbol;Acc:MGI:1914218]		0	0	0.3397		6.774	6.4993	4.2943	0.9594	0.6339		0	0	0.1614	0	0.1614		2.4263	0	1.0642	0	0.4386		5.92	3.5854	0.6056
ENSMUSG00000011306	Sugp1	0.9638	1.5945	0.89	8	protein_coding	SURP and G patch domain containing 1 [Source:MGI Symbol;Acc:MGI:1917866]		2.7893	2.6883	4.4474		5.4848	4.9771	7.0265	0.9074	1.2811		1.8151	2.1422	3.0408	1.1802	1.6753		5.4723	7.873	8.3903	1.4387	1.5332		4.348	8.0581	1.8533
ENSMUSG00000011349	Dmrtc2	0	0.1718	0.36	7	protein_coding	doublesex and mab-3 related transcription factor like family C2 [Source:MGI Symbol;Acc:MGI:1918491]		0	0	0.1718		5.5132	2.7083	4.2795	0.4912	0.7762		0	0	0.195	0	0.195		3.1986	2.5112	2.9297	0.7851	0.9159		2.1237	3.4379	1.6188
ENSMUSG00000011350	Gm5893	0.0676	0.3516	0.46	7	protein_coding	predicted gene 5893 [Source:MGI Symbol;Acc:MGI:3645761]		0	0.0676	0.3516		1.1342	3.1149	6.8924	2.7463	6.0769		0	0	0	0	0		3.3633	5.8657	6.4491	1.744	1.9175		2.2752	8.0131	3.5219
ENSMUSG00000011382	Dhdh	1.7673	3.4626	0.4	7	protein_coding	dihydrodiol dehydrogenase [Source:MGI Symbol;Acc:MGI:1919005]		0.5772	1.0201	1.9986		6.5139	5.1819	7.7012	0.7955	1.1823		0.3783	0.283	0.9943	0.7481	2.6283		6.1465	8.5069	9.278	1.384	1.5095		4.4869	6.9465	1.5482
ENSMUSG00000011427	Zfp790	1.1733	1.2012	0.43	7	protein_coding	zinc finger protein 790 [Source:MGI Symbol;Acc:MGI:1923431]		3.2295	3.7893	3.8793		0.2265	0.825	0.9601	3.6424	4.2389		1.9742	2.0869	1.1707	1.0571	0.593		0	0.3752	0.9686	0.3752	0.9686		0.6973	1.2567	1.8022
ENSMUSG00000011463	Cpb1	1.0419	0.8419	0.16	3	protein_coding	carboxypeptidase B1 [Source:MGI Symbol;Acc:MGI:1923953]		3.4733	3.6188	2.9243		0	0	0.123	0	0.123		2.3448	2.4845	1.0331	1.0596	0.4406		0.0768	0	0	0	0		0	0.1316	0.1316
ENSMUSG00000011486	Slc25a41	0.4383	3.8289	0.86	17	protein_coding	solute carrier family 25, member 41 [Source:MGI Symbol;Acc:MGI:2144215]		0	0.4383	3.8289		0	1.0129	0	1.0129	0		0	0.159	2.674	0.159	2.674		0	0	0	0	0		0.5023	0.5636	1.122
ENSMUSG00000011589	Fsd1	0.9998	0.9161	0.42	17	protein_coding	fibronectin type 3 and SPRY domain-containing protein [Source:MGI Symbol;Acc:MGI:1934858]		5.7721	5.771	5.2879		4.0005	4.4755	1.2397	1.1187	0.3099		3.534	4.1457	2.851	1.1731	0.8067		2.5156	1.3374	0.9679	0.5316	0.3848		3.98	1.1067	0.2781
ENSMUSG00000011632	Pinlyp	0.905	0.909	0.81	7	protein_coding	phospholipase A2 inhibitor and LY6/PLAUR domain containing [Source:MGI Symbol;Acc:MGI:3615324]		5.9497	5.3844	5.4081		0	0	1.2528	0	1.2528		3.9151	4.0474	3.2162	1.0338	0.8215		0	0	1.3004	0	1.3004		1.0261	1.3225	1.2889
ENSMUSG00000011658	Fuz	1.1649	0.4053	0.45	7	protein_coding	fuzzy planar cell polarity protein [Source:MGI Symbol;Acc:MGI:1917550]		0.0861	0.1003	0.0349		4.2626	4.1094	4.1235	0.9641	0.9674		0.088	0.0823	0.0484	0.9352	0.55		3.9457	4.0287	4.4918	1.021	1.1384		3.9215	5.5277	1.4096
ENSMUSG00000011751	Sptbn4	4.7336	19.8777	0.51	7	protein_coding	spectrin beta, non-erythrocytic 4 [Source:MGI Symbol;Acc:MGI:1890574]		0.0229	0.1084	0.4552		1.9996	1.037	0.6722	0.5186	0.3362		0	0	0.0645	0	0.0645		2.8794	1.3092	1.0412	0.4547	0.3616		1.6949	0.2247	0.1326
ENSMUSG00000011752	Pgam1	0.9675	1.3856	0.9	19	protein_coding	phosphoglycerate mutase 1 [Source:MGI Symbol;Acc:MGI:97552]		5.2321	5.0619	7.2497		0	0.8824	1.6515	0.8824	1.6515		2.7241	3.6448	6.0699	1.338	2.2282		0.1243	2.1909	2.0245	17.6259	16.2872		0.52	2.0742	3.9888
ENSMUSG00000011831	Evi5	1.1421	1.2672	0.33	5	protein_coding	ecotropic viral integration site 5 [Source:MGI Symbol;Acc:MGI:104736]		4.8518	5.5411	6.1483		0.2079	3.1907	3.3572	15.3473	16.1481		4.5514	3.8732	5.3217	0.851	1.1692		4.8116	5.6909	5.8684	1.1827	1.2196		1.5705	2.6051	1.6588
ENSMUSG00000011832	Evi5l	0.9807	1.6756	0.48	8	protein_coding	ecotropic viral integration site 5 like [Source:MGI Symbol;Acc:MGI:2442167]		0.8127	0.797	1.3618		6.1166	5.686	5.642	0.9296	0.9224		0.6561	0.2711	0.4511	0.4132	0.6875		3.8923	4.9472	5.4588	1.271	1.4025		5.4147	6.0377	1.1151
ENSMUSG00000011837	Snapc2	1.2237	3.4359	0.82	8	protein_coding	small nuclear RNA activating complex, polypeptide 2 [Source:MGI Symbol;Acc:MGI:1914861]		2.3748	2.906	8.1595		4.5362	4.3575	3.6014	0.9606	0.7939		0.9521	1.7455	6.5282	1.8333	6.8566		3.5294	4.1372	4.1936	1.1722	1.1882		4.7942	4.2043	0.877
ENSMUSG00000011877	Git1	1.1446	1.0703	0.55	11	protein_coding	GIT ArfGAP 1 [Source:MGI Symbol;Acc:MGI:1927140]		2.9581	3.3857	3.1662		0.8262	1.6611	1.9067	2.0105	2.3078		1.5798	2.3667	1.9591	1.4981	1.2401		1.3702	2.9103	1.722	2.124	1.2568		2.2947	1.4076	0.6134
ENSMUSG00000011884	Gltp	1.1784	1.1733	0.44	5	protein_coding	glycolipid transfer protein [Source:MGI Symbol;Acc:MGI:1929253]		4.587	5.4051	5.382		5.9006	5.6149	3.9089	0.9516	0.6625		3.0663	4.0205	3.5155	1.3112	1.1465		7.0616	4.9509	5.2216	0.7011	0.7394		5.9622	3.0398	0.5098
ENSMUSG00000011958	Bnip2	1.059	0.918	0.59	9	protein_coding	BCL2/adenovirus E1B interacting protein 2 [Source:MGI Symbol;Acc:MGI:109327]		4.0909	4.3324	3.7555		0	2.4692	2.0362	2.4692	2.0362		2.3114	1.9252	2.5106	0.8329	1.0862		0	6.2844	5.9499	6.2844	5.9499		0.6581	2.769	4.2076
ENSMUSG00000011960	Ccnt1	0.7736	1.1032	0.81	15	protein_coding	cyclin T1 [Source:MGI Symbol;Acc:MGI:1328363]		4.2365	3.2775	4.6736		0.0949	0.4319	0.6365	4.5511	6.7071		4.1783	3.8161	5.093	0.9133	1.2189		0.4865	0.5607	0.3477	1.1525	0.7147		0.2467	0.2726	1.105
ENSMUSG00000012017	Scarf2	0.2284	0.4936	0.51	16	protein_coding	scavenger receptor class F, member 2 [Source:MGI Symbol;Acc:MGI:1858430]		0	0.2284	0.4936		4.2251	3.8929	4.8233	0.9214	1.1416		0	0.0181	0	0.0181	0		4.1825	4.1808	4.1462	0.9996	0.9913		3.9715	5.4905	1.3825
ENSMUSG00000012042	4930579F01Rik	0.109	0.0607	0.41	3	protein_coding	RIKEN cDNA 4930579F01 gene [Source:MGI Symbol;Acc:MGI:1914991]		0	0.109	0.0607		2.5799	3.2595	5.534	1.2634	2.145		0	1.0497	0.6996	1.0497	0.6996		0.5367	6.1986	6.2847	11.5495	11.7099		2.0298	5.0644	2.495
ENSMUSG00000012076	Brms1l	1.0152	1.2329	0.61	12	protein_coding	breast cancer metastasis-suppressor 1-like [Source:MGI Symbol;Acc:MGI:1196337]		4.3021	4.3676	5.3042		0	0	0.1117	0	0.1117		2.8991	2.9781	3.9831	1.0272	1.3739		0.1652	0	0.2528	0	1.5303		0.5826	0.8683	1.4904
ENSMUSG00000012114	Med15	1.0568	0.8062	0.57	16	protein_coding	mediator complex subunit 15 [Source:MGI Symbol;Acc:MGI:2137379]		6.1416	6.4906	4.9514		2.8612	2.5117	3.4155	0.8778	1.1937		4.9756	5.7492	3.6382	1.1555	0.7312		1.1351	2.4049	2.5027	2.1187	2.2048		3.2928	4.1225	1.252
ENSMUSG00000012117	Dhdds	0.9586	1.1198	0.88	4	protein_coding	dehydrodolichyl diphosphate synthase [Source:MGI Symbol;Acc:MGI:1914672]		4.8658	4.6643	5.4485		0	0.7978	3.4111	0.7978	3.4111		3.0191	2.5495	3.4973	0.8445	1.1584		0.1907	1.0043	0.5445	5.2664	2.8553		0.8675	3.2081	3.6981
ENSMUSG00000012123	Crybg2	4.0287	43.147	0.9	4	protein_coding	crystallin beta-gamma domain containing 2 [Source:MGI Symbol;Acc:MGI:1334463]		0.0279	0.1124	1.2038		0.111	1.9207	1.9266	17.3036	17.3568		NA	NA	NA	NA	NA		2.0478	1.8945	2.5039	0.9251	1.2227		1.5067	2.3682	1.5718
ENSMUSG00000012126	Ubxn11	2.6073	23.0836	0.47	4	protein_coding	UBX domain protein 11 [Source:MGI Symbol;Acc:MGI:1914836]		0.0909	0.237	2.0983		2.7623	3.4836	2.661	1.2611	0.9633		0.0922	0.0449	1.597	0.487	17.321		2.0954	2.4214	1.9966	1.1556	0.9528		2.9222	3.1463	1.0767
ENSMUSG00000012187	Mogat1	0.4916	2.4319	0.77	1	protein_coding	monoacylglycerol O-acyltransferase 1 [Source:MGI Symbol;Acc:MGI:1915643]		0	0.4916	2.4319		0	1.6362	2.282	1.6362	2.282		0.0644	0	0.4498	0	6.9845		0.3208	1.6295	1.2672	5.0795	3.9501		0.9456	1.024	1.0829
ENSMUSG00000012211	Tex22	0	0	0.48	12	protein_coding	testis expressed gene 22 [Source:MGI Symbol;Acc:MGI:1922921]		0	0	0		6.2868	6.7124	6.3406	1.0677	1.0086		0	0	0	0	0		1.5821	2.7148	0.7407	1.7159	0.4682		6.3015	6.6012	1.0476
ENSMUSG00000012282	Wnt8a	0.7292	1.3678	0.41	18	protein_coding	wingless-type MMTV integration site family, member 8A [Source:MGI Symbol;Acc:MGI:107924]		0.5266	0.384	0.7203		0	1.1074	0.8699	1.1074	0.8699		0	0.1638	0.2086	0.1638	0.2086		0	0.3907	1.71	0.3907	1.71		0.7233	0.2388	0.3302
ENSMUSG00000012296	Tjap1	0.995	0.9463	0.61	17	protein_coding	tight junction associated protein 1 [Source:MGI Symbol;Acc:MGI:1921344]		5.7862	5.7571	5.4755		0	0.8102	1.7255	0.8102	1.7255		3.81	4.654	4.0926	1.2215	1.0742		0.1146	0.5489	0.4921	4.7897	4.2941		0.3763	0.9616	2.5554
ENSMUSG00000012350	Ehf	1.0107	0.6152	0.47	2	protein_coding	ets homologous factor [Source:MGI Symbol;Acc:MGI:1270840]		7.0075	7.0824	4.3109		0	0.2957	0	0.2957	0		5.9074	5.1582	2.4377	0.8732	0.4127		0.0533	0	0.2443	0	4.5835		0.2004	0.5998	2.993
ENSMUSG00000012396	Nanog	0.2827	1.1786	0.69	6	protein_coding	Nanog homeobox [Source:MGI Symbol;Acc:MGI:1919200]		0	0.2827	1.1786		0	1.1431	1.541	1.1431	1.541		0.1529	0.3439	1.317	2.2492	8.6135		0.1101	2.7698	2.8519	25.1571	25.9028		0.9096	2.0435	2.2466
ENSMUSG00000012405	Rpl15	1.0389	1.1936	0.54	14	protein_coding	ribosomal protein L15 [Source:MGI Symbol;Acc:MGI:1913730]		5.8755	6.1041	7.0129		0	0.369	0.1538	0.369	0.1538		4.5071	4.4849	4.8367	0.9951	1.0731		0	0	0	0	0		0.4367	0	0
ENSMUSG00000012422	Tmem167	1.0956	2.2318	0.91	13	protein_coding	transmembrane protein 167 [Source:MGI Symbol;Acc:MGI:1913324]		1.6192	1.774	3.6138		0	0.2271	0.2467	0.2271	0.2467		0.8106	0.8134	2.7023	1.0035	3.3337		0.0234	0	0.0559	0	2.3889		0.2431	0.121	0.4977
ENSMUSG00000012428	Steap4	0.6999	0.1046	0.52	5	protein_coding	STEAP family member 4 [Source:MGI Symbol;Acc:MGI:1923560]		3.7452	2.6214	0.3918		0	0	0	0	0		2.0565	1.0757	0.2421	0.5231	0.1177		0	0	0	0	0		0	0	0
ENSMUSG00000012429	Mplkip	2.9312	9.3484	0.94	13	protein_coding	M-phase specific PLK1 intereacting protein [Source:MGI Symbol;Acc:MGI:1913558]		0.4125	1.2091	3.8562		0	0.5145	0.2491	0.5145	0.2491		0.1251	1.1635	3.231	9.3006	25.8273		0	0	0.5869	0	0.5869		0.0902	0.2744	3.0421
ENSMUSG00000012443	Kif11	0.8025	1.0862	0.94	19	protein_coding	kinesin family member 11 [Source:MGI Symbol;Acc:MGI:1098231]		4.9134	3.9428	5.3367		4.7363	4.7864	5.8912	1.0106	1.2438		3.6071	2.9574	4.6876	0.8199	1.2995		4.8097	4.8715	5.148	1.0128	1.0703		6.1806	6.0363	0.9767
ENSMUSG00000012483	Rpa3	1.1189	0.8395	0.55	6	protein_coding	replication protein A3 [Source:MGI Symbol;Acc:MGI:1915490]		7.5952	8.4986	6.3763		7.9636	9.3551	6.8999	1.1747	0.8664		7.6824	7.1932	5.2308	0.9363	0.6809		11.7236	9.0611	9.1961	0.7729	0.7844		8.3502	5.917	0.7086
ENSMUSG00000012519	Mlkl	1.017	0.8931	0.52	8	protein_coding	mixed lineage kinase domain-like [Source:MGI Symbol;Acc:MGI:1921818]		1.4273	1.4515	1.2747		0	0.9546	1.0932	0.9546	1.0932		0.125	0.5072	0.2528	4.0576	2.0224		0.763	0	0.5519	0	0.7233		0.4447	0.3482	0.783
ENSMUSG00000012520	Phox2b	0.0724	0	0.51	5	protein_coding	paired-like homeobox 2b [Source:MGI Symbol;Acc:MGI:1100882]		0	0.0724	0		0	0.4558	0.111	0.4558	0.111		0	0	0	0	0		0.069	1.2277	0.5622	17.7928	8.1478		0.4766	0.969	2.0332
ENSMUSG00000012535	Tnpo3	0.9649	3.8039	0.78	6	protein_coding	transportin 3 [Source:MGI Symbol;Acc:MGI:1196412]		1.4444	1.3937	5.4944		2.1306	3.0837	7.9234	1.4473	3.7189		0.9681	1.0349	5.2697	1.069	5.4433		2.776	5.4782	5.3834	1.9734	1.9393		2.3174	8.3076	3.5849
ENSMUSG00000012609	Ttll5	1.0523	0.9204	0.5	12	protein_coding	tubulin tyrosine ligase-like family, member 5 [Source:MGI Symbol;Acc:MGI:2443657]		3.8338	4.0343	3.5285		3.3875	3.3941	3.4493	1.0019	1.0182		3.1615	3.4198	2.5313	1.0817	0.8007		2.4638	1.9675	1.8454	0.7986	0.749		4.2103	3.6313	0.8625
ENSMUSG00000012640	Zfp715	0.6061	1.181	0.41	7	protein_coding	zinc finger protein 715 [Source:MGI Symbol;Acc:MGI:1917180]		2.9684	1.7991	3.5056		0	0.3578	2.0257	0.3578	2.0257		1.4944	0.8038	1.4876	0.5379	0.9954		0.6841	3.1643	2.9248	4.6255	4.2754		0.7874	2.7302	3.4674
ENSMUSG00000012705	Retn	0.0772	0	0.56	8	protein_coding	resistin [Source:MGI Symbol;Acc:MGI:1888506]		0	0.0772	0		3.389	2.6704	0.7912	0.788	0.2335		0	0	0.1432	0	0.1432		2.8018	2.4531	1.8873	0.8755	0.6736		2.1398	1.1496	0.5372
ENSMUSG00000012777	Acp4	1.3014	0.5042	0.43	7	protein_coding	acid phosphatase 4 [Source:MGI Symbol;Acc:MGI:3644563]		0.6862	0.893	0.346		0	0	0	0	0		NA	NA	NA	NA	NA		0	0	0	0	0		0	0	0
ENSMUSG00000012819	Cdh23	1.1646	1.158	0.57	10	protein_coding	cadherin related 23 (otocadherin) [Source:MGI Symbol;Acc:MGI:1890219]		0.5651	0.6581	0.6544		1.24	1.2579	3.3955	1.0144	2.7383		0.0517	0.119	0.0539	2.3017	1.0426		0.1814	0.1738	0.2406	0.9581	1.3264		0.4678	2.858	6.1094
ENSMUSG00000012848	Rps5	0.8192	1.432	0.88	7	protein_coding	ribosomal protein S5 [Source:MGI Symbol;Acc:MGI:1097682]		5.3196	4.3577	7.6177		1.0559	0	0.224	0	0.2121		3.5272	4.5714	7.9565	1.296	2.2558		0	0	0	0	0		0	0	0
ENSMUSG00000012889	Podnl1	0	11.0562	0.42	8	protein_coding	podocan-like 1 [Source:MGI Symbol;Acc:MGI:2685352]		0.1157	0	1.2792		3.9778	3.4232	3.5398	0.8606	0.8899		0.0342	0	0.1782	0	5.2105		1.8324	2.1276	2.0637	1.1611	1.1262		1.898	1.1731	0.6181
ENSMUSG00000013033	Adgrl1	1.0241	1.4399	0.33	8	protein_coding	adhesion G protein-coupled receptor L1 [Source:MGI Symbol;Acc:MGI:1929461]		0.2951	0.3022	0.4249		0.3674	1.6124	1.2984	4.3887	3.534		NA	NA	NA	NA	NA		0.4895	1.2588	1.1817	2.5716	2.4141		1.0218	2.0803	2.0359
ENSMUSG00000013076	Amotl1	0.6516	0.1805	0.4	9	protein_coding	angiomotin-like 1 [Source:MGI Symbol;Acc:MGI:1922973]		2.6347	1.7168	0.4756		4.7459	5.3835	5.0963	1.1343	1.0738		0.7974	0.6638	0.0927	0.8325	0.1163		6.7699	7.4816	7.6542	1.1051	1.1306		5.9007	5.9289	1.0048
ENSMUSG00000013083	2200002J24Rik	0.1897	0.6489	0.37	7	protein_coding	RIKEN cDNA 2200002J24 gene [Source:MGI Symbol;Acc:MGI:1916397]		0	0.1897	0.6489		0	0	0	0	0		0	0	0.257	0	0.257		0	0	0	0	0		0.5361	0	0
ENSMUSG00000013089	Etv5	1.08	2.1007	0.84	16	protein_coding	ets variant 5 [Source:MGI Symbol;Acc:MGI:1096867]		2.3521	2.5402	4.9411		5.174	5.1173	6.2078	0.989	1.1998		0.9882	1.4606	2.5617	1.478	2.5923		5.5629	6.4494	6.135	1.1594	1.1028		5.3149	6.653	1.2518
ENSMUSG00000013091	Tmem190	0.1368	3.767	0.4	7	protein_coding	transmembrane protein 190 [Source:MGI Symbol;Acc:MGI:1925302]		0	0.1368	3.767		0.779	1.1319	1.4187	1.453	1.8212		0	0	0.9502	0	0.9502		0	0	0	0	0		0.7251	1.3045	1.7991
ENSMUSG00000013150	Gfod2	0.9692	5.1809	0.89	8	protein_coding	glucose-fructose oxidoreductase domain containing 2 [Source:MGI Symbol;Acc:MGI:1917825]		0.8094	0.7845	4.1934		0.1827	4.2011	5.777	22.9945	31.6201		0.2287	0.8609	2.8772	3.7643	12.5807		0.9884	5.1137	5.1106	5.1737	5.1706		0.7433	4.4694	6.0129
ENSMUSG00000013155	Enkd1	0.4405	1.2812	0.48	8	protein_coding	enkurin domain containing 1 [Source:MGI Symbol;Acc:MGI:2142593]		1.43	0.6299	1.8321		1.3414	0.9598	0.1057	0.7155	0.0788		1.1868	1.1741	1.0977	0.9893	0.9249		1.7686	0.6727	0	0.3804	0		1.2016	0.52	0.4328
ENSMUSG00000013158	4933405L10Rik	1.5996	1.0938	0.48	8	protein_coding	RIKEN cDNA 4933405L10 gene [Source:MGI Symbol;Acc:MGI:1918296]		0.4828	0.7723	0.5281		0	1.1635	0	1.1635	0		0	0	0	0	0		0.1639	0	2.3433	0	14.2971		0.4766	0.2768	0.5808
ENSMUSG00000013160	Atp6v0d1	1.0702	0.9652	0.5	8	protein_coding	ATPase, H+ transporting, lysosomal V0 subunit D1 [Source:MGI Symbol;Acc:MGI:1201778]		6.3261	6.7705	6.1062		4.8314	3.3942	4.06	0.7025	0.8403		4.4021	5.1223	4.7441	1.1636	1.0777		2.8979	3.2464	4.0525	1.1203	1.3984		3.3609	3.8202	1.1367
ENSMUSG00000013236	Ptprs	1.0906	0.5935	0.48	17	protein_coding	protein tyrosine phosphatase receptor type S [Source:MGI Symbol;Acc:MGI:97815]		1.7457	1.9038	1.036		4.1907	3.4522	4.3486	0.8238	1.0377		1.0725	1.5344	0.6183	1.4307	0.5765		3.6433	5.2965	5.9987	1.4538	1.6465		2.6903	3.6185	1.345
ENSMUSG00000013275	Slc41a1	0.9866	1.021	0.62	1	protein_coding	solute carrier family 41, member 1 [Source:MGI Symbol;Acc:MGI:2444823]		3.6286	3.5801	3.7048		3.0418	2.7956	2.0726	0.9191	0.6814		1.4027	1.6389	1.8154	1.1684	1.2942		2.5765	2.0353	1.9962	0.7899	0.7748		3.1259	1.971	0.6305
ENSMUSG00000013338	Fer1l4	0.127	0.1316	0.61	2	protein_coding	fer-1 like family member 4 [Source:MGI Symbol;Acc:MGI:1921812]		0	0.127	0.1316		0.1243	0.6608	1.9996	5.3162	16.0869		0	0	0	0	0		0.085	0.3068	1.4803	3.6094	17.4153		0.5777	2.4166	4.1831
ENSMUSG00000013367	Iglon5	0.2394	0	0.43	7	protein_coding	IgLON family member 5 [Source:MGI Symbol;Acc:MGI:2686277]		0	0.2394	0		0	0	1.1395	0	1.1395		0	0	0	0	0		0	0.2714	1.2434	0.2714	1.2434		0.1447	2.0952	14.4796
ENSMUSG00000013415	Igf2bp1	15.1572	120.332	0.78	11	protein_coding	insulin-like growth factor 2 mRNA binding protein 1 [Source:MGI Symbol;Acc:MGI:1890357]		0.0229	0.3471	2.7556		1.2339	1.4423	3.8067	1.1689	3.0851		0.0078	0.1315	0.8846	16.859	113.41		0.701	4.2667	4.4536	6.0866	6.3532		2.0282	4.2704	2.1055
ENSMUSG00000013418	B4galnt2	0.87	1.6789	0.84	11	protein_coding	beta-1,4-N-acetyl-galactosaminyl transferase 2 [Source:MGI Symbol;Acc:MGI:1342058]		2.8972	2.5207	4.8642		3.1048	3.0783	2.4945	0.9915	0.8034		0.8944	0.6455	3.4235	0.7217	3.8277		1.3947	1.9415	2.5063	1.3921	1.797		3.5266	1.9795	0.5613
ENSMUSG00000013419	Zbtb47	0.7797	1.6099	0.52	9	protein_coding	zinc finger and BTB domain containing 47 [Source:MGI Symbol;Acc:MGI:2670992]		0.4276	0.3334	0.6884		1.4673	1.1454	0.3516	0.7806	0.2396		NA	NA	NA	NA	NA		0.5204	0	0	0	0		1.1476	0.294	0.2562
ENSMUSG00000013465	Nelfb	0.8666	2.0369	0.44	2	protein_coding	negative elongation factor complex member B [Source:MGI Symbol;Acc:MGI:1931035]		2.4187	2.0961	4.9267		0.6276	0.2449	0.2216	0.3902	0.3531		0.7798	0.6004	2.9396	0.7699	3.7697		0	0	0	0	0		0.3225	0.7933	2.4598
ENSMUSG00000013483	Card14	0.4642	2.1306	0.59	11	protein_coding	caspase recruitment domain family, member 14 [Source:MGI Symbol;Acc:MGI:2386258]		0.3033	0.1408	0.6462		0	0.315	0.0888	0.315	0.0888		0.0504	0.053	0.3276	1.0516	6.5		0.1075	0	0	0	0		0	0.2732	0.2732
ENSMUSG00000013495	Tmem175	0.992	0.5926	0.39	5	protein_coding	transmembrane protein 175 [Source:MGI Symbol;Acc:MGI:1919642]		5.1606	5.1195	3.0584		0	0	0	0	0		4.0519	4.3917	3.2625	1.0839	0.8052		0	0	0	0	0		0.1922	0	0
ENSMUSG00000013523	Bcas1	1.1149	0.6853	0.45	2	protein_coding	brain enriched myelin associated protein 1 [Source:MGI Symbol;Acc:MGI:1924210]		4.461	4.9736	3.0573		0.2203	0.6107	0.8766	2.7721	3.9791		3.4469	3.5497	0.7827	1.0298	0.2271		0.4803	0.7824	0.4168	1.629	0.8678		0.7515	1.1299	1.5035
ENSMUSG00000013539	Tango2	1.2036	1.9706	0.88	16	protein_coding	transport and golgi organization 2 [Source:MGI Symbol;Acc:MGI:101825]		2.1233	2.5557	4.1842		0.1097	0.0718	0.9019	0.6545	8.2215		2.5476	2.9889	4.5615	1.1732	1.7905		0.0695	0	0	0	0		0.1935	1.1629	6.0098
ENSMUSG00000013562	4833413E03Rik	0	0.606	0.45	17	lncRNA	RIKEN cDNA 4833413E03 gene [Source:MGI Symbol;Acc:MGI:1925354]		0	0	0.606		0	0	0.2666	0	0.2666		NA	NA	NA	NA	NA		0	0	0	0	0		0.2774	0	0
ENSMUSG00000013584	Aldh1a2	0.8813	0.4866	0.39	9	protein_coding	aldehyde dehydrogenase family 1, subfamily A2 [Source:MGI Symbol;Acc:MGI:107928]		6.4172	5.6556	3.1227		0.3505	1.852	2.9032	5.2839	8.283		4.5434	4.0798	0.6033	0.898	0.1328		0.7996	4.4681	4.229	5.5879	5.2889		0.7058	2.5954	3.6772
ENSMUSG00000013593	Ndufs2	0.7904	0.8934	0.47	1	protein_coding	NADH:ubiquinone oxidoreductase core subunit S2 [Source:MGI Symbol;Acc:MGI:2385112]		5.8201	4.6003	5.1998		3.1836	4.7035	4.1226	1.4774	1.2949		4.0155	3.4178	3.5146	0.8512	0.8753		1.6023	0.5558	0.629	0.3469	0.3926		8.0872	9.2827	1.1478
ENSMUSG00000013611	Snx31	5.0998	3.76	0.38	15	protein_coding	sorting nexin 31 [Source:MGI Symbol;Acc:MGI:1913946]		0.2054	1.0475	0.7723		0.7111	1.0014	0.1309	1.4082	0.1841		0.0757	0.0881	0.0237	1.1638	0.3131		1.1425	1.918	1.4225	1.6788	1.2451		1.3394	0.4103	0.3063
ENSMUSG00000013622	Atraid	0.7762	1.4198	0.58	5	protein_coding	all-trans retinoic acid induced differentiation factor [Source:MGI Symbol;Acc:MGI:1918918]		3.9557	3.0704	5.6164		2.9795	2.5129	6.1526	0.8434	2.065		3.2151	2.2949	5.369	0.7138	1.6699		0.1384	4.1035	4.1932	29.6496	30.2977		2.4583	6.7936	2.7635
ENSMUSG00000013629	Cad	0.7333	2.4844	0.89	5	protein_coding	carbamoyl-phosphate synthetase 2, aspartate transcarbamylase, and dihydroorotase [Source:MGI Symbol;Acc:MGI:1916969]		1.2987	0.9523	3.2265		0	1.4872	3.2608	1.4872	3.2608		0.2294	0.2458	2.5565	1.0715	11.1443		0.4244	5.3875	4.8798	12.6944	11.4981		0.7924	2.8519	3.5991
ENSMUSG00000013643	Lypd8	0	0	0.42	11	protein_coding	LY6/PLAUR domain containing 8 [Source:MGI Symbol;Acc:MGI:1917413]		0	0	0		0	0	0	0	0		0	0	0	0	0		0	0	0	0	0		0	0.3161	0.3161
ENSMUSG00000013646	Sh3bp5l	2.1292	12.9364	0.89	11	protein_coding	SH3 binding domain protein 5 like [Source:MGI Symbol;Acc:MGI:1933124]		0.1935	0.412	2.5032		0.2582	0.3679	0.121	1.4249	0.4686		0.1726	0.116	1.6528	0.6721	9.5759		0.2367	0.8237	0.8379	3.4799	3.5399		0.1237	0.4346	3.5133
ENSMUSG00000013653	1810065E05Rik	0.6395	0	0.1	11	protein_coding	RIKEN cDNA 1810065E05 gene [Source:MGI Symbol;Acc:MGI:1917114]		0.4141	0.2648	0		3.7136	3.5297	6.0191	0.9505	1.6208		0	0	0	0	0		0.9728	3.2938	2.6157	3.3859	2.6888		3.2714	6.0481	1.8488
ENSMUSG00000013662	Atad1	0.9766	0.7805	0.33	19	protein_coding	ATPase family, AAA domain containing 1 [Source:MGI Symbol;Acc:MGI:1915229]		8.154	7.9629	6.3644		5.2488	4.5279	3.9834	0.8627	0.7589		7.929	6.8873	5.8471	0.8686	0.7374		7.6655	5.7826	5.9759	0.7544	0.7796		6.5596	4.8719	0.7427
ENSMUSG00000013663	Pten	1.2165	1.6081	0.79	19	protein_coding	phosphatase and tensin homolog [Source:MGI Symbol;Acc:MGI:109583]		2.4328	2.9594	3.9121		3.4696	4.2064	6.1706	1.2124	1.7785		2.2421	2.4889	3.893	1.1101	1.7363		2.8667	4.6466	4.6579	1.6209	1.6248		4.745	6.6217	1.3955
ENSMUSG00000013668	4933402N03Rik	0	0	0.55	7	protein_coding	RIKEN cDNA 4933402N03 gene [Source:MGI Symbol;Acc:MGI:1914681]		0	0	0		6.0416	6.1468	4.9833	1.0174	0.8248		0	0	0	0	0		3.5432	3.1278	3.1503	0.8828	0.8891		6.7684	4.5548	0.673
ENSMUSG00000013698	Pea15a	1.6529	16.714	0.94	1	protein_coding	proliferation and apoptosis adaptor protein 15A [Source:MGI Symbol;Acc:MGI:104799]		0.1063	0.1757	1.7767		0	0.696	1.031	0.696	1.031		0.0281	0.2085	0.9974	7.4199	35.4947		1.2323	1.2678	1.474	1.0288	1.1961		0	0.2179	0.2179
ENSMUSG00000013701	Timm23	1.118	1.1294	0.44	14	protein_coding	translocase of inner mitochondrial membrane 23 [Source:MGI Symbol;Acc:MGI:1858317]		7.8073	8.7288	8.8178		0	0.2357	0.8552	0.2357	0.8552		5.4433	6.3542	6.9387	1.1673	1.2747		0	0	0.157	0	0.157		0.7035	0.6196	0.8807
ENSMUSG00000013707	Tnfaip8l2	5.2528	18.8296	0.74	3	protein_coding	tumor necrosis factor, alpha-induced protein 8-like 2 [Source:MGI Symbol;Acc:MGI:1917019]		0.3374	1.7723	6.3531		0	0.6466	0.3334	0.6466	0.3334		0.2018	0.7599	4.9009	3.7656	24.2859		0.5636	0	0	0	0		1.0093	0	0
ENSMUSG00000013736	Trnt1	0.951	0.8551	0.47	6	protein_coding	tRNA nucleotidyl transferase, CCA-adding, 1 [Source:MGI Symbol;Acc:MGI:1917297]		6.8746	6.5378	5.8786		0	0	0	0	0		6.518	5.5653	5.7091	0.8538	0.8759		0.0575	0	0	0	0		0.0881	0	0
ENSMUSG00000013766	Ly6g6e	0.3426	0.0728	0.42	17	protein_coding	lymphocyte antigen 6 family member G6E [Source:MGI Symbol;Acc:MGI:1917524]		1.5341	0.5256	0.1117		0	0.6466	0.5241	0.6466	0.5241		0.7134	0.5547	0.0616	0.7775	0.0863		0	0.513	0.7497	0.513	0.7497		0.7255	0	0
ENSMUSG00000013787	Ehmt2	0.6309	9.4284	0.91	17	protein_coding	euchromatic histone lysine N-methyltransferase 2 [Source:MGI Symbol;Acc:MGI:2148922]		0.2815	0.1776	2.6541		6.7396	6.9955	7.2545	1.038	1.0764		0.0357	0.0774	1.7833	2.1681	49.9524		7.9013	8.2968	8.7003	1.0501	1.1011		6.8286	7.3876	1.0819
ENSMUSG00000013822	Elof1	0.982	0.8761	0.45	9	protein_coding	ELF1 homolog, elongation factor 1 [Source:MGI Symbol;Acc:MGI:1913376]		9.0462	8.8836	7.9253		5.3806	5.6488	3.457	1.0498	0.6425		7.1639	7.4843	7.2894	1.0447	1.0175		1.6251	2.2729	1.8237	1.3986	1.1222		4.7863	3.3227	0.6942
ENSMUSG00000013833	Med16	1.0036	2.022	0.43	10	protein_coding	mediator complex subunit 16 [Source:MGI Symbol;Acc:MGI:2158394]		1.8141	1.8207	3.6681		5.1441	3.8458	6.1503	0.7476	1.1956		0.8033	0.5424	2.4515	0.6752	3.0518		2.6236	2.5018	2.0675	0.9536	0.788		3.8258	6.2505	1.6338
ENSMUSG00000013846	St3gal1	13.2555	2.3645	0.4	15	protein_coding	ST3 beta-galactoside alpha-2,3-sialyltransferase 1 [Source:MGI Symbol;Acc:MGI:98304]		0.0321	0.4255	0.0759		0	0.4589	0.4206	0.4589	0.4206		0.0781	0.1164	0.0107	1.4904	0.137		0.037	0.4823	0	13.0351	0		0.3668	0.2473	0.6742
ENSMUSG00000013858	Tmem259	1.4742	1.8348	0.38	10	protein_coding	transmembrane protein 259 [Source:MGI Symbol;Acc:MGI:2177957]		1.159	1.7086	2.1265		0.1814	0.5125	2.7669	2.8252	15.253		0.9839	1.1293	1.8097	1.1478	1.8393		0.0635	0.7655	0.8098	12.0551	12.7528		0.0875	3.0542	34.9051
ENSMUSG00000013878	Rnf170	1.0269	0.8889	0.51	8	protein_coding	ring finger protein 170 [Source:MGI Symbol;Acc:MGI:1924983]		5.2295	5.37	4.6485		0	0.0902	0.184	0.0902	0.184		4.4375	4.2276	3.4422	0.9527	0.7757		0.08	0	0	0	0		0.0656	0.4452	6.7866
ENSMUSG00000013921	Clip3	1.077	0.6451	0.43	7	protein_coding	CAP-GLY domain containing linker protein 3 [Source:MGI Symbol;Acc:MGI:1923936]		1.7314	1.8647	1.117		0	1.5597	2.645	1.5597	2.645		0.3969	0.9247	0.3858	2.3298	0.972		0.064	1.2522	2.3789	19.5656	37.1703		0.3663	2.0268	5.5332
ENSMUSG00000013928	1700020L13Rik	0.9954	0.9736	0.19	7	transcribed_unitary_pseudogene	RIKEN cDNA 1700020L13 gene [Source:MGI Symbol;Acc:MGI:1922879]		0.4589	0.4568	0.4468		4.3011	3.9724	4.9162	0.9236	1.143		NA	NA	NA	NA	NA		4.1097	3.9149	4.3057	0.9526	1.0477		3.5304	4.7769	1.3531
ENSMUSG00000013936	Myl2	0.1614	2.392	0.47	5	protein_coding	myosin, light polypeptide 2, regulatory, cardiac, slow [Source:MGI Symbol;Acc:MGI:97272]		0.389	0.0628	0.9305		7.3354	6.5559	5.2843	0.8937	0.7204		0.1541	0.131	0.5485	0.8501	3.5594		5.0078	3.8463	4.4894	0.7681	0.8965		5.9236	5.2065	0.8789
ENSMUSG00000013973	Dedd	0.9055	0.4897	0.56	1	protein_coding	death effector domain-containing [Source:MGI Symbol;Acc:MGI:1333874]		5.4292	4.9164	2.6588		0	0.0963	0.0697	0.0963	0.0697		6.4987	6.7222	4.2163	1.0344	0.6488		0.1665	0	0.0976	0	0.5862		0.3121	0.0752	0.2409
ENSMUSG00000013974	Mcemp1	0.4016	0.0497	0.54	8	protein_coding	mast cell expressed membrane protein 1 [Source:MGI Symbol;Acc:MGI:1916439]		1.9239	0.7727	0.0956		3.1585	2.7747	1.7255	0.8785	0.5463		0.8807	0	0.0619	0	0.0703		4.9645	6.0474	5.3346	1.2181	1.0745		2.0742	1.5432	0.744
ENSMUSG00000013997	Nit1	1.0675	1.3217	0.79	1	protein_coding	nitrilase 1 [Source:MGI Symbol;Acc:MGI:1350916]		2.5465	2.7184	3.3658		0	0	0	0	0		2.0893	2.3711	3.3022	1.1349	1.5805		0	0	0	0	0		0.2247	0	0
ENSMUSG00000014030	Pax5	1.8862	1.2445	0.49	4	protein_coding	paired box 5 [Source:MGI Symbol;Acc:MGI:97489]		1.3581	2.5617	1.6902		3.2188	4.0144	2.8808	1.2472	0.895		0.0643	0	0	0	0		2.9266	2.0254	2.2845	0.6921	0.7806		4.3647	2.8953	0.6633
ENSMUSG00000014039	Prdm15	0.8037	7.6286	0.45	16	protein_coding	PR domain containing 15 [Source:MGI Symbol;Acc:MGI:1930121]		0.294	0.2363	2.2428		0	0.0786	0.0349	0.0786	0.0349		0.0207	0.0975	1.5532	4.7101	75.0338		0.0262	0	0.051	0	1.9466		0.0363	0.0786	2.1653
ENSMUSG00000014074	Rnf168	0.9668	0.7462	0.44	16	protein_coding	ring finger protein 168 [Source:MGI Symbol;Acc:MGI:1917488]		6.9294	6.6992	5.1704		4.0453	3.0335	4.1419	0.7499	1.0239		5.281	4.8802	3.4364	0.9241	0.6507		5.2487	5.3691	5.6221	1.0229	1.0711		3.4542	4.7166	1.3655
ENSMUSG00000014075	Dynlt2b	0.6714	1.0238	0.48	16	protein_coding	dynein light chain Tctex-type 2B [Source:MGI Symbol;Acc:MGI:1913311]		3.4697	2.3297	3.5524		2.8627	3.3344	6.3454	1.1648	2.2166		NA	NA	NA	NA	NA		1.9069	3.9196	3.7709	2.0555	1.9775		3.0332	7.0306	2.3179
ENSMUSG00000014077	Chp1	0.993	0.9918	0.37	2	protein_coding	calcineurin-like EF hand protein 1 [Source:MGI Symbol;Acc:MGI:1927185]		7.6034	7.55	7.5408		3.5252	3.9047	5.2243	1.1077	1.482		5.9642	6.2938	5.5557	1.0553	0.9315		2.0442	2.8197	2.9198	1.3794	1.4283		4.1827	5.1216	1.2245
ENSMUSG00000014104	Sval2	0	0	0.09	6	protein_coding	seminal vesicle antigen-like 2 [Source:MGI Symbol;Acc:MGI:1934254]		0	0	0		0	0	0	0	0		0	0	0	0	0		0	0	0	0	0		0	0	0
ENSMUSG00000014158	Trpv4	0.8309	0.8845	0.6	5	protein_coding	transient receptor potential cation channel, subfamily V, member 4 [Source:MGI Symbol;Acc:MGI:1926945]		1.2919	1.0735	1.1427		1.908	2.7241	4.6924	1.4277	2.4593		0.4055	0.6271	0.2524	1.5465	0.6224		2.407	3.0362	3.0756	1.2614	1.2778		2.5868	4.1758	1.6143
ENSMUSG00000014164	Klhl3	0.9154	0.4629	0.46	13	protein_coding	kelch-like 3 [Source:MGI Symbol;Acc:MGI:2445185]		1.3408	1.2274	0.6206		5.3157	5.4664	5.0088	1.0283	0.9423		0.2169	0.1126	0.0599	0.5191	0.2762		4.0686	2.7949	2.9468	0.6869	0.7243		7.175	6.3256	0.8816
ENSMUSG00000014177	Tvp23b	0.9442	0.6544	0.44	11	protein_coding	trans-golgi network vesicle protein 23B [Source:MGI Symbol;Acc:MGI:1914760]		7.6556	7.2282	5.0096		0	0.2394	0	0.2394	0		6.7013	5.6402	3.9543	0.8417	0.5901		0	0	0	0	0		1.0083	0.1941	0.1925
ENSMUSG00000014195	Dnajc7	0.9404	0.7988	0.42	11	protein_coding	DnaJ heat shock protein family (Hsp40) member C7 [Source:MGI Symbol;Acc:MGI:1928373]		5.5548	5.2235	4.4374		3.4504	4.6315	5.3198	1.3423	1.5418		5.1681	4.2804	3.8034	0.8282	0.7359		3.1936	4.8505	5.0185	1.5188	1.5714		3.6145	4.8253	1.335
ENSMUSG00000014198	Zfp385c	0.2104	2.4761	0.79	11	protein_coding	zinc finger protein 385C [Source:MGI Symbol;Acc:MGI:3608347]		0	0.2104	2.4761		4.7077	5.2702	3.7982	1.1195	0.8068		0.0235	0.0832	1.0063	3.5404	42.8213		2.4895	3.0941	2.6194	1.2429	1.0522		4.0661	3.7598	0.9247
ENSMUSG00000014226	Cacybp	1.3873	2.5554	0.84	1	protein_coding	calcyclin binding protein [Source:MGI Symbol;Acc:MGI:1270839]		2.5669	3.5611	6.5594		0	0	0.1661	0	0.1661		1.8888	2.7354	5.4605	1.4482	2.891		0.2924	0	0	0	0		0.1583	0.4895	3.0922
ENSMUSG00000014232	Cluap1	0.8162	0.5605	0.42	16	protein_coding	clusterin associated protein 1 [Source:MGI Symbol;Acc:MGI:1924029]		3.2188	2.6273	1.8041		0	1.1957	2.1814	1.1957	2.1814		3.428	2.0534	2.171	0.599	0.6333		0	2.6434	1.99	2.6434	1.99		1.8976	1.81	0.9538
ENSMUSG00000014243	Zswim7	0.9148	0.7975	0.43	11	protein_coding	zinc finger SWIM-type containing 7 [Source:MGI Symbol;Acc:MGI:1916997]		5.9852	5.475	4.7733		0	0	0	0	0		3.767	4.1361	2.7763	1.098	0.737		0	0	0.9294	0	0.9294		0.4834	0	0
ENSMUSG00000014245	Pigl	1.325	1.7905	0.54	11	protein_coding	phosphatidylinositol glycan anchor biosynthesis, class L [Source:MGI Symbol;Acc:MGI:2681271]		2.4082	3.1909	4.3118		4.1059	5.0408	5.1193	1.2277	1.2468		1.9727	2.1535	2.7251	1.0917	1.3814		6.2357	5.613	5.4334	0.9001	0.8713		6.6799	6.3802	0.9551
ENSMUSG00000014294	Ndufa2	0.8753	1.2889	0.82	18	protein_coding	NADH:ubiquinone oxidoreductase subunit A2 [Source:MGI Symbol;Acc:MGI:1343103]		6.4756	5.668	8.3463		0	0.6365	2.3247	0.6365	2.3247		4.3547	4.5489	7.639	1.0446	1.7542		0	0	1.846	0	1.846		0	1.9216	1.9216
ENSMUSG00000014301	Pam16	0.9569	1.0107	0.44	16	protein_coding	presequence translocase-asssociated motor 16 [Source:MGI Symbol;Acc:MGI:1913699]		5.235	5.0092	5.2912		0	0	0	0	0		3.0923	4.1717	4.728	1.3491	1.529		0.2861	0	0	0	0		0.5524	0	0
ENSMUSG00000014303	Glis2	0	28.6614	0.91	16	protein_coding	GLIS family zinc finger 2 [Source:MGI Symbol;Acc:MGI:1932535]		0.0942	0	2.6999		2.8626	1.9512	1.6814	0.6816	0.5874		0	0	1.7319	0	1.7319		0.9263	0.5821	0.1903	0.6284	0.2054		2.1465	1.7364	0.8089
ENSMUSG00000014313	Cox6c	0.9826	0.9982	0.88	15	protein_coding	cytochrome c oxidase subunit 6C [Source:MGI Symbol;Acc:MGI:104614]		5.9915	5.8873	5.9806		5.9046	5.5879	4.9575	0.9464	0.8396		6.3234	6.63	7.3569	1.0485	1.1634		8.3776	8.5666	8.4619	1.0226	1.0101		7.1951	6.3006	0.8757
ENSMUSG00000014329	Bicc1	0.9735	1.0152	0.54	10	protein_coding	BicC family RNA binding protein 1 [Source:MGI Symbol;Acc:MGI:1933388]		2.819	2.7442	2.8618		0	1.6192	1.9245	1.6192	1.9245		1.7776	1.776	1.7392	0.9991	0.9784		0.1115	0.5955	0.7106	5.3408	6.3731		0.7799	1.2981	1.6644
ENSMUSG00000014349	Ube2z	1.1697	1.7323	0.48	11	protein_coding	ubiquitin-conjugating enzyme E2Z [Source:MGI Symbol;Acc:MGI:1343160]		2.1579	2.5242	3.7381		0.9531	2.8495	3.7879	2.9897	3.9743		1.4891	1.4735	3.2669	0.9895	2.1939		2.8852	3.7851	3.3084	1.3119	1.1467		0.8323	2.9295	3.5198
ENSMUSG00000014351	Gip	0.7053	3.7603	0.92	11	protein_coding	gastric inhibitory polypeptide [Source:MGI Symbol;Acc:MGI:107504]		0	0.7053	3.7603		0.9321	0	0.5105	0	0.5477		0.1483	0.1263	1.3327	0.8517	8.9865		0.8303	1.7545	0.4022	2.1131	0.4844		0.5099	0.9542	1.8713
ENSMUSG00000014353	Tmem87b	0.9502	0.8845	0.36	2	protein_coding	transmembrane protein 87B [Source:MGI Symbol;Acc:MGI:1919727]		5.0592	4.8073	4.4747		4.406	4.5636	4.1413	1.0358	0.9399		3.8426	3.6164	3.4607	0.9411	0.9006		4.5477	3.6619	3.9861	0.8052	0.8765		5.0585	4.3471	0.8594
ENSMUSG00000014355	Anapc1	0.9792	0.9858	0.41	2	protein_coding	anaphase promoting complex subunit 1 [Source:MGI Symbol;Acc:MGI:103097]		4.2225	4.1345	4.1625		0.2004	5.6226	7.0975	28.0569	35.4167		2.7829	2.9717	2.7841	1.0678	1.0004		0	4.1967	3.7215	4.1967	3.7215		1.1467	5.9932	5.2265
ENSMUSG00000014361	Mertk	1.1145	1.2267	0.43	2	protein_coding	MER proto-oncogene tyrosine kinase [Source:MGI Symbol;Acc:MGI:96965]		3.5456	3.9516	4.3493		2.2001	3.3391	3.6078	1.5177	1.6398		2.1293	1.817	1.8965	0.8533	0.8907		2.2255	4.7922	4.6564	2.1533	2.0923		3.592	3.3389	0.9295
ENSMUSG00000014402	Tsg101	0.9682	0.8304	0.39	7	protein_coding	tumor susceptibility gene 101 [Source:MGI Symbol;Acc:MGI:106581]		7.5622	7.3214	6.2798		0	0.9789	0.8612	0.9789	0.8612		5.9224	6.0358	4.8091	1.0191	0.812		0	0	0	0	0		0.4005	0	0
ENSMUSG00000014418	Hps5	0.6802	1.2121	0.46	7	protein_coding	HPS5, biogenesis of lysosomal organelles complex 2 subunit 2 [Source:MGI Symbol;Acc:MGI:2180307]		2.8632	1.9475	3.4705		0.1322	0	0.1821	0	1.3775		1.699	1.1851	1.9887	0.6975	1.1705		0	0	0	0	0		0	0.0697	0.0697
ENSMUSG00000014426	Map3k4	0.9626	0.6784	0.54	17	protein_coding	mitogen-activated protein kinase kinase kinase 4 [Source:MGI Symbol;Acc:MGI:1346875]		4.0381	3.8872	2.7393		0.7433	0.7862	0.2271	1.0577	0.3055		2.4975	2.5908	1.4774	1.0374	0.5916		1.6143	0.0745	0.2197	0.0462	0.1361		0.98	0.3556	0.3629
ENSMUSG00000014444	Piezo1	0.8046	1.221	0.36	8	protein_coding	piezo-type mechanosensitive ion channel component 1 [Source:MGI Symbol;Acc:MGI:3603204]		0.9324	0.7502	1.1385		2.9239	2.696	4.5029	0.9221	1.54		0.1763	0.1098	0.4864	0.6228	2.7589		0.9585	3.0397	3.4474	3.1713	3.5967		2.1052	4.9599	2.356
ENSMUSG00000014453	Blk	0	0.1057	0.57	14	protein_coding	B lymphoid kinase [Source:MGI Symbol;Acc:MGI:88169]		0	0	0.1057		0	0.3414	1.5393	0.3414	1.5393		0.0558	0	0	0	0		0	0	0.692	0	0.692		0.5023	2.019	4.0195
ENSMUSG00000014470	Rnf166	1.4498	0.9654	0.44	8	protein_coding	ring finger protein 166 [Source:MGI Symbol;Acc:MGI:1915968]		1.9038	2.7601	1.8379		0	0.6064	1.0061	0.6064	1.0061		1.6389	1.1363	1.2647	0.6933	0.7717		0	0.6304	0.7242	0.6304	0.7242		0	0.2166	0.2166
ENSMUSG00000014496	Ankrd28	0.975	0.975	0.42	14	protein_coding	ankyrin repeat domain 28 [Source:MGI Symbol;Acc:MGI:2145661]		3.2306	3.1498	3.1499		2.9968	3.035	4.0068	1.0127	1.337		2.6745	2.4721	1.981	0.9243	0.7407		2.023	1.9756	2.266	0.9766	1.1201		2.9748	3.7308	1.2541
ENSMUSG00000014498	Ankrd52	0.8653	1.1548	0.42	10	protein_coding	ankyrin repeat domain 52 [Source:MGI Symbol;Acc:MGI:2444029]		2.0444	1.7691	2.3608		0.7381	2.189	2.5591	2.9657	3.4671		0.8379	1.0338	1.2484	1.2338	1.4899		2.6841	3.0326	3.5932	1.1298	1.3387		1.1286	1.6367	1.4502
ENSMUSG00000014503	Pkd2l2	0.9989	0.8954	0.57	18	protein_coding	polycystic kidney disease 2-like 2 [Source:MGI Symbol;Acc:MGI:1858231]		9.9668	9.9563	8.9246		0.281	1.9465	2.1557	6.927	7.6715		8.6858	8.6801	6.3104	0.9993	0.7265		0.1742	1.7407	1.147	9.9925	6.5844		0.8388	1.6987	2.0252
ENSMUSG00000014504	Srp19	0.9009	0.9682	0.48	18	protein_coding	signal recognition particle 19 [Source:MGI Symbol;Acc:MGI:1913634]		4.9459	4.4559	4.7884		2.3074	2.0346	4.2201	0.8818	1.8289		4.676	4.8397	6.243	1.035	1.3351		2.5692	4.064	3.375	1.5818	1.3136		4.092	5.1104	1.2489
ENSMUSG00000014529	Tmbim7	0.2582	0	0.44	5	protein_coding	transmembrane BAX inhibitor motif containing 7 [Source:MGI Symbol;Acc:MGI:1922305]		0	0.2582	0		3.0779	3.5216	3.8045	1.1442	1.2361		0.0435	0	0	0	0		4.7459	3.1881	2.3623	0.6718	0.4978		3.112	3.9815	1.2794
ENSMUSG00000014542	Clec4f	0	0	0.57	6	protein_coding	C-type lectin domain family 4, member f [Source:MGI Symbol;Acc:MGI:1859834]		0	0	0		0	0	0	0	0		0	0	0	0	0		0	0	0	0	0		0.3051	0.334	1.0947
ENSMUSG00000014543	Klra17	0	0	0.43	6	protein_coding	killer cell lectin-like receptor, subfamily A, member 17 [Source:MGI Symbol;Acc:MGI:2180674]		0	0	0		0	1.7729	0.5743	1.7729	0.5743		0	0	0	0	0		0	0	0	0	0		0.3016	0	0
ENSMUSG00000014547	Wdfy2	1.0535	1.023	0.78	14	protein_coding	WD repeat and FYVE domain containing 2 [Source:MGI Symbol;Acc:MGI:2442811]		2.8361	2.9878	2.9012		7.9105	6.2336	5.4725	0.788	0.6918		1.6395	1.6581	1.4717	1.0113	0.8977		6.7193	5.1404	5.4029	0.765	0.8041		6.5303	5.4364	0.8325
ENSMUSG00000014550	Rbsn	1.0255	1.6452	0.45	6	protein_coding	rabenosyn, RAB effector [Source:MGI Symbol;Acc:MGI:1925537]		3.5399	3.6303	5.8238		6.9286	5.6884	7.3619	0.821	1.0625		NA	NA	NA	NA	NA		5.7024	5.9535	5.795	1.044	1.0162		6.7161	7.8144	1.1635
ENSMUSG00000014551	Mrps25	0.9485	0.638	0.46	6	protein_coding	mitochondrial ribosomal protein S25 [Source:MGI Symbol;Acc:MGI:1928140]		5.0776	4.8163	3.2395		0	0.6745	2.6682	0.6745	2.6682		3.3482	3.0574	2.0154	0.9131	0.6019		0	0.8024	0.7251	0.8024	0.7251		0.7238	1.4759	2.0391
ENSMUSG00000014554	Dguok	0.9644	0.7095	0.52	6	protein_coding	deoxyguanosine kinase [Source:MGI Symbol;Acc:MGI:1351602]		4.2158	4.0656	2.9912		2.4847	3.1729	1.4217	1.277	0.5722		4.9853	4.4092	2.5254	0.8844	0.5066		0.9255	0.4372	0.4678	0.4724	0.5055		4.1501	2.2839	0.5503
ENSMUSG00000014592	Camta1	0.7464	0.4206	0.54	4	protein_coding	calmodulin binding transcription activator 1 [Source:MGI Symbol;Acc:MGI:2140230]		3.8518	2.875	1.6199		0.2277	0.4641	0.3283	2.0382	1.4418		3.4847	2.1273	1.0355	0.6105	0.2972		0.1401	0	0.0433	0	0.3091		0.6848	0.2327	0.3398
ENSMUSG00000014599	Csf1	0.96	0.4915	0.46	3	protein_coding	colony stimulating factor 1 (macrophage) [Source:MGI Symbol;Acc:MGI:1339753]		4.3917	4.2161	2.1587		2.1833	3.1436	3.4469	1.4398	1.5788		2.8967	2.6155	0.6734	0.9029	0.2325		4.3619	4.0393	4.6186	0.926	1.0589		5.422	5.4054	0.9969
ENSMUSG00000014601	Strip1	0.7071	1.2849	0.56	3	protein_coding	striatin interacting protein 1 [Source:MGI Symbol;Acc:MGI:2443884]		3.8843	2.7467	4.9908		0.1557	0.842	0.2116	5.4078	1.359		1.7783	1.5754	3.4149	0.8859	1.9203		0.4514	0	0	0	0		0.605	0.0807	0.1334
ENSMUSG00000014602	Kif1a	0.0151	0.2041	0.53	1	protein_coding	kinesin family member 1A [Source:MGI Symbol;Acc:MGI:108391]		0	0.0151	0.2041		5.301	5.1383	4.6241	0.9693	0.8723		0.008	0.0071	0.0224	0.8875	2.8		3.1452	2.456	2.0702	0.7809	0.6582		4.7136	3.9605	0.8402
ENSMUSG00000014603	Alx3	0	0.148	0.46	3	protein_coding	aristaless-like homeobox 3 [Source:MGI Symbol;Acc:MGI:1277097]		0	0	0.148		0	0	0	0	0		0	0	0	0	0		0.1305	0	0.159	0	1.2184		0.2066	0	0
ENSMUSG00000014606	Slc25a11	0.9859	1.1993	0.79	11	protein_coding	solute carrier family 25 (mitochondrial carrier oxoglutarate carrier), member 11 [Source:MGI Symbol;Acc:MGI:1915113]		4.6703	4.6043	5.6013		0	0	0	0	0		2.943	3.3968	4.1968	1.1542	1.426		0	0.5974	0	0.5974	0		0	0	0
ENSMUSG00000014609	Chrne	0	14.5307	0.53	11	protein_coding	cholinergic receptor, nicotinic, epsilon polypeptide [Source:MGI Symbol;Acc:MGI:87894]		0.2412	0	3.5048		0	0.2479	0.8856	0.2479	0.8856		0.1348	0	1.6577	0	12.2975		0.709	0	0.3346	0	0.4719		0.4093	0.2516	0.6147
ENSMUSG00000014633	Cmc2	0.8906	0.7073	0.32	8	protein_coding	C-X9-C motif containing 2 [Source:MGI Symbol;Acc:MGI:1913781]		6.2155	5.5354	4.396		4.0763	3.1375	2.2504	0.7697	0.5521		4.3819	4.1409	3.0887	0.945	0.7049		2.0443	1.2209	1.8809	0.5972	0.9201		3.3171	1.8102	0.5457
ENSMUSG00000014668	Chfr	1.0401	0.9237	0.44	5	protein_coding	checkpoint with forkhead and ring finger domains [Source:MGI Symbol;Acc:MGI:2444898]		6.3585	6.6137	5.8731		3.6136	2.4531	4.1174	0.6789	1.1394		4.8873	4.9577	3.3629	1.0144	0.6881		2.3442	3.9156	3.373	1.6703	1.4389		2.6711	4.1571	1.5563
ENSMUSG00000014686	Ceacam16	0.472	0.8821	0.43	7	protein_coding	CEA cell adhesion molecule 16 [Source:MGI Symbol;Acc:MGI:2685615]		0	0.472	0.8821		3.8426	3.7047	3.5715	0.9641	0.9294		0	0	0.1268	0	0.1268		1.4192	0.7355	0.4615	0.5182	0.3252		4.2224	3.7482	0.8877
ENSMUSG00000014704	Hoxa2	0	0.4314	0.56	6	protein_coding	homeobox A2 [Source:MGI Symbol;Acc:MGI:96174]		0	0	0.4314		0.434	0.6192	2.0249	1.4267	4.6657		0	0	0	0	0		0.1609	1.6526	0.8836	10.271	5.4916		0.5543	0	0
ENSMUSG00000014725	Adam28	0.8686	0.3261	0.46	14	protein_coding	a disintegrin and metallopeptidase domain 28 [Source:MGI Symbol;Acc:MGI:105988]		1.113	0.9668	0.3629		0	0.0489	0.0447	0.0489	0.0447		0.3746	0.3309	0.0404	0.8833	0.1078		0	0	0.0321	0	0.0321		0.0426	0.1421	3.3357
[truncated: 196,991 more rows]
[truncated: 1 more columns]
